# Supplementary material for: Multi‐omic analysis in normal colon organoids highlights MSH4 as a novel marker of defective mismatch repair in Lynch syndrome and microsatellite instability
Source: Cancer Med. 2023 May 10;12(12):13551–72. doi: 10.1002/cam4.6048 (PMC10315803; doi:10.1002/cam4.6048)
Supplement: Supplementary file 4 — Tables S2‐S8. [file CAM4-12-13551-s003.xlsx]

## Sheet: SupplementaryTable2
Supplementary Table 2: Sample demographics of individuals recruited to the study.
Barcode	Sentrix_ID	Sentrix_Position	SampleID	Mutation	Gender	Age	Smoking	Status	Location	Run
202878220074_R02C01	202878220074	R02C01	P1082		F	61	Previous/Current	CTL	Right	A
202878220074_R03C01	202878220074	R03C01	P1086	MSH2	F	30	Never	LS	Right	A
202878220074_R04C01	202878220074	R04C01	P1102		F	71	Never	CTL	Right	A
202878220074_R05C01	202878220074	R05C01	P1109		F	58	Never	CTL	Right	A
202878220074_R06C01	202878220074	R06C01	P1111	MSH6	F	29	Never	LS	Right	A
202878220074_R07C01	202878220074	R07C01	P1112		F	50	Never	CTL	Right	A
202878220074_R08C01	202878220074	R08C01	P1117	PMS2	F	83	Previous/Current	LS	Right	A
202878220075_R02C01	202878220075	R02C01	P1135	PMS2	F	28	Never	LS	Right	A
202878220075_R03C01	202878220075	R03C01	P1143	MLH1	F	55	Never	LS	Right	A
202878220075_R04C01	202878220075	R04C01	P1183		F	52	Previous/Current	CTL	Right	A
202878220075_R05C01	202878220075	R05C01	P1202	MSH6	F	52	Never	LS	Right	A
202878220075_R06C01	202878220075	R06C01	P1210		F	47	Never	CTL	Right	A
202878220075_R07C01	202878220075	R07C01	P1215	MLH1	F	66	Previous/Current	LS	Right	A
202878220075_R08C01	202878220075	R08C01	P1229		F	53	Never	CTL	Right	A
205061400186_R02C01	205061400186	R02C01	P1173		F	70	Never	CTL	Right	B
205061400186_R03C01	205061400186	R03C01	P1105	PMS2	F	39	Previous/Current	LS	Left	B
205061400186_R04C01	205061400186	R04C01	P1105	PMS2	F	39	Previous/Current	LS	Right	B
205061400186_R05C01	205061400186	R05C01	P1290		M	74	Previous/Current	CTL	Right	B
205061400186_R06C01	205061400186	R06C01	P1290		M	74	Previous/Current	CTL	Left	B
205061400186_R07C01	205061400186	R07C01	P1210		F	47	Never	CTL	Left	B
205061410046_R02C01	205061410046	R02C01	P1263		F	62	Never	CTL	Right	B
205061410046_R03C01	205061410046	R03C01	P1096		M	53	Never	CTL	Left	B
205061410046_R05C01	205061410046	R05C01	P1089	Family history, declined genetic testing	F	68	Never	LS	Left	B
205061410046_R06C01	205061410046	R06C01	P1089	Family history, declined genetic testing	F	68	Never	LS	Right	B
205061410046_R07C01	205061410046	R07C01	P1151		M	34	Never	CTL	Left	B
205061410059_R01C01	205061410059	R01C01	P1186	MSH6	F	53	Previous/Current	LS	Left	B
205061410059_R02C01	205061410059	R02C01	P1236		M	32	Never	CTL	Left	B
205061410059_R03C01	205061410059	R03C01	P1269		F	63	Never	CTL	Left	B
205061410059_R04C01	205061410059	R04C01	P1269		F	63	Never	CTL	Right	B
205061410059_R06C01	205061410059	R06C01	P1119		M	54	Never	CTL	Right	B
205061410059_R07C01	205061410059	R07C01	P1125	MSH6	F	81	Previous/Current	LS	Left	B
205061410059_R08C01	205061410059	R08C01	P1125	MSH6	F	81	Previous/Current	LS	Right	B
205061410080_R01C01	205061410080	R01C01	P1074		M	34	Previous/Current	CTL	Left	B
205061410080_R02C01	205061410080	R02C01	P1214	MSH6	F	63	Never	LS	Left	B
205061410080_R04C01	205061410080	R04C01	P1212		M	59	Never	CTL	Right	B
205061410080_R05C01	205061410080	R05C01	P1129	MSH2	F	43	Never	LS	Left	B
205061410080_R06C01	205061410080	R06C01	P1129	MSH2	F	43	Never	LS	Right	B
205061410080_R07C01	205061410080	R07C01	P1247		F	70	Previous/Current	CTL	Left	B
205061410080_R08C01	205061410080	R08C01	P1247		F	70	Previous/Current	CTL	Right	B
205061410082_R02C01	205061410082	R02C01	P1062	MSH6	F	74	Previous/Current	LS	Right	B
205061410082_R03C01	205061410082	R03C01	P1103		M	60	Never	CTL	Left	B
205061410082_R04C01	205061410082	R04C01	P1103		M	60	Never	CTL	Right	B
205061410082_R05C01	205061410082	R05C01	P1208		F	50	Never	CTL	Left	B
205061410082_R06C01	205061410082	R06C01	P1166	MLH1_andVusMSH6_POLE	F	21	Never	LS	Left	B
205061410082_R07C01	205061410082	R07C01	P1166	MLH1_andVusMSH6_POLE	F	21	Never	LS	Right	B
205061410082_R08C01	205061410082	R08C01	P1179		F	52	Previous/Current	CTL	Right	B
205061410097_R01C01	205061410097	R01C01	P1230	PMS2	F	35	Never	LS	Left	B
205061410097_R02C01	205061410097	R02C01	P1230	PMS2	F	35	Never	LS	Right	B
205061410097_R03C01	205061410097	R03C01	P1262		F	56	Never	CTL	Right	B
205061410097_R05C01	205061410097	R05C01	P1273		M	50	Previous/Current	CTL	Right	B
205061410097_R06C01	205061410097	R06C01	P1273		M	50	Previous/Current	CTL	Left	B
205061410106_R01C01	205061410106	R01C01	P1086	MSH2	F	30	Never	LS	Left	B
205061410106_R03C01	205061410106	R03C01	P1083		M	59	Never	CTL	Left	B
205061410106_R04C01	205061410106	R04C01	P1083		M	59	Never	CTL	Right	B
205061410106_R05C01	205061410106	R05C01	P1293	MSH2	M	51	Previous/Current	LS	Left	B
205061410106_R06C01	205061410106	R06C01	P1293	MSH2	M	51	Previous/Current	LS	Right	B
205061410106_R07C01	205061410106	R07C01	P1296		F	62	Previous/Current	CTL	Left	B
205061410106_R08C01	205061410106	R08C01	P1296		F	62	Previous/Current	CTL	Right	B

## Sheet: SuppmentaryTable3
Supplementary Table 3: Summary statistics generated from DMR analysis of LS versus healthy, right colon organoids. Positive values represent DMRs that were hypermethylated in LS versus healthy colon organoids.
chr	start	end	width	strand	no.cpgs	min_smoothed_fdr	Stouffer	FDR	maxdiff	meandiff	overlapping.genes
chr1	3662964	3663705	742	*	7	4.27e-06	0.00181851	0.00217508	-0.136802	-0.0747344	TP73-AS1
chr1	10732063	10733030	968	*	10	1.12e-21	2.02e-07	8.98e-07	-0.21171	-0.0704748	CASZ1
chr1	36042433	36043401	969	*	7	2.14e-05	0.000109834	0.000167496	-0.134519	-0.0821309	TFAP2E, RP4-728D4.2
chr1	44583886	44584429	544	*	7	1.28e-08	0.00390731	0.00441381	-0.127383	-0.0501349	NA
chr1	67217673	67218505	833	*	12	4.65e-11	0.00855729	0.0091578	-0.135491	-0.0573824	TCTEX1D1
chr1	76262302	76262984	683	*	9	5.84e-15	6.35e-07	2.31e-06	0.106801	0.0760502	MSH4
chr1	87616687	87617811	1125	*	10	1.71e-20	3.67e-08	1.99e-07	0.322673	0.114068	RP5-1052I5.2, LINC01140, AL139139.1
chr1	91300215	91300559	345	*	7	7.73e-11	3.05e-06	8.1e-06	-0.242062	-0.161762	RP4-665J23.1
chr1	101184115	101185311	1197	*	9	3.89e-24	4.6e-11	7.49e-10	-0.149486	-0.0767042	VCAM1
chr1	109255321	109256056	736	*	7	8.24e-11	8.1e-05	0.000130057	-0.171326	-0.0855498	FNDC7
chr1	150229443	150230345	903	*	8	1.49e-09	4.03e-06	1.06e-05	-0.135597	-0.0536055	CA14, RP4-790G17.7
chr1	150254439	150255503	1065	*	13	5.55e-13	1.71e-05	3.37e-05	-0.145029	-0.0750389	C1orf51
chr1	153599479	153600156	678	*	15	7.59e-14	0.000179727	0.000261032	-0.0984603	-0.0541454	S100A13, RP1-178F15.5
chr1	156785467	156786723	1257	*	12	4.59e-12	2.08e-06	6.11e-06	-0.093941	-0.0503318	NTRK1, SH2D2A
chr1	167090618	167091161	544	*	7	8.6e-09	0.000105139	0.000161345	-0.0910686	-0.0576572	DUSP27
chr1	169429525	169430257	733	*	8	5.16e-10	0.000117551	0.000177051	-0.142816	-0.0791076	CCDC181, RP1-206D15.3
chr1	204183097	204183655	559	*	11	1.96e-16	2.72e-05	4.88e-05	-0.135886	-0.0516959	GOLT1A
chr1	223566127	223567002	876	*	11	4.32e-14	3.04e-08	1.81e-07	-0.183622	-0.129617	C1orf65
chr1	231472152	231472815	664	*	7	1.6e-06	0.0161682	0.0170044	-0.128349	-0.0557933	EXOC8
chr1	232940990	232941775	786	*	7	5.07e-10	1.4e-06	4.51e-06	-0.172029	-0.126237	MAP10
chr1	235105604	235107121	1518	*	8	9.88e-11	3.29e-09	3.08e-08	-0.190796	-0.108353	RP11-443B7.1
chr10	7450813	7452242	1430	*	11	8.33e-09	2.48e-05	4.61e-05	0.115659	0.0708607	SFMBT2
chr10	11783974	11785161	1188	*	10	3.56e-07	1.29e-05	2.71e-05	-0.247453	-0.156541	ECHDC3
chr10	14372108	14373167	1060	*	8	9.33e-08	1.4e-05	2.89e-05	-0.164729	-0.0910993	FRMD4A
chr10	14995476	14996383	908	*	13	2.71e-38	2.21e-07	9.46e-07	-0.200877	-0.0710369	DCLRE1C
chr10	34061313	34062234	922	*	8	3.34e-11	2.79e-07	1.13e-06	-0.13534	-0.0693669	LINC00838
chr10	102821427	102822595	1169	*	12	1.2e-18	1.15e-05	2.47e-05	-0.220914	-0.0534198	KAZALD1
chr10	103599617	103600544	928	*	7	3.82e-42	3.35e-14	2.04e-12	-0.0887008	-0.054446	KCNIP2
chr10	103603292	103604528	1237	*	13	1.06e-22	8.55e-09	6.73e-08	-0.128658	-0.0505535	KCNIP2
chr10	118083918	118084587	670	*	8	1.11e-08	0.0430242	0.0435597	-0.114551	-0.0540805	CCDC172
chr10	118429452	118429952	501	*	7	6.67e-07	0.000537833	0.000719356	-0.148642	-0.100288	RP11-498B4.5, C10orf82
chr10	124638756	124639985	1230	*	14	1.36e-15	1.45e-06	4.58e-06	-0.120271	-0.0599407	RP11-564D11.3, CUZD1, FAM24B
chr11	313120	313624	505	*	7	1.21e-08	0.00115458	0.00143734	-0.0992049	-0.0535148	IFITM2, IFITM1
chr11	2889602	2890725	1124	*	31	4.16e-35	5.06e-11	7.72e-10	-0.163423	-0.0847583	NA
chr11	12030639	12031826	1188	*	14	1.19e-21	7.82e-05	0.000126382	-0.19684	-0.0710702	DKK3
chr11	41481292	41481891	600	*	8	1.13e-05	0.00454344	0.00503909	-0.133299	-0.0830352	LRRC4C
chr11	57414457	57416267	1811	*	11	6.36e-06	2.42e-05	4.58e-05	-0.0985385	-0.0593554	AP000662.4, YPEL4
chr11	59323070	59326239	3170	*	18	1.2e-31	6.15e-14	3e-12	-0.290567	-0.0702958	NA
chr11	62782872	62784439	1568	*	7	4.29e-15	1.9e-08	1.22e-07	-0.106635	-0.0821144	SLC22A8
chr11	64739253	64739714	462	*	10	6.75e-09	0.00258304	0.00301561	-0.172222	-0.0668976	C11orf85
chr11	65314556	65315625	1070	*	7	4.58e-12	2.2e-06	6.31e-06	-0.1602	-0.0784398	LTBP3
chr11	66084469	66085958	1490	*	9	1.02e-13	1.53e-08	1.1e-07	-0.14421	-0.0647645	RP11-867G23.13, CD248
chr11	86085026	86086101	1076	*	11	3.39e-27	6.25e-12	1.91e-10	-0.149927	-0.102748	CCDC81
chr11	117747636	117748512	877	*	15	1.38e-17	6.68e-07	2.36e-06	-0.113033	-0.0505688	FXYD6
chr11	124767455	124768554	1100	*	10	1.13e-13	5.48e-07	2.06e-06	-0.142006	-0.075103	ROBO4
chr11	128693801	128694915	1115	*	8	0.000306345	0.0040127	0.00451197	-0.112643	-0.0603829	NA
chr12	14133129	14133426	298	*	7	0.000161624	0.0126888	0.0134611	-0.0969363	-0.0667356	NA
chr12	14926572	14927245	674	*	9	9.16e-05	0.0134017	0.0141559	-0.115331	-0.0516705	NA
chr12	15114387	15114904	518	*	8	1.08e-07	0.000611744	0.000789765	-0.0926789	-0.054271	ARHGDIB
chr12	16761114	16763480	2367	*	16	2.86e-21	2e-10	2.32e-09	-0.162246	-0.0508926	MGST1, LMO3
chr12	52914188	52916329	2142	*	11	1.22e-05	8.92e-06	2e-05	-0.0832067	-0.0512717	KRT5
chr12	53730072	53730406	335	*	8	3.15e-15	2.23e-06	6.32e-06	-0.125765	-0.068254	SP7
chr12	54423428	54425634	2207	*	10	2.86e-13	8.51e-05	0.000135665	-0.115855	-0.0594261	RP11-834C11.12, HOXC6, HOXC4, RP11-834C11.14
chr12	55378411	55378912	502	*	7	5.96e-10	0.000587581	0.000771043	-0.103373	-0.0548095	TESPA1
chr12	75728104	75728752	649	*	9	2.61e-13	2.57e-06	6.96e-06	-0.127738	-0.0824325	GLIPR1L1, CAPS2
chr12	81471194	81472177	984	*	15	5.39e-05	0.00516537	0.00570294	-0.133017	-0.0849175	ACSS3
chr12	104234963	104235554	592	*	7	2.83e-16	7.11e-06	1.69e-05	-0.193549	-0.0860916	RP11-650K20.3, NT5DC3
chr12	109273379	109274241	863	*	9	3.41e-11	9.92e-05	0.000153252	-0.115167	-0.066528	DAO
chr12	113415883	113416518	636	*	8	3.97e-13	2.51e-05	4.61e-05	-0.16453	-0.071758	OAS2, RP1-71H24.1
chr12	115104274	115105519	1246	*	10	1.23e-05	9.38e-05	0.00014588	-0.12386	-0.0664788	NA
chr12	115124584	115126061	1478	*	8	4.58e-05	0.000204929	0.000295874	-0.153577	-0.060785	NA
chr12	130821962	130822605	644	*	7	1.25e-05	0.019419	0.0203358	0.12588	0.0759079	PIWIL1
chr13	20767607	20768560	954	*	11	4.6e-19	1.87e-08	1.22e-07	-0.169367	-0.0847023	NA
chr13	20805094	20805895	802	*	11	1.06e-29	4.59e-10	4.87e-09	-0.169287	-0.0925924	GJB6
chr13	36051599	36053408	1810	*	9	6.17e-09	1.46e-07	6.6e-07	-0.137388	-0.0725514	NBEA
chr13	36270806	36271909	1104	*	10	1.55e-12	1.09e-05	2.39e-05	-0.180324	-0.0629555	LINC00445
chr13	43596656	43597736	1081	*	7	1.37e-05	0.00564124	0.00620028	-0.0844055	-0.0532515	DNAJC15
chr13	50701050	50703841	2792	*	17	9.45e-13	4.51e-08	2.29e-07	-0.189214	-0.065444	DLEU1
chr13	50706583	50708043	1461	*	11	9.16e-10	8.04e-07	2.69e-06	-0.129234	-0.0805506	DLEU1
chr13	93878969	93879769	801	*	9	5.33e-17	1.82e-06	5.56e-06	0.129225	0.0508218	GPC6
chr13	113633379	113634042	664	*	8	7.04e-34	3.75e-10	4.16e-09	-0.103183	-0.0613714	MCF2L
chr14	23834891	23836047	1157	*	10	7.64e-17	2.34e-05	4.49e-05	-0.176767	-0.0540947	EFS
chr14	38090803	38092175	1373	*	11	2.5e-16	2.76e-11	5.6e-10	-0.0913107	-0.0534442	TTC6
chr14	38725312	38726019	708	*	8	3.93e-11	2.96e-05	5.27e-05	-0.213416	-0.0870342	CLEC14A
chr14	54686184	54686833	650	*	7	1.27e-11	6.71e-05	0.000109885	-0.173389	-0.0754835	NA
chr14	55602634	55604927	2294	*	7	1.81e-08	1.63e-08	1.14e-07	-0.112891	-0.067871	LGALS3
chr14	95047591	95048198	608	*	11	3.44e-21	7.09e-08	3.39e-07	-0.149041	-0.0695356	SERPINA5
chr14	99786193	99787620	1428	*	8	6.1e-15	2.84e-08	1.73e-07	-0.187975	-0.101956	NA
chr14	101295386	101297081	1696	*	11	4.35e-10	3.05e-06	8.1e-06	-0.176491	-0.0660693	MEG3, AL117190.2
chr14	103691361	103692104	744	*	9	1.92e-31	2.39e-11	5.29e-10	-0.186293	-0.0905305	NA
chr14	104408565	104408999	435	*	7	5.48e-13	2.35e-06	6.51e-06	-0.168376	-0.05178	TDRD9, RD3L
chr14	104689833	104690244	412	*	7	1.41e-06	0.000220981	0.00031699	-0.199417	-0.114872	RP11-260M19.2
chr15	39871808	39872401	594	*	8	1.04e-11	0.00230007	0.00269816	-0.179612	-0.102861	NA
chr15	42371511	42371967	457	*	7	1.57e-14	2.08e-07	9.08e-07	-0.0989235	-0.0793576	PLA2G4D
chr15	53083135	53083978	844	*	7	1.92e-07	5.04e-05	8.6e-05	-0.198354	-0.0846465	ONECUT1
chr15	74659841	74661541	1701	*	12	1.72e-11	6.05e-09	5.27e-08	-0.186075	-0.0716565	CYP11A1
chr16	967618	968265	648	*	8	7.17e-10	0.000525704	0.000712621	-0.124389	-0.0660523	LMF1
chr16	10970709	10971250	542	*	9	3.41e-12	1.44e-05	2.94e-05	-0.137313	-0.075872	CIITA, RP11-876N24.2
chr16	12183789	12184307	519	*	9	4.29e-19	4.35e-08	2.26e-07	-0.193116	-0.10813	SNX29, RP11-276H1.3
chr16	14397074	14398064	991	*	8	2.01e-18	1.22e-10	1.56e-09	-0.266374	-0.10806	RP11-65J21.3, MIR193B
chr16	22103349	22104151	803	*	7	3.65e-29	7.88e-09	6.41e-08	-0.166642	-0.0875917	VWA3A, RP11-101E7.2
chr16	29887661	29888670	1010	*	8	1.15e-20	3.76e-08	1.99e-07	-0.218486	-0.141716	SEZ6L2
chr16	46781713	46782760	1048	*	9	6.77e-11	1.22e-05	2.58e-05	-0.102813	-0.0513675	MYLK3
chr16	73097903	73100790	2888	*	9	2.13e-21	3.07e-15	2.5e-13	-0.233217	-0.165852	NA
chr16	75150611	75150880	270	*	7	0.000143289	0.00639656	0.00696768	-0.113676	-0.0770362	LDHD
chr16	81253692	81254719	1028	*	9	1.58e-07	4.22e-05	7.25e-05	-0.148559	-0.0901402	PKD1L2
chr17	6796745	6797771	1027	*	9	1.2e-11	6.97e-08	3.39e-07	-0.11769	-0.0895931	ALOX12P2, AC027763.2
chr17	7348316	7349197	882	*	13	3.11e-26	7.07e-09	5.95e-08	-0.141701	-0.0710905	RP11-104H15.10, CHRNB1
chr17	9929528	9930194	667	*	8	3.78e-12	1.57e-06	4.9e-06	-0.180118	-0.0762838	GAS7
chr17	17721180	17722183	1004	*	10	4.72e-12	2.67e-05	4.86e-05	-0.142115	-0.0504488	SREBF1
chr17	19976309	19977156	848	*	7	3.62e-10	0.000141807	0.000209702	-0.103656	-0.0551436	SPECC1
chr17	27369270	27370117	848	*	8	1.05e-09	3e-05	5.3e-05	-0.148521	-0.0564698	PIPOX
chr17	32483882	32484035	154	*	8	0.000590019	0.0312275	0.0318808	-0.106429	-0.0579383	ASIC2
chr17	40838861	40840012	1152	*	7	2.01e-10	6.68e-07	2.36e-06	-0.109977	-0.0647428	CNTNAP1, CTD-3193K9.3
chr17	42247565	42248358	794	*	9	3.79e-11	0.000599557	0.000782309	-0.122617	-0.056618	ASB16
chr17	46810447	46810934	488	*	7	5.19e-06	0.00158413	0.00191351	0.104652	0.0575968	CTD-2377D24.4
chr17	72462164	72463080	917	*	12	7.03e-39	2e-10	2.32e-09	-0.168332	-0.0868649	CD300A
chr17	77997198	77997997	800	*	9	3.48e-13	1.67e-05	3.31e-05	-0.153502	-0.062353	CTD-2529O21.2, TBC1D16
chr18	3874222	3875823	1602	*	11	1.69e-14	3.35e-08	1.93e-07	-0.196307	-0.0609056	DLGAP1
chr18	59156627	59157665	1039	*	7	2.66e-16	0.000705195	0.000900877	-0.167841	-0.0625783	CDH20
chr18	64271341	64271765	425	*	7	4.53e-08	0.000960607	0.00120819	-0.10797	-0.0603088	CDH19
chr18	77905298	77905947	650	*	7	1.38e-15	3.4e-08	1.93e-07	-0.14384	-0.105015	ADNP2, AC139100.2
chr19	2255419	2256575	1157	*	12	7.67e-09	8.66e-06	1.99e-05	-0.191314	-0.0547638	JSRP1
chr19	14048977	14049823	847	*	10	9.65e-23	1.38e-08	1.02e-07	-0.107301	-0.0661231	PODNL1
chr19	37825211	37825572	362	*	9	3.02e-08	0.000154657	0.000225966	-0.122559	-0.0876935	HKR1
chr19	39402823	39403373	551	*	7	6.98e-07	0.00581691	0.00636469	-0.129232	-0.0545146	NA
chr19	41119278	41119669	392	*	7	7.42e-14	0.00156385	0.00189879	-0.167125	-0.0526965	LTBP4
chr19	46806117	46807272	1156	*	9	6.87e-12	1.61e-05	3.22e-05	-0.105513	-0.0542229	HIF3A
chr19	51017855	51018414	560	*	7	2.92e-16	8.72e-06	1.99e-05	0.115148	0.0581339	ASPDH
chr19	58446312	58446988	677	*	11	1.09e-11	4.19e-05	7.25e-05	-0.239307	-0.103991	ZNF418
chr2	1416847	1417431	585	*	7	6.1e-13	0.00421572	0.00471851	-0.118842	-0.0501456	TPO
chr2	30669385	30670170	786	*	11	9.8e-10	0.00163359	0.00196352	0.193795	0.0537257	LCLAT1
chr2	61371880	61372316	437	*	9	1.17e-09	0.000223452	0.00031699	-0.141178	-0.0764889	KIAA1841, C2orf74, AC016747.3
chr2	66665428	66667946	2519	*	17	2.09e-09	8e-08	3.75e-07	0.196134	0.0910506	MEIS1, MEIS1-AS2, AC092669.1
chr2	72079276	72079609	334	*	7	4.12e-06	0.000535316	0.000719356	-0.131233	-0.0807275	NA
chr2	74875253	74875806	554	*	11	3.01e-06	0.019659	0.0204992	-0.170734	-0.0699151	M1AP
chr2	84743142	84743935	794	*	12	1.73e-07	5.84e-05	9.69e-05	-0.143075	-0.0963619	DNAH6
chr2	100722408	100723429	1022	*	9	1.21e-07	5.32e-05	8.97e-05	-0.129186	-0.0532804	AC092667.2, AFF3
chr2	131673406	131674971	1566	*	19	6.11e-19	4.51e-11	7.49e-10	-0.159481	-0.059247	ARHGEF4
chr2	164204628	164205820	1193	*	8	5.41e-10	5.08e-07	1.94e-06	-0.175155	-0.117501	NA
chr2	177042493	177043501	1009	*	8	3.04e-13	8.97e-09	6.84e-08	0.231758	0.116966	AC009336.24, HOXD-AS1
chr2	201450323	201450962	640	*	12	4.37e-07	0.0250817	0.0258226	-0.133074	-0.0680574	AOX1
chr2	219246468	219247055	588	*	8	2.56e-09	0.00223616	0.00263586	-0.102853	-0.0597032	SLC11A1
chr2	219850301	219851835	1535	*	7	6.83e-08	9.15e-05	0.000145039	-0.0903089	-0.0555747	FEV
chr2	220325369	220326041	673	*	7	3.67e-14	0.000126735	0.000189713	-0.0991137	-0.0552428	SPEG
chr2	223169352	223170809	1458	*	9	2.2e-06	0.00186652	0.00222162	-0.174582	-0.0581609	CCDC140
chr20	5485144	5485475	332	*	7	1.92e-09	1.15e-05	2.47e-05	-0.131556	-0.108004	LINC00654
chr20	22665210	22666782	1573	*	7	1.21e-07	7.17e-07	2.5e-06	-0.0943481	-0.0727285	RP11-359G22.2
chr20	30225325	30226046	722	*	10	9.4e-10	1.04e-05	2.32e-05	-0.153881	-0.0877069	COX4I2
chr20	43729410	43730111	702	*	10	1.47e-06	0.000539517	0.000719356	-0.108627	-0.0582933	KCNS1
chr20	44746392	44747006	615	*	8	4.07e-05	0.00312028	0.00359127	0.104405	0.0731154	CD40
chr20	50419033	50419348	316	*	7	6.37e-09	0.00124043	0.00153637	-0.097183	-0.0564263	SALL4
chr20	62687071	62688717	1647	*	13	7.44e-11	2.31e-05	4.48e-05	0.14139	0.0543691	TCEA2, RP13-152O15.5
chr21	31311797	31312687	891	*	16	1.83e-09	0.000138104	0.000205471	0.12921	0.0715881	GRIK1
chr21	31654917	31656555	1639	*	8	5.09e-10	2.1e-06	6.11e-06	-0.129109	-0.0694507	KRTAP24-1
chr21	34774627	34775459	833	*	9	1.2e-12	9.39e-05	0.00014588	-0.111634	-0.0609918	IFNGR2
chr21	44781686	44782872	1187	*	9	9.82e-31	8.47e-13	2.95e-11	-0.109096	-0.0643269	AP001046.5
chr22	19749961	19752522	2562	*	8	1.2e-09	2.17e-09	2.12e-08	-0.198366	-0.0946839	TBX1
chr22	31535981	31536996	1016	*	7	2.31e-17	3.88e-05	6.82e-05	-0.163605	-0.0739733	PLA2G3
chr22	39965842	39966921	1080	*	7	3.93e-08	8.91e-06	2e-05	-0.110499	-0.0640748	CACNA1I
chr22	45704675	45705265	591	*	8	0.000114102	0.00323173	0.00368478	-0.103378	-0.0627268	FAM118A
chr22	51016386	51016839	454	*	8	6.93e-07	0.000984528	0.00123192	-0.0832267	-0.0585352	CPT1B, CHKB-CPT1B
chr3	237137	239665	2529	*	23	2.49e-22	2.11e-11	5.15e-10	0.214912	0.101119	CHL1, CHL1-AS2
chr3	16215383	16216830	1448	*	10	8.43e-07	0.000682661	0.00087668	-0.110066	-0.061832	GALNT15
chr3	37033373	37034909	1537	*	27	2e-39	3.83e-09	3.46e-08	-0.298307	-0.0598422	MLH1, EPM2AIP1
chr3	42744082	42745362	1281	*	8	1.34e-06	0.00127377	0.00156969	-0.112913	-0.0554372	HHATL-AS1, HHATL, CCDC13
chr3	46394241	46395542	1302	*	7	1.46e-08	7.61e-06	1.78e-05	-0.161964	-0.0620567	CCR2
chr3	46759335	46759977	643	*	9	1.49e-11	0.0224483	0.023308	-0.103133	-0.0500674	PRSS50
chr3	54961956	54963294	1339	*	7	6.05e-09	7.73e-06	1.8e-05	-0.083425	-0.0593999	CACNA2D3, LRTM1
chr3	64210991	64211690	700	*	8	3.24e-09	0.000389674	0.000537178	-0.116167	-0.0613319	PRICKLE2
chr3	69811645	69812973	1329	*	9	9.02e-13	0.000557584	0.000739405	-0.184233	-0.0616673	MITF
chr3	71804002	71805022	1021	*	9	2.73e-17	2.49e-05	4.61e-05	-0.0993531	-0.0611463	GPR27
chr3	72149324	72149807	484	*	8	2.24e-29	2.72e-05	4.88e-05	-0.18514	-0.0668264	LINC00877
chr3	120169368	120170383	1016	*	7	5.67e-13	1.27e-06	4.18e-06	-0.169304	-0.0630924	FSTL1
chr3	121795768	121796719	952	*	8	7.14e-11	6.79e-06	1.63e-05	-0.168321	-0.0606076	CD86
chr3	126113244	126114078	835	*	13	1.06e-12	0.000388538	0.000537178	-0.151867	-0.0594726	CCDC37, RP11-71E19.5
chr3	127634188	127634587	400	*	7	3.11e-07	0.000790706	0.000999649	-0.104981	-0.0557569	KBTBD12
chr4	3386172	3387994	1823	*	11	2.4e-11	2.43e-07	1.02e-06	-0.143275	-0.0741991	RGS12
chr4	10458049	10460237	2189	*	17	5.84e-08	4.75e-06	1.23e-05	-0.195	-0.0635919	ZNF518B
chr4	15704393	15704844	452	*	7	1.63e-06	0.00156416	0.00189879	-0.136887	-0.0878752	FAM200B, BST1
chr4	21699032	21699988	957	*	13	4.65e-10	0.00279802	0.00325103	-0.120586	-0.0508387	RP11-556G22.2, KCNIP4
chr4	38805732	38807382	1651	*	10	1.27e-09	2.38e-05	4.53e-05	-0.137636	-0.0745118	TLR1
chr4	40858965	40859344	380	*	7	1.45e-24	4.15e-11	7.49e-10	-0.329483	-0.233259	APBB2
chr4	41866309	41867562	1254	*	7	1.75e-10	4.1e-05	7.15e-05	-0.2246	-0.118882	NA
chr4	57371589	57372597	1009	*	8	2.67e-06	0.000113548	0.000172085	-0.17506	-0.0962944	ARL9
chr4	69111391	69112258	868	*	7	2.83e-09	2.04e-06	6.11e-06	-0.129212	-0.0830522	TMPRSS11B
chr4	102711629	102712397	769	*	8	2.69e-09	0.00025278	0.000354473	-0.133641	-0.0584814	BANK1
chr4	111531926	111533951	2026	*	14	4.49e-13	7.86e-07	2.66e-06	-0.235451	-0.119795	RP11-380D23.2
chr4	111539291	111545119	5829	*	28	1.46e-46	2.95e-27	7.2e-25	-0.386566	-0.176877	PITX2
chr4	111549880	111552353	2474	*	14	1.1e-05	2.59e-07	1.07e-06	-0.205653	-0.120459	PITX2
chr4	123542048	123543092	1045	*	7	1.21e-05	0.000510626	0.000696048	-0.126274	-0.0514257	IL21-AS1, IL21
chr4	154710224	154711347	1124	*	23	5.16e-09	0.000603805	0.000783662	0.185604	0.0543403	SFRP2
chr4	155661691	155663311	1621	*	12	2.36e-16	9.82e-10	9.99e-09	-0.125818	-0.0694454	LRAT
chr4	184908254	184909018	765	*	11	8.98e-06	0.000587762	0.000771043	-0.163547	-0.0966522	STOX2, RP11-739P1.2
chr5	891207	892529	1323	*	8	2.28e-12	3.77e-07	1.46e-06	-0.116778	-0.0579177	BRD9
chr5	67483109	67484212	1104	*	9	2.28e-07	1.61e-05	3.22e-05	-0.131978	-0.0786313	NA
chr5	72510846	72512441	1596	*	8	1.25e-09	6.08e-06	1.5e-05	-0.148861	-0.0527608	RP11-60A8.1
chr5	82980344	82982064	1721	*	7	1.31e-05	5.33e-05	8.97e-05	-0.135908	-0.0735163	RN7SKP295, HAPLN1
chr5	83016630	83017184	555	*	7	5.4e-11	2.28e-06	6.38e-06	0.147275	0.107585	HAPLN1
chr5	110062384	110062837	454	*	11	6.54e-09	7.27e-05	0.000118223	-0.115508	-0.0722713	TMEM232
chr5	140430412	140431329	918	*	10	1.6e-08	5.06e-06	1.26e-05	0.175809	0.106251	PCDHB1
chr5	140571170	140572039	870	*	8	3.6e-05	0.00705299	0.00761473	-0.153506	-0.0513996	PCDHB10
chr5	140601941	140603270	1330	*	9	2.82e-13	1.75e-08	1.19e-07	-0.193494	-0.11271	PCDHB14
chr5	140729605	140730092	488	*	9	3.25e-05	0.0405992	0.0412759	-0.138031	-0.0695847	PCDHGA1, PCDHGA2, PCDHGA3, PCDHGB1
chr5	140743464	140744076	613	*	10	5.9e-10	0.0256076	0.0262531	-0.143373	-0.0635487	PCDHGA1, PCDHGA2, PCDHGA3, PCDHGB1, PCDHGA4, PCDHGB2, PCDHGA5
chr5	140792511	140792918	408	*	9	8.67e-06	0.00204405	0.00242111	-0.150409	-0.10041	PCDHGA1, PCDHGA2, PCDHGA3, PCDHGB1, PCDHGA4, PCDHGB2, PCDHGA5, PCDHGB3, PCDHGA6, PCDHGA7, PCDHGB4, PCDHGA8, PCDHGA9, PCDHGB6, PCDHGA10
chr5	146460832	146461855	1024	*	7	7.97e-07	6.39e-05	0.000105336	-0.0798923	-0.0588545	PPP2R2B
chr5	147161924	147162461	538	*	7	7.65e-09	2.01e-05	3.92e-05	-0.132618	-0.0789058	JAKMIP2
chr5	151066484	151067485	1002	*	7	3.29e-05	0.000243566	0.000343526	-0.142479	-0.0661324	CTB-113P19.1, SPARC
chr5	163723233	163724070	838	*	11	1.07e-27	6.62e-08	3.3e-07	-0.178192	-0.101176	CTC-340A15.2
chr6	28226567	28227482	916	*	15	3.03e-12	1.54e-05	3.14e-05	-0.109954	-0.059616	NKAPL, ZKSCAN4
chr6	28557047	28558113	1067	*	23	8.82e-15	2.24e-08	1.4e-07	-0.15392	-0.0688778	RP5-1186N24.3, SCAND3
chr6	28956226	28956804	579	*	19	4.74e-10	4.98e-06	1.25e-05	-0.156881	-0.104072	HCG16
chr6	29592381	29593913	1533	*	7	1.41e-08	6.24e-06	1.51e-05	-0.0822349	-0.0503408	GABBR1
chr6	29691603	29692399	797	*	17	2.88e-08	0.000148113	0.000217709	-0.151228	-0.0562116	HLA-F, HCG4P11
chr6	29943209	29943480	272	*	8	2.28e-07	0.00449683	0.00501016	-0.117016	-0.0868723	HCG9
chr6	31894990	31895598	609	*	8	7.15e-19	1.31e-05	2.73e-05	-0.111024	-0.0661264	C2, CFB, CFB
chr6	32063114	32064588	1475	*	31	6.46e-29	1.17e-11	3.17e-10	-0.184781	-0.0988967	TNXB
chr6	34481794	34482679	886	*	10	9.34e-13	1.27e-07	5.86e-07	-0.147718	-0.0734503	PACSIN1
chr6	35108605	35109398	794	*	12	1.24e-12	0.0087861	0.00936161	-0.170884	-0.0543966	TCP11
chr6	39290159	39290877	719	*	7	1.66e-12	3.59e-07	1.43e-06	-0.101056	-0.0655763	KCNK16
chr6	41130718	41132055	1338	*	9	9.97e-14	2.46e-05	4.61e-05	-0.112626	-0.0527721	TREM2
chr6	49681178	49681851	674	*	12	8.04e-11	0.000222214	0.00031699	-0.161596	-0.091927	CRISP2
chr6	76203225	76203675	451	*	7	1.01e-16	3.54e-08	1.96e-07	-0.15908	-0.0984009	FILIP1
chr6	85473238	85474803	1566	*	15	1.46e-11	4.82e-06	1.23e-05	0.102436	0.0666022	TBX18
chr6	101846073	101847656	1584	*	20	1.65e-15	7.23e-11	1.04e-09	-0.17793	-0.0903951	GRIK2
chr6	136847105	136847788	684	*	7	2.71e-09	5.81e-05	9.69e-05	-0.11706	-0.0688597	MAP7
chr6	159359940	159360984	1045	*	7	5.05e-07	0.000476299	0.000652904	-0.0846908	-0.0540912	NA
chr7	2518188	2519874	1687	*	7	3.28e-07	4.83e-06	1.23e-05	-0.12609	-0.0669091	NA
chr7	4183528	4184354	827	*	7	5.35e-08	0.000266803	0.000372	-0.130672	-0.0603558	SDK1
chr7	5111488	5112654	1167	*	14	1.51e-05	0.00682989	0.00740664	-0.11707	-0.0670385	RBAK-RBAKDN, RBAKDN
chr7	31725748	31726912	1165	*	9	1.61e-10	1.67e-06	5.16e-06	-0.104627	-0.0645318	PPP1R17
chr7	37025706	37026199	494	*	7	1.56e-05	0.00288398	0.00333503	-0.128701	-0.0628556	ELMO1
chr7	51538921	51539678	758	*	7	2.43e-28	6.2e-07	2.29e-06	-0.177926	-0.0673244	NA
chr7	96636746	96638339	1594	*	7	2.64e-12	6.22e-06	1.51e-05	-0.133069	-0.0834672	DLX6, DLX6-AS1, DLX6-AS2
chr7	101005832	101006308	477	*	11	1.59e-07	0.00358722	0.00407107	-0.133192	-0.0683064	COL26A1
chr7	116254788	116255683	896	*	7	1.56e-14	2.46e-06	6.74e-06	-0.141852	-0.0786626	AC006159.3
chr7	150652702	150653449	748	*	10	2.22e-38	9.08e-11	1.23e-09	-0.159863	-0.0656815	KCNH2
chr7	150884331	150885966	1636	*	18	1.62e-14	7.36e-07	2.53e-06	-0.184064	-0.053786	ASB10
chr8	23711589	23713035	1447	*	11	1.47e-12	1.11e-05	2.42e-05	-0.160454	-0.0672276	STC1
chr8	49468296	49469040	745	*	9	0.0004857	0.0228533	0.023628	-0.119052	-0.0624825	RP11-770E5.1, RP11-567J20.2
chr8	70378354	70378760	407	*	7	6.05e-11	9.38e-05	0.00014588	-0.185041	-0.0912354	NA
chr8	72268832	72269743	912	*	8	1.66e-08	0.000736479	0.000935943	-0.11814	-0.067024	EYA1
chr8	86350278	86351195	918	*	12	1.09e-31	1.86e-15	2.26e-13	-0.151863	-0.0620719	CA3
chr8	87081553	87082364	812	*	10	2.23e-17	1.38e-06	4.5e-06	-0.12934	-0.0878349	ATP6V0D2, PSKH2
chr8	101117902	101118899	998	*	14	6.1e-35	5.3e-13	2.16e-11	-0.186018	-0.0957371	RGS22
chr8	108510096	108511239	1144	*	9	5.71e-19	3.69e-07	1.45e-06	-0.115975	-0.0557622	ANGPT1
chr8	109095388	109096064	677	*	10	6.99e-05	0.0085198	0.0091578	0.106672	0.0561517	RSPO2
chr8	120650994	120651652	659	*	7	1.25e-15	2.05e-06	6.11e-06	-0.181927	-0.101811	ENPP2
chr8	144790089	144790410	322	*	8	5.48e-06	0.00314774	0.00360587	-0.1307	-0.0748768	ZNF707, CCDC166
chr9	72435533	72436057	525	*	8	1.18e-11	0.00144181	0.00176784	-0.154901	-0.0507206	C9orf135, C9orf135-AS1

## Sheet: SupplementaryTable4
Supplementary Table 4: Summary statistics generated from DMR analysis of LS versus healthy, left colon organoids. Positive values represent DMRs that were hypermethylated in LS versus healthy colon organoids.
chr	start	end	width	strand	no.cpgs	min_smoothed_fdr	Stouffer	FDR	maxdiff	meandiff	overlapping.genes
chr1	2125049	2126245	1197	*	11	2.32e-14	6.54e-05	0.000157395	-0.10707	-0.0564685	C1orf86
chr1	11714218	11714811	594	*	9	1.1e-45	9.05e-06	3.04e-05	-0.271698	-0.0869261	FBXO44, FBXO2
chr1	15497910	15498298	389	*	7	1.39e-15	7.69e-06	2.76e-05	-0.0632156	-0.0531109	TMEM51
chr1	16163479	16164122	644	*	7	4.6e-14	1.32e-06	6.58e-06	-0.21569	-0.187702	RP11-169K16.9
chr1	26551258	26552116	859	*	7	6.94e-10	0.000223501	0.000407226	-0.106017	-0.0637465	RP11-231P20.2
chr1	43613364	43613627	264	*	7	2.66e-07	0.00251701	0.00351401	-0.0913165	-0.0610623	FAM183A
chr1	45278704	45279684	981	*	7	1.09e-22	7.3e-06	2.66e-05	-0.1599	-0.0793079	BTBD19
chr1	62660008	62660624	617	*	10	2.31e-08	0.000392953	0.0006925	-0.110045	-0.0698099	L1TD1
chr1	67600428	67601159	732	*	8	2.65e-11	0.00184901	0.00265025	-0.177037	-0.0721985	C1orf141
chr1	68517177	68517691	515	*	8	1.65e-12	0.000132938	0.000263143	-0.0823287	-0.0596379	GNG12-AS1, DIRAS3
chr1	75594001	75594261	261	*	7	5.01e-07	0.0328443	0.035485	-0.135727	-0.0512976	LHX8, RP11-510C10.2
chr1	76262302	76262857	556	*	8	3.87e-09	0.000378207	0.00067202	0.098148	0.0739652	MSH4
chr1	89664260	89665022	763	*	9	3.25e-10	9.41e-06	3.11e-05	-0.190088	-0.0561529	GBP4
chr1	114521572	114522185	614	*	7	8.08e-18	1.27e-06	6.48e-06	-0.126935	-0.0641728	OLFML3
chr1	115397374	115398123	750	*	10	1.64e-19	5.14e-06	2.01e-05	-0.206428	-0.0737905	SYCP1
chr1	151688952	151689587	636	*	8	1.75e-13	0.000174377	0.00033178	-0.119321	-0.0628818	AL589765.1, RIIAD1, CELF3
chr1	205818956	205819609	654	*	11	2.45e-07	0.00109758	0.00169769	0.220337	0.148569	PM20D1
chr1	214157026	214159067	2042	*	12	1.04e-23	2.49e-08	2.55e-07	-0.271017	-0.0855476	PROX1, PROX1-AS1
chr1	221054201	221055401	1201	*	10	7.98e-21	6.97e-05	0.000161198	-0.177592	-0.066957	HLX
chr1	248020331	248021091	761	*	9	1.74e-06	0.00726506	0.00925338	-0.250279	-0.149495	TRIM58
chr10	6962119	6962843	725	*	8	5.33e-15	1.06e-06	5.55e-06	-0.242375	-0.0673807	RP11-799O21.2
chr10	7450813	7452242	1430	*	11	4.29e-11	7.11e-08	5.66e-07	-0.12034	-0.0745362	SFMBT2
chr10	28035631	28036151	521	*	7	2.13e-11	0.00751942	0.00945425	-0.115747	-0.0550187	RP11-360I20.2
chr10	73847963	73848825	863	*	12	8.13e-16	0.000133407	0.000263143	-0.137124	-0.0564842	SPOCK2
chr10	81001957	81003657	1701	*	7	3.55e-10	9.52e-09	1.2e-07	-0.350704	-0.2179	ZMIZ1
chr10	103603292	103604222	931	*	12	8.54e-19	0.00391251	0.00525744	-0.195893	-0.051315	KCNIP2
chr10	118429452	118429952	501	*	7	8.52e-16	8.56e-05	0.000187718	-0.148177	-0.0975964	RP11-498B4.5, C10orf82
chr10	125424954	125426048	1095	*	10	1.03e-21	4.19e-06	1.7e-05	-0.191871	-0.100045	GPR26
chr10	134150273	134150760	488	*	9	7.87e-09	0.0143254	0.0171109	-0.0867374	-0.0543991	LRRC27
chr10	135340445	135342936	2492	*	19	5.74e-13	0.000122467	0.000253178	-0.151219	-0.0775926	CYP2E1, SPRN, AL161645.2
chr11	299390	300490	1101	*	10	1.22e-07	0.013279	0.0160392	-0.229247	-0.0823131	IFITM5
chr11	2481206	2482735	1530	*	22	4.58e-20	7.09e-08	5.66e-07	-0.144505	-0.054823	KCNQ1
chr11	32454718	32455025	308	*	7	2.98e-08	0.013396	0.0160901	0.164316	0.0662881	WT1
chr11	41481148	41481655	508	*	9	7.97e-12	0.00630523	0.00811751	-0.226025	-0.0755193	LRRC4C
chr11	57193703	57194498	796	*	8	2.03e-21	0.000116983	0.000249023	-0.140688	-0.0587306	SLC43A3
chr11	63766546	63768794	2249	*	10	9.15e-22	3.16e-08	2.96e-07	-0.208941	-0.112569	OTUB1, MACROD1
chr11	65816521	65816985	465	*	7	2.64e-07	0.0223546	0.025296	-0.131331	-0.0575144	GAL3ST3
chr11	66233183	66234062	880	*	11	4.72e-23	0.00221557	0.00311338	-0.206048	-0.0674044	MRPL11
chr11	74022326	74023050	725	*	11	1.41e-07	0.0114864	0.0139524	-0.130961	-0.0504253	RP11-632K5.3, P4HA3
chr11	86085366	86086101	736	*	10	4.38e-13	8.71e-05	0.000189205	-0.170536	-0.0856992	CCDC81
chr11	94965469	94966206	738	*	10	3.68e-33	7.33e-10	1.58e-08	-0.220156	-0.147698	RP11-712B9.2, SESN3
chr11	110583662	110584727	1066	*	9	7.36e-11	0.000807362	0.00130513	-0.174113	-0.0687535	ARHGAP20
chr12	52626062	52627438	1377	*	10	2.52e-11	2.19e-05	6.13e-05	-0.183431	-0.0701273	KRT7
chr12	54378258	54379609	1352	*	16	4.43e-17	9.91e-06	3.23e-05	-0.178302	-0.0724585	HOXC10, HOXC-AS3
chr12	67072769	67073311	543	*	8	1.26e-44	4.55e-08	4.08e-07	-0.138716	-0.075698	GRIP1
chr12	96251729	96252338	610	*	7	1.05e-13	0.00512087	0.00671333	-0.286859	-0.101644	RP11-536G4.2
chr12	104697126	104697983	858	*	12	3.57e-32	1.95e-11	8.38e-10	-0.14932	-0.105071	TXNRD1, EID3
chr12	109459024	109459622	599	*	7	2.23e-09	0.0104827	0.0128056	0.15627	0.0604565	SVOP
chr12	113415883	113416518	636	*	8	2.56e-22	0.000125153	0.000256266	-0.214334	-0.0644941	OAS2, RP1-71H24.1
chr12	132899065	132900761	1697	*	9	6.61e-13	1.74e-05	5.06e-05	0.132968	0.052146	GALNT9
chr13	20692403	20693341	939	*	7	2.76e-17	2.78e-06	1.17e-05	-0.126239	-0.0727557	NA
chr13	20805196	20806746	1551	*	18	7.9e-20	0.000620534	0.00105051	-0.200929	-0.0604698	GJB6
chr13	28496413	28498956	2544	*	13	8.46e-13	1.64e-06	7.33e-06	-0.140236	-0.0512773	PDX1
chr13	31506270	31507139	870	*	12	8.56e-13	0.0160208	0.0189256	-0.156599	-0.0557915	TEX26, TEX26-AS1
chr13	37005273	37005582	310	*	10	2.63e-08	0.0249549	0.0277995	-0.223694	-0.116545	NA
chr13	37247048	37248423	1376	*	10	3.2e-07	0.00727358	0.00925338	-0.159762	-0.0676741	SERTM1
chr13	50070102	50070766	665	*	7	1.81e-09	0.0228582	0.0257304	-0.119201	-0.0696785	PHF11
chr13	78493854	78494330	477	*	10	5.96e-13	0.0319373	0.0346794	-0.133797	-0.060843	RNF219-AS1, EDNRB
chr13	108866993	108867893	901	*	8	7.25e-08	3.74e-05	9.65e-05	-0.170231	-0.0845681	LIG4
chr13	113419720	113420371	652	*	7	7.03e-11	0.000196089	0.000365678	-0.106816	-0.0556617	ATP11A
chr14	24779793	24780926	1134	*	15	2.12e-22	6.44e-08	5.54e-07	-0.221405	-0.0897245	LTB4R2, LTB4R2, LTB4R, CIDEB
chr14	95047591	95047880	290	*	8	1.73e-06	0.0365462	0.0390917	-0.141424	-0.0649259	SERPINA5
chr14	104688607	104690244	1638	*	10	7.47e-12	1.04e-05	3.34e-05	-0.230318	-0.1104	RP11-260M19.2
chr15	39871808	39872463	656	*	9	3.25e-29	7.06e-07	3.89e-06	-0.296324	-0.165126	NA
chr15	48483820	48484469	650	*	10	1.87e-15	0.000128487	0.000258174	-0.166049	-0.0588934	CTXN2, SLC12A1, RP11-605F22.2, RP11-605F22.1
chr15	51973083	51973591	509	*	7	7.03e-07	0.00582907	0.0075497	0.136242	0.0681761	SCG3
chr15	53086001	53087599	1599	*	9	3.11e-16	4.74e-07	2.91e-06	-0.309725	-0.141532	NA
chr15	74494515	74495119	605	*	8	8.14e-12	0.00324635	0.00441751	-0.112865	-0.0547789	RP11-60L3.1, STRA6
chr15	75639113	75639596	484	*	8	1.98e-09	0.0001701	0.000326531	0.12495	0.0527301	NEIL1
chr15	91415532	91416118	587	*	8	1.94e-32	8.5e-06	2.95e-05	-0.143502	-0.0523522	FURIN
chr16	4524052	4524775	724	*	10	5.52e-10	0.000718066	0.00118757	-0.187685	-0.0542236	HMOX2, NMRAL1
chr16	10970709	10971250	542	*	9	1.57e-14	1.67e-05	4.93e-05	-0.237677	-0.0937926	CIITA, RP11-876N24.2
chr16	54404353	54404836	484	*	8	3.92e-08	0.00432335	0.00574267	-0.161448	-0.070307	RP11-434E6.2
chr16	66612774	66613407	634	*	12	3.76e-33	7.89e-09	1.13e-07	-0.146864	-0.0811827	CKLF-CMTM1, CMTM1, CMTM2
chr16	66637701	66638702	1002	*	15	6.21e-26	1.96e-08	2.1e-07	-0.304285	-0.11682	CMTM3
chr16	67199335	67200181	847	*	7	1.07e-08	4.08e-05	9.98e-05	-0.115413	-0.0682469	RP11-5A19.5, HSF4
chr16	67218787	67219437	651	*	8	1.28e-12	0.00168782	0.00243544	-0.127493	-0.0739099	EXOC3L1
chr16	89113704	89114919	1216	*	10	2.23e-21	3.9e-05	9.8e-05	-0.116451	-0.0619937	CTD-2555A7.2
chr17	7311282	7312081	800	*	8	1.85e-19	2.2e-05	6.13e-05	-0.0910518	-0.0537846	NLGN2
chr17	9728972	9729424	453	*	9	1.37e-10	0.0259304	0.0287373	0.153067	0.0526517	GLP2R
chr17	27038295	27039447	1153	*	11	2.1e-23	3.34e-07	2.18e-06	-0.172457	-0.0706003	PROCA1
chr17	28088069	28088749	681	*	9	4.86e-12	2.83e-06	1.17e-05	-0.127994	-0.0908848	RP11-82O19.1, SSH2
chr17	33759929	33760971	1043	*	14	1.61e-08	7.49e-05	0.000167819	-0.16041	-0.10675	SLFN12
chr17	33775475	33776116	642	*	10	2.22e-13	0.00117865	0.00181007	-0.133443	-0.079222	SLFN13
chr17	37123638	37124209	572	*	10	5.46e-13	0.000139965	0.000273568	0.11417	0.0567217	FBXO47
chr17	40439433	40439892	460	*	8	4.9e-09	0.0161266	0.0189465	-0.147039	-0.070909	STAT5A
chr17	46800377	46801234	858	*	12	1.44e-08	0.000704071	0.00117345	-0.172162	-0.0643757	PRAC2
chr17	48545805	48546620	816	*	12	2.65e-23	2.93e-08	2.87e-07	-0.19465	-0.110415	ACSF2, CHAD
chr17	73583839	73584617	779	*	9	1.62e-14	0.000107352	0.000230807	-0.154707	-0.0837305	MYO15B
chr17	76354621	76355674	1054	*	7	2.61e-17	5.93e-07	3.36e-06	-0.120447	-0.09207	SOCS3
chr17	78872563	78874962	2400	*	7	5.14e-07	1.35e-06	6.61e-06	0.22271	0.0695046	RPTOR
chr19	291986	292498	513	*	13	1.4e-15	8.36e-05	0.000185266	0.121377	0.0573759	NA
chr19	9473565	9474128	564	*	8	1.77e-07	0.0012918	0.00193647	-0.200132	-0.10515	ZNF559-ZNF177, ZNF177
chr19	35530755	35531639	885	*	9	4.58e-15	0.00744719	0.00941851	-0.157964	-0.0787475	SCN1B, HPN
chr19	37464066	37465039	974	*	8	1.04e-41	1.38e-10	4.24e-09	-0.254333	-0.104366	ZNF568
chr19	40724308	40725336	1029	*	8	3.62e-11	1.19e-05	3.65e-05	0.128941	0.0554906	NA
chr19	49249932	49250561	630	*	7	6e-11	0.000534783	0.000912527	-0.283791	-0.118809	IZUMO1
chr19	50058971	50060306	1336	*	8	2.91e-10	5.27e-07	3.06e-06	0.0942094	0.0616683	NOSIP
chr19	53636077	53636398	322	*	7	3.75e-10	0.00827308	0.0102816	-0.251457	-0.0585203	ZNF415, ZNF347
chr19	58513203	58515046	1844	*	15	2.62e-14	0.000126882	0.000257354	-0.189994	-0.0581424	CTD-2368P22.1, ZNF606
chr19	58545001	58545837	837	*	11	7.77e-15	1.54e-06	7.2e-06	-0.309558	-0.201726	ZSCAN1
chr2	286830	287395	566	*	8	2.06e-10	0.00204597	0.00289398	-0.184783	-0.065974	AC079779.4, FAM150B
chr2	30669597	30670304	708	*	11	1.97e-11	3.92e-05	9.8e-05	0.186129	0.0523941	LCLAT1
chr2	42795054	42795680	627	*	9	5.3e-08	0.00137796	0.00202919	-0.0922716	-0.0572633	MTA3
chr2	54086854	54087552	699	*	13	1.27e-22	7.49e-07	4.03e-06	-0.17548	-0.0875088	GPR75-ASB3, ASB3, GPR75
chr2	60763259	60764101	843	*	7	4.82e-14	7.08e-05	0.000161935	-0.169965	-0.0575788	BCL11A
chr2	75788038	75788798	761	*	10	6.81e-11	0.0222536	0.025296	-0.132924	-0.0706462	EVA1A
chr2	84742902	84743935	1034	*	13	9.38e-25	7.12e-09	1.09e-07	-0.166281	-0.090493	DNAH6
chr2	85811236	85811662	427	*	7	1.38e-05	0.00489546	0.0064572	-0.0978023	-0.0817636	VAMP5
chr2	102090791	102091675	885	*	14	4.2e-16	0.0264303	0.0291411	-0.157187	-0.0545905	RFX8
chr2	110969641	110970909	1269	*	8	4.8e-29	6.93e-11	2.48e-09	-0.183253	-0.0638954	LINC00116
chr2	113992694	113993313	620	*	8	1.09e-10	2.22e-05	6.13e-05	-0.18857	-0.118824	PAX8-AS1, PAX8
chr2	119599067	119600002	936	*	8	9.14e-13	2.46e-05	6.68e-05	-0.217103	-0.0927447	EN1
chr2	121223534	121224679	1146	*	10	4.42e-23	7.75e-08	5.95e-07	-0.260808	-0.105084	LINC01101
chr2	128458240	128458556	317	*	9	1.09e-06	0.0145918	0.0173327	-0.143688	-0.0501577	NA
chr2	176963948	176964588	641	*	10	2.01e-09	0.000744681	0.00121293	0.300292	0.133603	HOXD12
chr2	176968814	176970508	1695	*	8	4.08e-07	0.00105336	0.00165309	-0.210207	-0.0602554	HOXD11
chr2	177029459	177030228	770	*	7	4.13e-15	2.81e-06	1.17e-05	-0.135702	-0.0893997	HOXD3, RP11-387A1.5
chr2	177042493	177043501	1009	*	8	1.64e-16	1.01e-08	1.21e-07	0.240666	0.16336	AC009336.24, HOXD-AS1
chr2	202483799	202484156	358	*	7	6.91e-06	0.0415438	0.0442174	0.1176	0.0680923	ALS2CR11
chr2	208989248	208989831	584	*	8	9.56e-11	0.000254562	0.000459924	-0.204596	-0.0786902	NA
chr2	220108094	220108496	403	*	7	7.3e-09	0.000961717	0.00153162	-0.156346	-0.102499	GLB1L
chr2	236442817	236444284	1468	*	12	6.83e-10	1.58e-06	7.22e-06	-0.265988	-0.128971	AGAP1
chr2	239140032	239140369	338	*	7	2.62e-15	6.5e-06	2.45e-05	-0.204104	-0.140586	AC096574.4, AC016757.3
chr2	241497060	241497975	916	*	10	4.61e-19	9.9e-08	7.34e-07	-0.23113	-0.0865426	ANKMY1
chr20	9494724	9495326	603	*	10	6.43e-21	0.000286673	0.000513623	-0.146807	-0.0556132	LAMP5, RP5-1119D9.4
chr20	24449392	24449916	525	*	8	9.9e-10	0.0179343	0.0207305	-0.178372	-0.0529982	SYNDIG1
chr20	25039210	25040106	897	*	7	1.11e-10	0.000474443	0.000816042	-0.11629	-0.0720787	ACSS1
chr20	56286391	56287198	808	*	10	2.47e-19	0.000120828	0.000252723	-0.134897	-0.055985	PMEPA1
chr21	15645649	15646312	664	*	7	9.59e-17	6.64e-06	2.46e-05	-0.115355	-0.0591529	ABCC13
chr21	32932016	32932496	481	*	7	1.3e-08	0.00131803	0.00195432	-0.129984	-0.0646042	AP000251.3, TIAM1
chr21	38077042	38077971	930	*	8	3.38e-09	4.02e-05	9.93e-05	-0.123347	-0.08756	SIM2
chr21	45148332	45149373	1042	*	7	2.69e-14	4.25e-07	2.69e-06	-0.229905	-0.128904	PDXK
chr22	37419795	37420730	936	*	7	7.55e-10	3.61e-05	9.46e-05	-0.29087	-0.176492	MPST
chr22	50523686	50524410	725	*	14	2.21e-15	6.59e-05	0.000157395	-0.1244	-0.0581658	MLC1
chr3	23851254	23852061	808	*	11	9.86e-28	1.13e-05	3.53e-05	-0.29761	-0.0789033	UBE2E1
chr3	42976956	42978318	1363	*	14	9.27e-27	2.74e-10	7.35e-09	0.120671	0.0752057	KRBOX1, KRBOX1, KRBOX1-AS1
chr3	46758813	46759977	1165	*	11	1.06e-13	6.14e-06	2.36e-05	-0.193621	-0.0820557	PRSS50
chr3	49377702	49378271	570	*	7	1.27e-19	1.38e-05	4.18e-05	-0.14884	-0.0900434	USP4
chr3	55517496	55518798	1303	*	11	2.23e-27	5.2e-07	3.06e-06	-0.161949	-0.108184	WNT5A
chr3	79817125	79817333	209	*	8	1.51e-05	0.0270416	0.0296629	-0.159209	-0.071097	NA
chr3	116164242	116164943	702	*	8	2.17e-08	0.0169594	0.0198167	0.108891	0.0572615	LSAMP
chr3	139257713	139259926	2214	*	19	1.62e-09	0.000430308	0.000752165	-0.214288	-0.0642612	RP11-319G6.1, RBP1
chr3	170746012	170746586	575	*	7	2.34e-28	1.29e-09	2.31e-08	0.16641	0.086723	NA
chr3	181444131	181445156	1026	*	9	1.01e-12	8.73e-06	2.98e-05	-0.146031	-0.0767789	SOX2-OT
chr4	1202272	1203168	897	*	18	1.77e-13	3.77e-05	9.65e-05	-0.315673	-0.157224	SPON2
chr4	6695203	6695698	496	*	8	2.23e-08	0.00886159	0.0108871	-0.127848	-0.0582247	S100P
chr4	15779642	15780522	881	*	8	8.14e-16	2.49e-05	6.68e-05	-0.176745	-0.0841858	CD38
chr4	90757139	90757814	676	*	8	3.87e-12	0.00555657	0.00724038	-0.200375	-0.0538038	RP11-67M1.1, SNCA
chr4	156679949	156681047	1099	*	11	9.11e-13	0.00190405	0.00271106	-0.145321	-0.0594408	GUCY1B3
chr4	174448084	174450083	2000	*	15	1.27e-10	6.91e-05	0.000161198	-0.138276	-0.0660656	HAND2-AS1, HAND2
chr5	190822	191500	679	*	8	1.02e-10	0.0196305	0.0224498	-0.285295	-0.0567439	NA
chr5	2753746	2754894	1149	*	11	3.24e-10	0.0288663	0.0315038	-0.248931	-0.0576194	C5orf38
chr5	43037123	43037666	544	*	7	3.15e-08	0.000673161	0.0011307	0.267659	0.19399	CTD-2201E18.3
chr5	50264516	50265660	1145	*	8	4.73e-07	0.000977265	0.00154494	-0.119173	-0.0544845	CTD-2089N3.3, CTD-2089N3.2
chr5	94955363	94956175	813	*	10	1.09e-27	1.09e-08	1.23e-07	-0.221005	-0.0576791	GPR150
chr5	115152326	115152712	387	*	9	1.55e-07	0.00818467	0.0102308	-0.140893	-0.0864357	CDO1
chr5	140551903	140552600	698	*	10	2.62e-10	0.0330581	0.0355374	-0.186877	-0.0669617	PCDHB7
chr5	140578896	140579644	749	*	10	1.57e-28	6.82e-05	0.000161198	-0.201982	-0.0929175	PCDHB11
chr5	140792511	140792918	408	*	9	1.53e-10	0.000728697	0.00119595	-0.147034	-0.0999181	PCDHGA1, PCDHGA2, PCDHGA3, PCDHGB1, PCDHGA4, PCDHGB2, PCDHGA5, PCDHGB3, PCDHGA6, PCDHGA7, PCDHGB4, PCDHGA8, PCDHGA9, PCDHGB6, PCDHGA10
chr5	150537482	150538414	933	*	11	5.62e-16	0.000121072	0.000252723	-0.231053	-0.0602214	CTB-17P3.4
chr6	13873924	13874732	809	*	7	2.23e-15	1.45e-06	6.92e-06	-0.206426	-0.0663806	NA
chr6	28956226	28956804	579	*	19	5.19e-12	0.000832805	0.00133622	0.164872	0.077915	HCG16
chr6	29595016	29595506	491	*	8	1.43e-07	0.0184141	0.0211713	-0.106086	-0.0684282	GABBR1
chr6	29648161	29649084	924	*	21	4.06e-14	0.00118949	0.00181375	-0.173617	-0.0523156	ZFP57
chr6	29943209	29943677	469	*	9	2.56e-08	0.00107844	0.00168018	-0.190167	-0.151623	HCG9
chr6	30070886	30071612	727	*	26	2.22e-27	0.00144272	0.0021101	0.177813	0.0589708	TRIM31
chr6	31590513	31590870	358	*	11	2.92e-28	3.58e-09	5.92e-08	-0.0888385	-0.0605995	PRRC2A, SNORA38
chr6	31733434	31734580	1147	*	18	3.08e-21	1.24e-09	2.31e-08	-0.129891	-0.0867365	VWA7
chr6	31895179	31895598	420	*	7	2.01e-11	0.000457111	0.000792571	-0.156221	-0.0968248	C2, CFB, CFB
chr6	31913051	31914305	1255	*	12	1.06e-13	8.46e-06	2.95e-05	-0.160458	-0.0587557	C2, CFB, CFB
chr6	32407289	32407838	550	*	8	2.49e-10	0.00374395	0.00506258	-0.246223	-0.106421	HLA-DRA
chr6	32805398	32805877	480	*	8	2.76e-11	0.0238792	0.0267397	-0.120939	-0.0561633	TAP2, TAP2
chr6	34113570	34114384	815	*	10	1.75e-22	1.12e-05	3.53e-05	-0.147628	-0.0659692	GRM4
chr6	43276478	43276781	304	*	9	4.67e-08	0.00255485	0.00354382	-0.105597	-0.0654127	CRIP3, ZNF318
chr6	86158972	86159426	455	*	8	2.36e-28	1.56e-07	1.08e-06	-0.215365	-0.119377	NA
chr6	112375094	112375383	290	*	7	1.48e-09	0.00148886	0.00216287	-0.0890574	-0.0587449	WISP3
chr6	123315566	123317212	1647	*	12	1.87e-10	0.000189759	0.000357879	-0.239049	-0.0603336	CLVS2
chr6	134498979	134499794	816	*	9	5.21e-39	1.81e-07	1.22e-06	-0.135331	-0.0588058	SGK1
chr6	139116876	139117543	668	*	7	5.01e-19	0.00280209	0.00386186	-0.275955	-0.0956828	ECT2L
chr7	4764228	4765362	1135	*	7	9.37e-18	8.52e-09	1.14e-07	-0.194855	-0.133093	FOXK1
chr7	42267200	42267747	548	*	8	2.85e-09	0.000197296	0.000365678	-0.174117	-0.117221	GLI3
chr7	48494156	48495333	1178	*	10	7.7e-41	1.54e-14	1.65e-12	-0.183217	-0.0795784	ABCA13
chr7	93520024	93520566	543	*	12	1.07e-15	7.23e-05	0.0001637	-0.154152	-0.0853133	GNGT1, AC002076.10, TFPI2
chr7	96635336	96637365	2030	*	14	8.18e-08	1.93e-05	5.54e-05	-0.188761	-0.0584083	DLX6, DLX6-AS1, DLX6-AS2
chr7	96651915	96652481	567	*	8	1.38e-12	0.00859207	0.0106166	-0.200688	-0.0721822	DLX5
chr7	100660212	100660957	746	*	8	1.07e-17	0.000202129	0.000371434	-0.121965	-0.072839	MUC12, RP11-395B7.4
chr7	101005832	101007603	1772	*	16	3.64e-12	0.00124114	0.0018792	-0.15567	-0.0557375	COL26A1
chr7	128550410	128551065	656	*	10	1.28e-11	0.00309382	0.00423675	-0.191266	-0.0735355	KCP
chr7	130130122	130132453	2332	*	48	3.68e-58	6.35e-29	1.37e-26	-0.223752	-0.0884297	MEST
chr8	599525	600940	1416	*	7	2.84e-34	8.84e-12	4.75e-10	0.217251	0.0999765	ERICH1
chr8	24857719	24858943	1225	*	9	1.08e-25	5.12e-06	2.01e-05	-0.153417	-0.0550324	CTD-2168K21.1
chr8	25904511	25906990	2480	*	13	5.18e-10	0.000159791	0.000309506	-0.166544	-0.0568305	NA
chr8	70378354	70378760	407	*	7	2.53e-09	0.00129699	0.00193647	-0.166509	-0.0929475	NA
chr8	86350278	86351195	918	*	12	8.7e-33	3.14e-13	2.25e-11	-0.185947	-0.0857709	CA3
chr8	101117902	101118899	998	*	14	2.43e-20	1.35e-07	9.64e-07	-0.192018	-0.0858647	RGS22
chr8	114448998	114450647	1650	*	14	1.39e-14	3.23e-05	8.57e-05	-0.150693	-0.0515885	CSMD3
chr9	706712	707410	699	*	7	2.37e-12	1.53e-05	4.58e-05	-0.18573	-0.0960016	KANK1
chr9	100069294	100070142	849	*	7	8.44e-16	0.00432703	0.00574267	-0.223368	-0.0929199	CCDC180, RP11-23J9.4
chr9	111929547	111930197	651	*	7	1.48e-09	0.0175717	0.0204211	-0.0809006	-0.0503473	FRRS1L
chr9	114557067	114557814	748	*	7	1.17e-36	3.13e-10	7.49e-09	0.135029	0.0738035	C9orf84
chr9	127212625	127213838	1214	*	8	7.56e-15	1.94e-06	8.51e-06	-0.0916229	-0.0529927	GPR144

## Sheet: SupplementaryTable5
Supplementary Table 5: Summary statistics generated from DMR analysis of MSI-H and MSS/MSI-L tumors in three gastrointestinal cohorts. Positive values indicate that DMR being hypermethylated in MSI-H versus MSS/MSI-L tumors.
Summary			TCGA-COAD											GSE68060											TCGA-STAD
Confidence	ConfidenceFactor	Rank	chr	start	end	width	no.cpgs	min_smoothed_fdr	Stouffer	StoufferFdr	maxdiff	meandiff	overlapping.genes	chr	start	end	width	no.cpgs	min_smoothed_fdr	Stouffer	StoufferFdr	maxdiff	meandiff	overlapping.genes	chr	start	end	width	no.cpgs	min_smoothed_fdr	Stouffer	StoufferFdr	maxdiff	meandiff	overlapping.genes
Highest	3	1	chr3	37033625	37035399	1775	42	0	0	0	0.40618	0.262396	MLH1, EPM2AIP1	chr3	37033373	37035399	2027	43	0	6.72e-116	9e-113	0.365545	0.222728	37033373	chr3	37033625	37035355	1731	37	0	0	0	0.475917	0.3588	MLH1, EPM2AIP1
Highest	3	2	chr6	126067118	126071538	4421	21	7.16e-271	1.38e-229	1.74e-226	0.294701	0.186007	HEY2, RP11-624M8.1	chr6	126067118	126071538	4421	22	5.52e-85	1.3e-48	1.45e-46	0.305943	0.186621	126067118	chr6	126067118	126071538	4421	21	2.02e-167	1.75e-174	3.07e-172	0.284681	0.179935	HEY2, RP11-624M8.1
Highest	3	3	chr17	1956668	1959620	2953	52	5.79e-220	4.8e-147	6.37e-145	0.255029	0.125992	HIC1	chr17	1956668	1959620	2953	53	2.11e-140	4.61e-76	2.64e-73	0.40463	0.203383	1956668	chr17	1956668	1962627	5960	59	7.1e-230	4.11e-161	5.48e-159	0.307949	0.11359	HIC1
Highest	3	4	chr4	144480206	144480946	741	13	0	2.29e-206	1.44e-203	0.288504	0.218366	GUSBP5	chr4	144480206	144480946	741	13	1.07e-183	6.24e-57	1.32e-54	0.307682	0.217558	144480206	chr4	144480206	144480946	741	11	2.96e-152	1.66e-117	6.46e-116	0.235298	0.205293	GUSBP5
Highest	3	5	chr5	88178400	88180330	1931	12	7.94e-273	1.6e-189	5.02e-187	0.345829	0.253963	MEF2C-AS1, MEF2C	chr5	88178400	88180330	1931	15	3.93e-77	1.07e-41	6.7e-40	0.31117	0.237476	88178400	chr5	88178400	88180330	1931	15	3.54e-163	2.89e-146	2.43e-144	0.354013	0.250672	MEF2C-AS1, MEF2C
Highest	3	6	chr20	13199787	13202702	2916	36	1.57e-214	8.35e-160	1.5e-157	0.264731	0.167104	ISM1	chr20	13200069	13202702	2634	35	4.3e-232	6.75e-57	1.36e-54	0.414848	0.199386	13200069	chr20	13199787	13202489	2703	32	3.81e-122	3.32e-111	1.09e-109	0.241895	0.162153	ISM1
Highest	3	7	chr6	28983835	28985069	1235	24	8.66e-232	7.67e-157	1.21e-154	0.180348	0.111284	NA	chr6	28983835	28985894	2060	25	4.88e-80	8.63e-45	7.23e-43	0.230143	0.150481	28983835	chr6	28983835	28985069	1235	21	1.18e-160	6.69e-119	2.66e-117	0.252413	0.163697	NA
Highest	3	8	chr1	29447971	29452103	4133	19	1.29e-133	3.45e-123	3.04e-121	0.358909	0.202213	TMEM200B	chr1	29447971	29451713	3743	18	2.07e-65	7.51e-40	3.97e-38	0.430492	0.252333	29447971	chr1	29447971	29452103	4133	17	5.86e-131	2.53e-152	2.44e-150	0.340019	0.217823	TMEM200B
Highest	3	9	chr4	143766602	143768727	2126	14	1.49e-129	2.05e-101	9.23e-100	0.213648	0.111091	INPP4B	chr4	143766602	143768727	2126	14	4.09e-98	3.54e-46	3.23e-44	0.298105	0.201775	143766602	chr4	143766602	143768275	1674	12	1.03e-188	1.61e-144	1.3e-142	0.256715	0.182101	INPP4B
Highest	3	10	chr3	23243625	23245916	2292	12	5.09e-208	5.75e-131	6.3e-129	0.27662	0.183285	UBE2E2, UBE2E2-AS1	chr3	23243625	23245916	2292	13	4.58e-107	5.59e-33	1.68e-31	0.34102	0.192747	23243625	chr3	23243625	23245916	2292	13	4.73e-169	6.19e-139	4.19e-137	0.260899	0.17166	UBE2E2, UBE2E2-AS1
Highest	3	11	chr1	235811811	235814814	3004	22	4.21e-189	1.07e-185	2.98e-183	0.333387	0.205182	GNG4	chr1	235811811	235814814	3004	23	6.28e-124	7.52e-57	1.44e-54	0.413705	0.22137	235811811	chr1	235811811	235814814	3004	20	3.24e-91	3.12e-89	5.15e-88	0.285856	0.163476	GNG4
Highest	3	12	chr4	113435544	113438462	2919	12	1.26e-182	1.22e-128	1.23e-126	0.308122	0.208054	RP11-402J6.1, NEUROG2	chr4	113435544	113438462	2919	12	2.82e-88	3.18e-38	1.42e-36	0.370328	0.237727	113435544	chr4	113435544	113438462	2919	12	5.62e-95	3.16e-111	1.04e-109	0.304608	0.223479	RP11-402J6.1, NEUROG2
Highest	3	13	chr3	145878177	145879710	1534	12	1.88e-144	9.76e-112	6.47e-110	0.184681	0.123222	PLOD2	chr3	145878177	145879710	1534	13	2.33e-93	7.04e-42	4.56e-40	0.260304	0.187783	145878177	chr3	145878177	145879710	1534	12	1.35e-121	1.16e-106	3.14e-105	0.291058	0.221494	PLOD2
Highest	3	14	chr6	56818409	56820869	2461	15	8.18e-168	1.04e-103	5.03e-102	0.33529	0.219042	BEND6, DST	chr6	56818409	56820869	2461	15	1.19e-94	4.38e-34	1.4e-32	0.419485	0.256667	56818409	chr6	56818409	56820869	2461	13	9.08e-147	1.36e-128	6.76e-127	0.339412	0.265416	BEND6, DST
Highest	3	15	chr5	142781498	142785258	3761	22	7.11e-169	7.57e-99	3.13e-97	0.310055	0.184328	NR3C1	chr5	142782072	142785258	3187	21	7.63e-114	4.63e-31	1.09e-29	0.40677	0.193475	142782072	chr5	142780693	142785258	4566	25	1.94e-235	1.54e-220	6.61e-218	0.334065	0.169252	NR3C1
Highest	3	16	chr15	40212106	40214068	1963	12	5.64e-153	5.17e-98	2.08e-96	0.280403	0.13864	RP11-325N19.3, GPR176	chr15	40211272	40214068	2797	13	1.15e-95	3.82e-32	1.04e-30	0.415918	0.211082	40211272	chr15	40212106	40214068	1963	9	5.6e-302	9.44e-150	8.68e-148	0.362282	0.221966	RP11-325N19.3, GPR176
Highest	3	17	chr1	111506021	111507160	1140	19	1.53e-116	9.44e-92	2.93e-90	0.261565	0.141786	RP11-96K19.5, LRIF1	chr1	111506021	111507160	1140	19	4.04e-124	9.03e-53	1.3e-50	0.299491	0.193236	111506021	chr1	111506021	111507160	1140	18	2.06e-119	8.45e-105	2.16e-103	0.246123	0.159827	RP11-96K19.5, LRIF1
Highest	3	18	chr11	61582574	61584773	2200	24	3.43e-117	3.23e-97	1.21e-95	0.243889	0.155283	FADS2, FADS1, MIR1908	chr11	61582574	61584773	2200	24	3.35e-39	9.12e-31	2.07e-29	0.291234	0.186831	61582574	chr11	61582574	61584773	2200	22	3.96e-140	1.23e-157	1.44e-155	0.297664	0.213436	FADS2, FADS1, MIR1908
Highest	3	19	chr18	28621490	28623874	2385	19	3.31e-208	2.91e-144	3.49e-142	0.322885	0.197208	DSC3	chr18	28621490	28623874	2385	19	7.52e-55	6.75e-27	9.82e-26	0.302339	0.187538	28621490	chr18	28621490	28623874	2385	18	1.17e-206	6.98e-146	5.73e-144	0.374039	0.211646	DSC3
Highest	3	20	chr7	107300287	107302712	2426	19	3.28e-129	6.46e-116	4.79e-114	0.336179	0.197995	SLC26A4, SLC26A4-AS1	chr7	107300287	107302712	2426	19	2.09e-162	5.25e-46	4.69e-44	0.397997	0.229381	107300287	chr7	107300408	107302712	2305	13	1.01e-98	3.79e-84	5.32e-83	0.317232	0.196994	SLC26A4, SLC26A4-AS1
Highest	3	21	chr3	50540137	50541467	1331	14	1.59e-247	4.03e-127	3.91e-125	0.258612	0.17608	CACNA2D2	chr3	50540137	50541467	1331	14	1.37e-120	3.22e-37	1.37e-35	0.418137	0.252411	50540137	chr3	50540137	50541467	1331	11	2.22e-126	3.47e-89	5.69e-88	0.331218	0.202731	CACNA2D2
Highest	3	22	chr3	142606818	142608228	1411	14	8.48e-145	5.63e-109	3.15e-107	0.3069	0.204528	PCOLCE2	chr3	142606818	142608898	2081	15	8.41e-97	5.11e-38	2.26e-36	0.42893	0.253497	142606818	chr3	142606818	142608898	2081	15	3.89e-146	2.38e-94	4.61e-93	0.339531	0.181613	PCOLCE2
Highest	3	23	chr3	157823089	157825196	2108	15	1.01e-143	5.01e-116	3.83e-114	0.288296	0.197633	RSRC1, SHOX2	chr3	157823089	157825196	2108	15	1.92e-87	2.5e-46	2.33e-44	0.322671	0.24015	157823089	chr3	157823089	157825196	2108	13	3.31e-75	2.75e-80	3.46e-79	0.224355	0.171656	RSRC1, SHOX2
Highest	3	24	chr17	48635853	48640257	4405	33	3.89e-149	2.57e-122	2.16e-120	0.25921	0.107026	CACNA1G, CACNA1G-AS1	chr17	48635853	48640257	4405	34	7.26e-131	2.49e-59	6.67e-57	0.319266	0.141549	48635853	chr17	48635853	48640257	4405	34	7.49e-100	5.83e-73	5.53e-72	0.257249	0.0918979	CACNA1G, CACNA1G-AS1
Highest	3	25	chr2	152954155	152956135	1981	15	2.81e-75	4.44e-74	7.56e-73	0.217828	0.143311	AC079790.2, CACNB4	chr2	152954155	152956135	1981	17	6.32e-88	8.49e-44	6.44e-42	0.331701	0.223399	152954155	chr2	152954216	152956135	1920	16	2.47e-117	3.37e-109	1.03e-107	0.262099	0.16578	AC079790.2, CACNB4
Highest	3	26	chr4	122870599	122873487	2889	16	4.87e-92	3.62e-82	8.13e-81	0.263809	0.170703	TRPC3	chr4	122870599	122873487	2889	16	3.95e-115	7.51e-47	7.54e-45	0.371283	0.240593	122870599	chr4	122870599	122873181	2583	15	6.39e-80	1.22e-90	2.14e-89	0.261955	0.17865	TRPC3
Highest	3	27	chr17	47072339	47075880	3542	20	1.1e-99	5.74e-101	2.49e-99	0.291459	0.172037	IGF2BP1, RP11-501C14.5	chr17	47072339	47075880	3542	22	1.52e-52	4.31e-37	1.82e-35	0.321132	0.198696	47072339	chr17	47072339	47075880	3542	22	4.9e-67	9.58e-88	1.52e-86	0.284464	0.159277	IGF2BP1, RP11-501C14.5
Highest	3	28	chr14	102025815	102029375	3561	25	7.13e-119	7.77e-95	2.76e-93	0.291806	0.140844	DIO3, DIO3OS	chr14	102025815	102027797	1983	20	8.43e-112	2.1e-53	3.37e-51	0.371282	0.209359	102025815	chr14	102025815	102031426	5612	31	6.08e-48	6.37e-79	7.54e-78	0.215762	0.101732	DIO3, DIO3OS
Highest	3	29	chr6	21664167	21667815	3649	19	1.85e-160	2.06e-174	4.73e-172	0.334473	0.211422	CASC15	chr6	21664167	21667815	3649	19	5.62e-109	4.07e-49	4.81e-47	0.405955	0.231097	21664167	chr6	21664167	21667815	3649	17	3.61e-89	1.36e-69	1.15e-68	0.26749	0.158656	CASC15
Highest	3	30	chr10	54073047	54075528	2482	18	1.92e-149	4.01e-95	1.44e-93	0.307511	0.169544	DKK1, PRKG1-AS1	chr10	54073047	54075082	2036	18	6.53e-77	3.54e-25	4.31e-24	0.318391	0.160037	54073047	chr10	54073047	54075528	2482	17	5.95e-176	4.32e-156	4.91e-154	0.332081	0.214412	DKK1, PRKG1-AS1
Highest	3	31	chr1	21057579	21059745	2167	16	1.7e-256	1.02e-147	1.42e-145	0.302793	0.160511	RP5-930J4.2, SH2D5	chr1	21057579	21059745	2167	16	1.69e-102	2.18e-34	7.18e-33	0.347594	0.183638	21057579	chr1	21057579	21059745	2167	15	5.84e-137	8.5e-78	9.71e-77	0.277254	0.130306	RP5-930J4.2, SH2D5
Highest	3	32	chr12	49371182	49375669	4488	22	1.39e-142	2.77e-101	1.22e-99	0.301592	0.145123	WNT1	chr12	49371182	49375499	4318	22	3.09e-54	6.34e-27	9.3e-26	0.297633	0.148613	49371182	chr12	49371182	49375499	4318	19	3.53e-113	1.83e-106	4.9e-105	0.298825	0.136247	WNT1
Highest	3	33	chr6	18122474	18123232	759	12	2.31e-117	1.86e-74	3.28e-73	0.284556	0.206089	NHLRC1	chr6	18122474	18123232	759	12	4.05e-86	5.2e-30	1.11e-28	0.394712	0.241048	18122474	chr6	18122474	18123232	759	10	8.69e-192	3.96e-132	2.25e-130	0.342904	0.239663	NHLRC1
Highest	3	34	chr11	6439806	6440968	1163	19	1.31e-155	3.02e-104	1.49e-102	0.258188	0.12113	APBB1	chr11	6439806	6440968	1163	19	1.09e-43	1.78e-21	1.39e-20	0.255917	0.124056	6439806	chr11	6439806	6440968	1163	19	0	4.18e-272	5.38e-269	0.446962	0.253437	APBB1
Highest	3	35	chr2	24232161	24234017	1857	17	5.34e-128	1.71e-101	7.85e-100	0.368555	0.213133	MFSD2B	chr2	24232161	24234017	1857	17	2.99e-44	8.7e-30	1.79e-28	0.391321	0.246921	24232161	chr2	24232161	24234017	1857	14	2.08e-106	8.98e-84	1.25e-82	0.345367	0.171506	MFSD2B
Highest	3	36	chr8	63160127	63162277	2151	16	1.45e-125	3.5e-123	3.04e-121	0.317799	0.244779	NKAIN3	chr8	63160127	63162277	2151	18	3.67e-79	7.38e-23	6.85e-22	0.355954	0.215358	63160127	chr8	63160127	63162277	2151	16	4.08e-108	1.23e-104	3.12e-103	0.273207	0.202772	NKAIN3
Highest	3	37	chr1	226410197	226411954	1758	13	1.53e-179	1.26e-115	9.08e-114	0.22775	0.156806	MIXL1	chr1	226410197	226411954	1758	13	2.15e-88	5.26e-42	3.52e-40	0.318906	0.212717	226410197	chr1	226410197	226411954	1758	12	1.5e-92	6.34e-67	4.81e-66	0.192795	0.132189	MIXL1
Highest	3	38	chr3	36985516	36987493	1978	13	3.4e-149	2.15e-71	3.4e-70	0.329795	0.178491	TRANK1	chr3	36985516	36987493	1978	14	3.57e-99	1.69e-28	2.94e-27	0.380049	0.219866	36985516	chr3	36985516	36987493	1978	14	5.51e-202	9.54e-141	6.7e-139	0.370751	0.238794	TRANK1
Highest	3	39	chr3	27753347	27756851	3505	22	5.17e-111	8.02e-78	1.59e-76	0.286535	0.138692	RP11-222K16.2	chr3	27753347	27756851	3505	23	2.65e-50	1.82e-31	4.58e-30	0.257901	0.133297	27753347	chr3	27753347	27756851	3505	19	4.95e-112	2.78e-93	5.16e-92	0.269135	0.151292	RP11-222K16.2
Highest	3	40	chr2	43863435	43865055	1621	13	1.55e-140	2.81e-75	5.06e-74	0.229446	0.151564	PLEKHH2	chr2	43863435	43865055	1621	13	6.07e-93	7.51e-27	1.07e-25	0.412686	0.211797	43863435	chr2	43863435	43865055	1621	11	1.94e-190	7.16e-128	3.41e-126	0.265038	0.182865	PLEKHH2
Highest	3	41	chr6	90120705	90122497	1793	11	4.11e-109	1.6e-79	3.44e-78	0.30294	0.214924	RRAGD	chr6	90120254	90122497	2244	12	5.51e-88	6.03e-32	1.62e-30	0.366866	0.23914	90120254	chr6	90119710	90122497	2788	10	1.1e-107	2.1e-85	3.03e-84	0.356598	0.179373	RRAGD
Highest	3	42	chr10	8090162	8098005	7844	66	8.41e-106	1.48e-130	1.56e-128	0.287002	0.119662	RP11-379F12.4, GATA3, GATA3-AS1, RP11-379F12.3	chr10	8088801	8097183	8383	67	5.25e-75	2.79e-22	2.41e-21	0.330062	0.0823239	8088801	chr10	8092264	8097689	5426	55	1.81e-66	1.58e-96	3.17e-95	0.272471	0.0974758	RP11-379F12.4, GATA3, GATA3-AS1, RP11-379F12.3
Highest	3	43	chr16	47175842	47178723	2882	15	1.79e-129	1.31e-111	8.44e-110	0.236329	0.101954	RP11-329J18.2, NETO2	chr16	47175842	47178723	2882	15	1.28e-48	1.02e-30	2.3e-29	0.243071	0.131872	47175842	chr16	47175842	47178359	2518	13	3.98e-90	4.24e-71	3.78e-70	0.250047	0.1246	RP11-329J18.2, NETO2
Highest	3	44	chr2	20865651	20867352	1702	14	3.5e-131	7.87e-75	1.4e-73	0.313462	0.209159	GDF7	chr2	20865651	20867352	1702	14	4.2e-166	1.54e-25	1.98e-24	0.424317	0.247833	20865651	chr2	20865651	20866500	850	13	4.9e-154	1.26e-112	4.49e-111	0.380416	0.262502	GDF7
Highest	3	45	chr14	36988217	36991101	2885	18	2.59e-186	5e-112	3.5e-110	0.340467	0.199953	NKX2-1-AS1, RP11-896J10.3, NKX2-1	chr14	36985063	36990534	5472	23	1.66e-19	1.47e-21	1.15e-20	-0.298499	0.0581275	36985063	chr14	36985063	36994906	9844	35	6.56e-70	1.26e-104	3.16e-103	0.240274	0.135515	NKX2-1-AS1, RP11-896J10.3, NKX2-1
Highest	3	46	chr14	36002798	36004683	1886	17	1.42e-106	6.41e-67	8.11e-66	0.246381	0.116978	INSM2	chr14	36002441	36004142	1702	17	3.27e-142	3.57e-31	8.64e-30	0.353929	0.225269	36002441	chr14	36002851	36005164	2314	16	1.49e-108	8.27e-105	2.13e-103	0.302794	0.188008	INSM2
Highest	3	47	chr14	53417201	53419111	1911	15	3.81e-109	6.47e-90	1.87e-88	0.219724	0.166014	FERMT2	chr14	53417060	53419701	2642	18	7.58e-87	1.31e-40	7.42e-39	0.325641	0.217712	53417060	chr14	53417060	53419701	2642	17	9.88e-87	6.78e-69	5.5e-68	0.24026	0.148321	FERMT2
Highest	3	48	chr7	113722758	113728506	5749	21	1.48e-109	7.21e-112	4.91e-110	0.279895	0.138093	FOXP2	chr7	113722758	113728506	5749	21	1.68e-124	7.66e-42	4.88e-40	0.33416	0.18645	113722758	chr7	113722758	113728506	5749	19	9.69e-51	4.99e-61	2.96e-60	0.26943	0.137722	FOXP2
Highest	3	49	chr2	175197240	175202555	5316	24	3.53e-63	7.81e-79	1.65e-77	0.275092	0.136392	SP9, AC018470.1	chr2	175197693	175202397	4705	24	1.24e-56	1.06e-29	2.14e-28	0.328393	0.158461	175197693	chr2	175197240	175202555	5316	25	1.03e-76	7.21e-86	1.06e-84	0.21864	0.120213	SP9, AC018470.1
Highest	3	50	chr5	65891188	65893538	2351	12	1.24e-132	1.87e-70	2.83e-69	0.291064	0.185336	MAST4	chr5	65891188	65893538	2351	13	1.2e-110	1.25e-24	1.43e-23	0.407555	0.224774	65891188	chr5	65891188	65893440	2253	11	4.23e-200	2.67e-142	2.06e-140	0.32472	0.233482	MAST4
Highest	3	51	chr15	99644973	99646736	1764	12	1.61e-177	3.71e-92	1.18e-90	0.339629	0.216783	SYNM, RP11-654A16.3	chr15	99644973	99646443	1471	11	9.51e-156	4.68e-34	1.48e-32	0.439486	0.28993	99644973	chr15	99644973	99646736	1764	11	1.15e-68	5.06e-66	3.68e-65	0.265794	0.200046	SYNM, RP11-654A16.3
Highest	3	52	chr2	208029740	208031995	2256	12	1.74e-256	2.19e-201	9.19e-199	0.281884	0.202382	KLF7	chr2	208029740	208031995	2256	12	1.01e-117	3.18e-49	3.87e-47	0.303972	0.223504	208029740	chr2	208029740	208031995	2256	11	3.31e-44	7.62e-52	3.24e-51	0.175764	0.129207	KLF7
Highest	3	53	chr11	61061699	61063144	1446	13	7.65e-117	2.16e-75	3.94e-74	0.304191	0.170172	VWCE	chr11	61061699	61063144	1446	13	1.85e-105	1.54e-35	5.56e-34	0.389455	0.262007	61061699	chr11	61061699	61063144	1446	12	2.25e-97	2.32e-71	2.09e-70	0.29215	0.162392	VWCE
Highest	3	54	chr3	55518441	55524048	5608	29	3.47e-115	2.15e-104	1.08e-102	0.246148	0.153527	WNT5A-AS1, WNT5A	chr3	55515168	55524048	8881	48	4.82e-24	6.88e-18	3.55e-17	0.233559	0.0565359	55515168	chr3	55514421	55524048	9628	43	9.03e-78	2.31e-127	1.06e-125	0.259626	0.124305	WNT5A-AS1, WNT5A
Highest	3	55	chr4	141293985	141295361	1377	15	1.23e-54	1.37e-49	9.85e-49	0.17081	0.0814622	SCOC, RP11-425I13.3	chr4	141293985	141295361	1377	16	4.17e-82	4.29e-44	3.38e-42	0.354815	0.248365	141293985	chr4	141293985	141295361	1377	14	3.54e-123	2.53e-108	7.52e-107	0.321615	0.279706	SCOC, RP11-425I13.3
Highest	3	56	chr4	2043053	2044414	1362	15	1.56e-129	1.89e-99	7.93e-98	0.242944	0.100091	C4orf48, NELFA	chr4	2043053	2044414	1362	15	1.12e-50	1.05e-21	8.4e-21	0.335869	0.151587	2043053	chr4	2043053	2044414	1362	13	1.76e-113	2.89e-89	4.79e-88	0.246563	0.159012	C4orf48, NELFA
Highest	3	57	chr6	146863647	146865487	1841	19	4.14e-154	3.48e-85	8.26e-84	0.238409	0.12354	RAB32	chr6	146863647	146865487	1841	20	5.5e-62	1.01e-31	2.64e-30	0.261788	0.183036	146863647	chr6	146863647	146865487	1841	18	1.55e-80	1.2e-65	8.55e-65	0.219616	0.13689	RAB32
Highest	3	58	chr6	3226289	3230007	3719	13	7.02e-72	6.59e-88	1.73e-86	0.263042	0.176563	TUBB2B	chr6	3226289	3230007	3719	13	5.92e-67	1.82e-32	5.11e-31	0.388894	0.230026	3226289	chr6	3227026	3230007	2982	12	6.75e-63	2.11e-63	1.37e-62	0.302891	0.146442	TUBB2B
Highest	3	59	chr1	197879380	197882836	3457	20	5.47e-97	9.15e-68	1.22e-66	0.202373	0.13743	LHX9	chr1	197879766	197885607	5842	26	1.04e-32	3.21e-23	3.11e-22	0.257551	0.103365	197879766	chr1	197879380	197883190	3811	20	7.52e-133	2.89e-112	9.98e-111	0.334386	0.171781	LHX9
Highest	3	60	chr11	31831137	31838674	7538	37	1.06e-63	1.11e-101	5.16e-100	0.271763	0.125513	RCN1, PAX6	chr11	31831591	31834905	3315	20	9.67e-23	2.25e-15	8.6e-15	0.250137	0.120543	31831591	chr11	31824327	31841980	17654	74	5.26e-67	2.69e-232	1.48e-229	0.279022	0.121645	RCN1, PAX6
Highest	3	61	chr17	8025475	8030190	4716	23	2.66e-120	1.93e-89	5.46e-88	0.237389	0.0691026	HES7	chr17	8025475	8029360	3886	21	1.29e-62	2.35e-25	2.95e-24	0.284164	0.116692	8025475	chr17	8025475	8030190	4716	22	9.91e-64	2.16e-72	2.03e-71	0.24602	0.0720995	HES7
Highest	3	62	chr4	164251942	164254508	2567	14	3.32e-115	2.28e-94	7.99e-93	0.210107	0.15893	NPY1R	chr4	164251942	164254508	2567	14	2.42e-48	9e-31	2.05e-29	0.346751	0.200114	164251942	chr4	164251942	164254508	2567	14	1.05e-82	3.52e-61	2.1e-60	0.247938	0.134997	NPY1R
Highest	3	63	chr5	57878188	57879417	1230	18	4.37e-143	2.27e-63	2.55e-62	0.258664	0.138712	RAB3C	chr5	57878188	57879443	1256	19	1.8e-72	4.76e-22	3.94e-21	-0.32262	0.104655	57878188	chr5	57878188	57879417	1230	16	1.59e-219	3.55e-168	5.27e-166	0.266137	0.194747	RAB3C
Highest	3	64	chr2	27484942	27488313	3372	14	2.02e-91	1.13e-76	2.11e-75	0.336517	0.165274	SLC30A3	chr2	27484942	27488313	3372	15	2.95e-59	4.44e-26	5.87e-25	0.391651	0.167292	27484942	chr2	27484942	27488313	3372	14	1.37e-78	3.98e-77	4.48e-76	0.274376	0.133313	SLC30A3
Highest	3	65	chr13	92050675	92051786	1112	15	1.03e-276	7.05e-110	4.33e-108	0.347005	0.199051	GPC5	chr13	92050675	92051786	1112	15	1.3e-79	6.95e-23	6.48e-22	0.30502	0.143365	92050675	chr13	92050675	92051786	1112	12	6e-82	1.64e-69	1.36e-68	0.256797	0.19148	GPC5
Highest	3	66	chr12	45268613	45270896	2284	30	4.53e-142	5.96e-62	6.34e-61	0.267781	0.14234	NELL2	chr12	45268613	45272881	4269	33	3.29e-77	1.74e-22	1.55e-21	0.328993	0.14898	45268613	chr12	45268613	45270896	2284	27	5.35e-166	1.4e-134	8.55e-133	0.306339	0.188196	NELL2
Highest	3	67	chr17	54670228	54671990	1763	10	1.5e-63	1.21e-53	1e-52	0.239815	0.169958	NOG	chr17	54670228	54671990	1763	10	1.13e-59	1.04e-29	2.13e-28	0.353822	0.257426	54670228	chr17	54670228	54671990	1763	10	8.58e-108	2.44e-99	5.38e-98	0.266723	0.223249	NOG
Highest	3	68	chr6	105627246	105628165	920	12	2.83e-82	1.76e-64	2.08e-63	0.258785	0.200629	POPDC3	chr6	105627246	105628165	920	12	2.9e-99	5.29e-41	3.08e-39	0.353481	0.272368	105627246	chr6	105627246	105628165	920	10	2.04e-81	2.89e-69	2.38e-68	0.284551	0.220233	POPDC3
Highest	3	69	chr6	3749715	3753626	3912	16	3.32e-115	3.59e-97	1.33e-95	0.348072	0.150971	RP11-420L9.5, PXDC1	chr6	3749715	3753626	3912	16	2.54e-100	4.74e-43	3.4e-41	0.44199	0.184965	3749715	chr6	3750475	3753626	3152	12	1.53e-63	3.09e-50	1.24e-49	0.170403	0.0787571	RP11-420L9.5, PXDC1
Highest	3	70	chr6	137241530	137244681	3152	17	6.16e-118	7.34e-68	9.84e-67	0.208391	0.111941	SLC35D3	chr6	137241923	137245441	3519	17	1.38e-109	1.91e-27	2.95e-26	0.371511	0.149252	137241923	chr6	137241530	137244681	3152	14	3.82e-92	2.57e-78	2.98e-77	0.277941	0.177544	SLC35D3
Highest	3	71	chr15	79103007	79105018	2012	10	9.98e-91	1.58e-69	2.3e-68	0.238772	0.146425	MORF4L1, ADAMTS7	chr15	79103007	79105018	2012	10	9.3e-61	3.27e-31	8.02e-30	0.350192	0.219963	79103007	chr15	79103007	79105018	2012	10	1.36e-81	2.06e-68	1.63e-67	0.253825	0.138012	MORF4L1, ADAMTS7
Highest	3	72	chr12	20521087	20523143	2057	16	1.58e-116	4.25e-88	1.13e-86	0.307932	0.186114	PDE3A, RP11-284H19.1	chr12	20521087	20523143	2057	16	1.46e-79	6.82e-42	4.49e-40	0.372956	0.253711	20521087	chr12	20521087	20523143	2057	15	3.9e-45	4.23e-52	1.81e-51	0.217208	0.140307	PDE3A, RP11-284H19.1
Highest	3	73	chr10	52833444	52835078	1635	13	7.1e-123	1.13e-78	2.33e-77	0.311872	0.201163	PRKG1	chr10	52833444	52835078	1635	13	6.4e-158	4.98e-39	2.44e-37	0.410538	0.238843	52833444	chr10	52833444	52835078	1635	12	2.09e-60	8.25e-56	4.07e-55	0.25791	0.171075	PRKG1
Highest	3	74	chr2	172943770	172953925	10156	49	1.43e-120	1.02e-203	5.12e-201	0.245784	0.0817523	METAP1D, DLX1	chr2	172948725	172953925	5201	34	4.6e-120	1.1e-36	4.53e-35	0.341353	0.141711	172948725	chr2	172947914	172953925	6012	34	2.37e-39	8.96e-44	2.82e-43	0.229581	0.0794208	DLX1
Highest	3	75	chr4	141347993	141349096	1104	15	7.13e-144	1.97e-65	2.37e-64	0.231751	0.13221	CLGN	chr4	141347993	141349096	1104	16	8.71e-134	9.82e-33	2.9e-31	0.358761	0.201281	141347993	chr4	141347993	141349096	1104	15	4.05e-88	1.55e-68	1.23e-67	0.263215	0.138295	CLGN
Highest	3	76	chr6	119399320	119401102	1783	9	1.1e-123	1.79e-77	3.47e-76	0.293766	0.192177	FAM184A	chr6	119399320	119401102	1783	9	1.6e-45	6.98e-20	4.49e-19	0.331928	0.204063	119399320	chr6	119399320	119401102	1783	8	3.06e-145	8.62e-90	1.45e-88	0.327782	0.191003	FAM184A
Highest	3	77	chr7	87257074	87258443	1370	11	1.23e-224	6.96e-158	1.17e-155	0.32659	0.22462	RUNDC3B, ABCB1	chr7	87257074	87258443	1370	11	7.19e-158	1.26e-50	1.59e-48	0.433072	0.316416	87257074	chr7	87257074	87258443	1370	11	2.18e-43	7.63e-40	2.09e-39	0.249807	0.194423	RUNDC3B, ABCB1
Highest	3	78	chr1	38512230	38514267	2038	13	6.94e-138	7e-82	1.56e-80	0.33944	0.203895	RP5-884C9.2, POU3F1	chr1	38512230	38514267	2038	13	4.08e-120	6.28e-31	1.46e-29	0.466887	0.259328	38512230	chr1	38512230	38514267	2038	9	6.27e-69	1.33e-56	6.72e-56	0.342671	0.200754	RP5-884C9.2, POU3F1
Highest	3	79	chr18	21718735	21719568	834	15	5.99e-127	1.83e-88	4.96e-87	0.226097	0.120373	CABYR	chr18	21718458	21719568	1111	17	3.06e-28	3.04e-16	1.28e-15	0.264812	0.135848	21718458	chr18	21718735	21719549	815	14	9.94e-137	2.43e-104	6.02e-103	0.277701	0.163852	CABYR
Highest	3	80	chr10	104628846	104629869	1024	10	5.42e-115	9.54e-78	1.88e-76	0.3494	0.252878	C10orf32-ASMT, AS3MT	chr10	104628846	104629869	1024	11	8.57e-46	5.19e-18	2.74e-17	0.362247	0.219322	104628846	chr10	104628959	104629869	911	10	7.01e-133	3.77e-100	8.42e-99	0.363496	0.250965	C10orf32-ASMT, AS3MT
Highest	3	81	chr2	162270453	162275746	5294	27	3.02e-67	2.48e-53	2.04e-52	0.273153	0.0931938	TBR1	chr2	162270453	162275746	5294	30	1.68e-54	3.82e-23	3.67e-22	0.26773	0.0506231	162270453	chr2	162270453	162275746	5294	28	1.31e-93	2.31e-122	9.59e-121	0.307414	0.137522	TBR1
Highest	3	82	chr5	89853284	89854979	1696	12	1.27e-78	1.92e-57	1.78e-56	0.249706	0.170708	GPR98	chr5	89853284	89854979	1696	13	7.24e-67	8.75e-29	1.58e-27	0.349856	0.244249	89853284	chr5	89853284	89854979	1696	13	7.76e-99	5.9e-80	7.31e-79	0.319018	0.198612	GPR98
Highest	3	83	chr10	50969659	50971607	1949	16	1.89e-126	2.36e-67	3.09e-66	0.31311	0.124762	OGDHL	chr10	50969659	50971607	1949	16	1.37e-87	3.18e-26	4.24e-25	0.446862	0.139309	50969659	chr10	50969659	50971607	1949	16	1.98e-131	3.87e-74	3.87e-73	0.288826	0.168635	OGDHL
Highest	3	84	chr17	64960282	64962417	2136	11	1.24e-135	2.61e-109	1.49e-107	0.291928	0.197544	CACNG4	chr17	64960282	64962417	2136	10	6.83e-79	1.28e-33	3.97e-32	0.363001	0.247973	64960282	chr17	64960282	64962417	2136	9	3.56e-65	3.37e-45	1.12e-44	0.324202	0.192596	CACNG4
Highest	3	85	chr11	107798913	107800031	1119	13	2.13e-181	2.06e-90	6.1e-89	0.330852	0.205385	RAB39A, SLC35F2	chr11	107798913	107800031	1119	13	1.32e-127	3.44e-29	6.46e-28	0.411537	0.22715	107798913	chr11	107798913	107800031	1119	12	4.21e-57	1.26e-52	5.5e-52	0.235287	0.184978	RAB39A, SLC35F2
Highest	3	86	chr1	10056837	10058340	1504	12	1.01e-122	1.86e-79	3.97e-78	0.301514	0.137072	RBP7	chr1	10056837	10058340	1504	12	9.78e-73	1.3e-32	3.72e-31	0.315568	0.208425	10056837	chr1	10056837	10058340	1504	12	6.24e-97	4.53e-52	1.94e-51	0.313656	0.121872	RBP7
Highest	3	87	chr2	56409774	56413137	3364	27	2.4e-119	1.09e-88	2.98e-87	0.231093	0.130208	RP11-482H16.1, CCDC85A, AC007743.1	chr2	56409774	56413137	3364	27	7.9e-56	1.02e-34	3.44e-33	0.258837	0.156624	56409774	chr2	56410011	56413034	3024	20	2.95e-37	6.93e-47	2.46e-46	0.209508	0.101334	RP11-482H16.1, CCDC85A, AC007743.1
Highest	3	88	chr6	13924355	13925567	1213	14	2.52e-154	2.02e-105	1.06e-103	0.285531	0.217716	RNF182	chr6	13924355	13925567	1213	13	5.66e-47	3.89e-21	2.87e-20	0.310378	0.210638	13924355	chr6	13924355	13925567	1213	14	1.89e-91	1.82e-62	1.14e-61	0.272416	0.164149	RNF182
Highest	3	89	chr22	43115937	43117318	1382	13	7.94e-89	1.68e-69	2.44e-68	0.270083	0.1664	A4GALT	chr22	43115937	43117318	1382	13	1.15e-78	4.19e-31	1e-29	0.329693	0.205069	43115937	chr22	43115937	43117318	1382	12	1.25e-71	4.76e-59	2.58e-58	0.20877	0.122578	A4GALT
Highest	3	90	chr10	63422254	63422841	588	9	3.69e-127	1.7e-84	3.96e-83	0.313677	0.210363	C10orf107	chr10	63422254	63423079	826	10	8.58e-58	1.4e-23	1.42e-22	0.349555	0.245115	63422254	chr10	63422254	63423079	826	8	9.02e-92	9.1e-63	5.79e-62	0.269149	0.199908	C10orf107
Highest	3	91	chr15	76627594	76635953	8360	35	8.13e-71	1.4e-105	7.49e-104	0.210671	0.130366	ISL2, RP11-685G9.2	chr15	76631894	76634887	2994	14	4.05e-27	1.85e-15	7.13e-15	0.344344	0.162154	76631894	chr15	76627594	76633981	6388	25	1.02e-89	1.39e-83	1.92e-82	0.196575	0.117509	ISL2, RP11-685G9.2
Highest	3	92	chr18	11688008	11690145	2138	13	9.75e-132	8.2e-81	1.81e-79	0.174837	0.108346	GNAL	chr18	11688008	11690145	2138	13	4.08e-40	1.1e-20	7.84e-20	0.217447	0.127271	11688008	chr18	11688008	11690145	2138	12	2.02e-86	7.52e-71	6.64e-70	0.202973	0.132183	GNAL
Highest	3	93	chr17	27330221	27334164	3944	21	1.96e-135	2.83e-74	4.88e-73	0.281912	0.142077	PIPOX, SEZ6	chr17	27331976	27334164	2189	17	4.73e-92	6.07e-22	4.96e-21	0.308355	0.164089	27331976	chr17	27330794	27334164	3371	19	5.1e-82	7.34e-72	6.78e-71	0.243058	0.122231	PIPOX, SEZ6
Highest	3	94	chr15	60883569	60885912	2344	14	1.3e-129	2.75e-86	7e-85	0.243075	0.115185	RP11-219B17.1, RORA	chr15	60883225	60885338	2114	16	8.21e-63	3.07e-25	3.81e-24	0.280096	0.118805	60883225	chr15	60883569	60885912	2344	14	8.91e-75	4.19e-55	2.02e-54	0.233771	0.124369	RP11-219B17.1, RORA
Highest	3	95	chr8	110986371	110989116	2746	15	5.49e-98	5.83e-91	1.79e-89	0.290252	0.140015	RP11-696P8.2, KCNV1	chr8	110986371	110989116	2746	16	3.71e-51	4.51e-31	1.07e-29	0.367954	0.180195	110986371	chr8	110986371	110988256	1886	13	1.37e-44	2.09e-46	7.27e-46	0.200621	0.133884	RP11-696P8.2, KCNV1
Highest	3	96	chr3	136537169	136539328	2160	19	9.74e-126	2.96e-76	5.48e-75	0.303489	0.174702	SLC35G2	chr3	136537169	136539328	2160	19	1.65e-33	1.4e-13	4.25e-13	0.32606	0.144901	136537169	chr3	136537169	136539328	2160	18	6.07e-260	7.73e-183	1.66e-180	0.381124	0.225585	SLC35G2
Highest	3	97	chr12	107713049	107715146	2098	10	1.28e-77	5.28e-62	5.63e-61	0.272604	0.196554	BTBD11	chr12	107711489	107715146	3658	21	4.86e-53	1.95e-24	2.16e-23	0.313264	0.131691	107711489	chr12	107711489	107715146	3658	19	2.83e-69	1.01e-73	9.86e-73	0.260894	0.154329	BTBD11
Highest	3	98	chr22	38850521	38852154	1634	11	3.76e-112	1.89e-78	3.85e-77	0.336705	0.235183	KCNJ4	chr22	38850521	38852154	1634	11	6.33e-30	7.28e-16	2.93e-15	0.369051	0.218347	38850521	chr22	38850521	38852154	1634	11	1.89e-115	2.11e-90	3.63e-89	0.378325	0.24521	KCNJ4
Highest	3	99	chr12	21926447	21927990	1544	13	8.3e-135	5.06e-86	1.25e-84	0.31539	0.151121	KCNJ8	chr12	21926447	21927990	1544	13	8.08e-59	2.74e-30	6.02e-29	0.375935	0.129731	21926447	chr12	21926447	21927990	1544	13	1.07e-64	3.09e-48	1.16e-47	0.237716	0.148402	KCNJ8
Highest	3	100	chr5	131346715	131348431	1717	13	6.03e-113	2.02e-56	1.81e-55	0.325548	0.147579	AC034228.2, ACSL6	chr5	131346715	131348431	1717	13	9.62e-55	3.14e-20	2.09e-19	0.397667	0.177698	131346715	chr5	131346715	131348431	1717	12	3.21e-155	8.06e-103	1.92e-101	0.390399	0.196161	AC034228.2, ACSL6
Highest	3	101	chr2	219823559	219828170	4612	26	2.25e-80	5.69e-44	3.33e-43	0.26675	0.110235	CDK5R2, AC097468.7	chr2	219823559	219828170	4612	26	2.11e-50	4.34e-22	3.62e-21	0.305373	0.110591	219823559	chr2	219823559	219828633	5075	27	2.7e-164	4.72e-154	4.92e-152	0.314033	0.172219	CDK5R2, AC097468.7
Highest	3	102	chr5	121646553	121648993	2441	14	1.74e-230	3.53e-160	6.85e-158	0.324325	0.238861	SNCAIP, CTD-2544H17.2	chr5	121646014	121648993	2980	15	1.12e-68	7.45e-33	2.22e-31	0.335559	0.241654	121646014	chr5	121646553	121648993	2441	12	2.18e-33	9.51e-37	2.34e-36	0.214022	0.139036	SNCAIP, CTD-2544H17.2
Highest	3	103	chr12	8849781	8850939	1159	7	6.17e-88	5.93e-66	7.14e-65	0.335092	0.247871	RIMKLB	chr12	8849781	8851234	1454	8	2.09e-72	7.45e-27	1.07e-25	0.333032	0.228898	8849781	chr12	8849781	8850939	1159	7	4.79e-74	1.03e-63	6.83e-63	0.347531	0.262891	RIMKLB
Highest	3	104	chr5	140699914	140700676	763	12	7.2e-70	2.71e-50	2e-49	0.136653	0.0827306	TAF7, AC005618.1	chr5	140699914	140700676	763	13	5.46e-64	4.39e-32	1.19e-30	0.227508	0.172892	140699914	chr5	140699914	140700676	763	12	2.07e-90	3.88e-68	3.06e-67	0.205075	0.150399	TAF7, AC005618.1
Highest	3	105	chr7	87228749	87230344	1596	10	2.04e-189	1.06e-118	8.34e-117	0.287219	0.181485	ABCB1	chr7	87228749	87230344	1596	10	5.5e-100	4.95e-40	2.76e-38	0.324475	0.225875	87228749	chr7	87228808	87230344	1537	9	1.94e-40	2.13e-34	4.81e-34	0.184996	0.136985	ABCB1
Highest	3	106	chr4	81256552	81257828	1277	9	1.4e-140	1.14e-82	2.61e-81	0.323181	0.178852	FGF5, C4orf22	chr4	81256552	81257828	1277	12	1.77e-81	2.58e-34	8.31e-33	0.283915	0.179198	81256552	chr4	81256552	81257828	1277	10	2.29e-56	3.34e-43	1.03e-42	0.227325	0.150021	FGF5, C4orf22
Highest	3	107	chr10	90966221	90968091	1871	16	3.92e-85	1.61e-62	1.75e-61	0.226641	0.142971	CH25H	chr10	90966221	90968091	1871	17	1.7e-48	5.9e-17	2.68e-16	0.209884	0.118367	90966221	chr10	90966221	90968091	1871	17	4.91e-107	1.77e-103	4.24e-102	0.284714	0.15912	CH25H
Highest	3	108	chr10	102586168	102590290	4123	19	3.85e-69	1.11e-45	7e-45	0.258807	0.104686	PAX2	chr10	102586168	102590401	4234	20	8.96e-45	7.89e-21	5.7e-20	0.373244	0.0923724	102586168	chr10	102586168	102590401	4234	18	7.96e-86	1.42e-109	4.39e-108	0.302579	0.173852	PAX2
Highest	3	109	chr4	330290	331610	1321	11	8.59e-142	4.82e-92	1.52e-90	0.302624	0.224571	ZNF141, RP11-478C6.1	chr4	330290	331685	1396	11	4.26e-25	2.81e-16	1.19e-15	0.270722	0.212385	330290	chr4	330290	331610	1321	9	1.15e-84	4.82e-69	3.92e-68	0.27623	0.237804	ZNF141, RP11-478C6.1
Highest	3	110	chr6	88875236	88877413	2178	12	2.08e-117	1.38e-67	1.82e-66	0.313885	0.191213	CNR1	chr6	88875236	88876741	1506	8	9.7e-135	1.75e-29	3.42e-28	0.43994	0.289518	88875236	chr6	88875236	88877413	2178	12	1.51e-54	1.9e-52	8.3e-52	0.271447	0.166555	CNR1
Highest	3	111	chr10	28030398	28036151	5754	36	6.64e-81	4.69e-50	3.42e-49	0.258464	0.0523714	RP11-360I20.2, MKX	chr10	28030398	28032772	2375	15	1.54e-78	3.81e-18	2.04e-17	0.350549	0.111504	28030398	chr10	28030398	28036151	5754	33	1.89e-71	1.67e-111	5.61e-110	0.265647	0.137747	RP11-360I20.2, MKX
Highest	3	112	chr4	57975793	57976944	1152	12	9.73e-149	2.98e-86	7.52e-85	0.334908	0.211171	IGFBP7-AS1, IGFBP7	chr4	57975793	57976944	1152	12	1.79e-155	1.62e-30	3.61e-29	0.470933	0.275113	57975793	chr4	57975793	57976944	1152	11	2.05e-41	7.27e-40	1.99e-39	0.169603	0.137925	IGFBP7-AS1, IGFBP7
Highest	3	113	chr2	18058717	18061572	2856	16	5.98e-88	6.97e-42	3.84e-41	0.238374	0.129225	KCNS3	chr2	18058717	18061572	2856	16	2.06e-91	2.28e-24	2.5e-23	0.392417	0.160483	18058717	chr2	18058717	18061572	2856	14	1.12e-107	1.31e-86	2.01e-85	0.285155	0.179877	KCNS3
Highest	3	114	chr1	153650489	153652247	1759	14	1.16e-90	1.24e-70	1.88e-69	0.245493	0.146327	NPR1	chr1	153650489	153652247	1759	16	3.74e-42	9.53e-21	6.82e-20	0.298193	0.141129	153650489	chr1	153650489	153652247	1759	14	1.29e-79	3.08e-61	1.84e-60	0.286052	0.122489	NPR1
Highest	3	115	chr1	244012398	244014536	2139	10	1.53e-92	8.97e-79	1.87e-77	0.251508	0.161245	AKT3	chr1	244012398	244014536	2139	11	1.9e-29	6.94e-18	3.57e-17	0.238202	0.153723	244012398	chr1	244012398	244014536	2139	9	3.96e-65	1.23e-63	8.09e-63	0.284232	0.194082	AKT3
Highest	3	116	chr18	43651686	43652594	909	11	5.85e-63	8.85e-51	6.59e-50	0.297047	0.132361	PSTPIP2	chr18	43651686	43652594	909	13	5.85e-59	8.15e-29	1.48e-27	0.252683	0.19681	43651686	chr18	43651686	43652594	909	13	1.31e-71	2.57e-61	1.54e-60	0.182796	0.130937	PSTPIP2
Highest	3	117	chr5	121412184	121414425	2242	21	1.77e-254	1.58e-198	5.69e-196	0.28789	0.178451	LOX	chr5	121412184	121415023	2840	23	9.17e-55	3.91e-28	6.49e-27	0.276997	0.149384	121412184	chr5	121412184	121414634	2451	21	1.86e-43	2.65e-32	5.56e-32	0.179315	0.0854225	LOX
Highest	3	118	chr17	47307743	47308867	1125	8	8.93e-95	1.21e-70	1.84e-69	0.275916	0.152121	PHOSPHO1	chr17	47307544	47308867	1324	9	1.49e-27	5.88e-16	2.4e-15	0.316089	0.187444	47307544	chr17	47307544	47308867	1324	9	3.74e-93	1.48e-77	1.68e-76	0.246519	0.203519	PHOSPHO1
Highest	3	119	chr22	50607824	50610260	2437	17	2.84e-104	1.57e-78	3.21e-77	0.267022	0.123594	PANX2	chr22	50607824	50610260	2437	18	2.65e-74	3.83e-25	4.63e-24	0.315785	0.169102	50607824	chr22	50607824	50610260	2437	17	2.25e-46	2.4e-46	8.33e-46	0.213577	0.0873552	PANX2
Highest	3	120	chr5	146831209	146833961	2753	11	1.55e-93	5.43e-77	1.03e-75	0.279468	0.149345	DPYSL3	chr5	146831209	146833961	2753	12	3.61e-43	1.38e-21	1.09e-20	0.296285	0.177272	146831209	chr5	146832182	146833961	1780	10	4.15e-50	3.18e-53	1.43e-52	0.23569	0.129763	DPYSL3
Highest	3	121	chr11	72353049	72354574	1526	13	1.4e-170	3.71e-110	2.34e-108	0.24674	0.136802	RP11-31L22.3, PDE2A	chr11	72353049	72354574	1526	13	8.86e-69	6e-27	8.83e-26	0.289704	0.142416	72353049	chr11	72353049	72354574	1526	13	7.25e-45	5.92e-36	1.41e-35	0.220185	0.101131	RP11-31L22.3, PDE2A
Highest	3	122	chr17	30592033	30594101	2069	12	1.73e-98	2.93e-75	5.23e-74	0.234423	0.169349	RHBDL3	chr17	30592033	30594101	2069	12	1.23e-23	4.49e-14	1.45e-13	0.337746	0.211818	30592033	chr17	30592033	30594101	2069	12	6.02e-117	6.14e-81	7.96e-80	0.335127	0.22518	RHBDL3
Highest	3	123	chr13	33589285	33591937	2653	16	1.22e-105	6.86e-68	9.29e-67	0.277669	0.167244	KL	chr13	33589285	33591937	2653	16	3.24e-163	6.23e-25	7.38e-24	0.424285	0.18494	33589285	chr13	33589285	33591937	2653	14	4.16e-47	4.2e-51	1.73e-50	0.217371	0.143224	KL
Highest	3	124	chr1	201617042	201619900	2859	14	9.64e-74	1.92e-47	1.28e-46	0.269929	0.137097	NAV1	chr1	201616077	201619900	3824	16	7.45e-135	9.23e-31	2.08e-29	0.389201	0.163435	201616077	chr1	201617042	201618654	1613	10	1.25e-77	1.6e-59	8.85e-59	0.237814	0.166421	NAV1
Highest	3	125	chr2	43019484	43020682	1199	11	2.25e-98	7.92e-67	9.93e-66	0.19404	0.140386	HAAO	chr2	43019484	43020682	1199	11	2.72e-121	7.03e-40	3.77e-38	0.374162	0.240595	43019484	chr2	43019614	43020682	1069	9	7.8e-49	1.17e-40	3.31e-40	0.195276	0.123908	HAAO
Highest	3	126	chr7	150497065	150499737	2673	17	1.49e-90	1.5e-67	1.97e-66	0.273796	0.126853	TMEM176A, TMEM176B	chr7	150497065	150498843	1779	13	6e-30	1.63e-18	9.09e-18	0.25394	0.140617	150497065	chr7	150497065	150499737	2673	16	5.43e-60	1.08e-65	7.78e-65	0.222654	0.116112	TMEM176A, TMEM176B
Highest	3	127	chr21	15587812	15589441	1630	9	2.08e-182	1.09e-86	2.83e-85	0.311945	0.160783	RBM11	chr21	15587812	15589441	1630	9	1.63e-81	4.52e-25	5.42e-24	0.394436	0.198854	15587812	chr21	15587812	15589441	1630	9	5.41e-55	1.88e-41	5.44e-41	0.252795	0.155785	RBM11
Highest	3	128	chr17	47652515	47654653	2139	12	5.2e-91	4.09e-65	4.89e-64	0.320831	0.17069	NXPH3, RP5-1029K10.4	chr17	47652515	47654653	2139	12	2.53e-43	2.46e-22	2.15e-21	0.361641	0.190547	47652515	chr17	47652515	47654653	2139	11	1.05e-81	3.83e-57	1.96e-56	0.353384	0.160226	NXPH3, RP5-1029K10.4
Highest	3	129	chr7	33943666	33945948	2283	9	4.14e-165	1.17e-109	7.02e-108	0.346368	0.235966	BMPER	chr7	33943437	33945948	2512	10	2.36e-61	1.37e-15	5.35e-15	0.360205	0.186281	33943437	chr7	33943437	33944927	1491	7	3.91e-66	1.98e-56	9.92e-56	0.265433	0.221247	BMPER
Highest	3	130	chr4	47837775	47840683	2909	13	4.17e-62	4.66e-47	3.06e-46	0.193812	0.0915755	CORIN	chr4	47838169	47841314	3146	13	4.1e-57	1.26e-28	2.24e-27	0.26045	0.149939	47838169	chr4	47837775	47841314	3540	12	1.22e-93	1.06e-60	6.16e-60	0.302145	0.13914	CORIN
Highest	3	131	chr1	160368823	160371744	2922	16	1.27e-86	4.88e-52	3.84e-51	0.281762	0.116641	VANGL2	chr1	160369363	160371744	2382	16	2.09e-64	1.42e-22	1.28e-21	0.330195	0.125219	160369363	chr1	160368823	160371744	2922	14	1.68e-70	1.09e-63	7.19e-63	0.259013	0.112618	VANGL2
Highest	3	132	chr10	61122100	61123090	991	12	1.1e-78	1.18e-63	1.35e-62	0.177174	0.0945428	FAM13C	chr10	61122100	61123090	991	12	5.03e-46	3.81e-16	1.59e-15	0.184283	0.0742206	61122100	chr10	61122100	61123090	991	12	6.68e-89	5.29e-74	5.23e-73	0.188767	0.121004	FAM13C
Highest	3	133	chr3	196366191	196367555	1365	11	4.93e-129	8.91e-89	2.47e-87	0.248907	0.132	NRROS, PIGX	chr3	196366191	196367555	1365	12	8.87e-38	5.06e-22	4.17e-21	0.231393	0.107633	196366191	chr3	196366191	196367555	1365	10	4.39e-72	6.25e-44	1.98e-43	0.203647	0.129122	NRROS, PIGX
Highest	3	134	chr2	237085626	237088462	2837	14	1.28e-135	2.56e-74	4.45e-73	0.224309	0.114646	AC079135.1	chr2	237085626	237088462	2837	14	1.76e-61	2.85e-20	1.91e-19	0.298519	0.128516	237085626	chr2	237084695	237088462	3768	14	1.31e-42	1.26e-51	5.35e-51	0.208125	0.130798	AC079135.1
Highest	3	135	chr4	85417416	85421050	3635	23	1.71e-75	2.21e-36	9.87e-36	0.256126	0.0989323	NKX6-1	chr4	85417612	85421050	3439	22	3.97e-93	6.29e-28	1.01e-26	0.332522	0.12544	85417612	chr4	85416865	85421050	4186	23	4.31e-64	4.16e-71	3.72e-70	0.250729	0.132421	NKX6-1
Highest	3	136	chr2	216299545	216301766	2222	12	7.78e-111	2.38e-95	8.69e-94	0.283366	0.202451	AC012462.1, FN1	chr2	216299448	216301766	2319	14	1.27e-29	3.44e-19	2.06e-18	0.305286	0.185809	216299448	chr2	216299448	216301572	2125	11	5.03e-59	2.23e-45	7.44e-45	0.26785	0.135609	AC012462.1, FN1
Highest	3	137	chr17	59473124	59479306	6183	35	1.72e-132	5.79e-86	1.42e-84	0.293713	0.143585	TBX2, RP11-332H18.5, RP11-332H18.4	chr17	59471566	59474078	2513	9	1.13e-17	2.83e-10	5.78e-10	0.339868	0.121794	59471566	chr17	59473124	59479070	5947	32	1.44e-92	2.24e-107	6.37e-106	0.340381	0.153412	TBX2, RP11-332H18.5, RP11-332H18.4
Highest	3	138	chr1	226735060	226737975	2916	16	1.8e-118	1.79e-92	5.85e-91	0.318387	0.125294	C1orf95	chr1	226734755	226737975	3221	17	1.29e-14	1.24e-14	4.28e-14	0.223093	0.117199	226734755	chr1	226735384	226737819	2436	14	1.26e-111	2.94e-60	1.68e-59	0.404037	0.161242	C1orf95
Highest	3	139	chr5	65220910	65222522	1613	10	3.54e-36	4.6e-34	1.86e-33	0.114521	0.0507642	ERBB2IP, CTD-2033C11.1	chr5	65220910	65222522	1613	10	1.51e-30	4.82e-20	3.16e-19	0.23011	0.170382	65220910	chr5	65220910	65222522	1613	8	2.9e-158	9.87e-126	4.38e-124	0.281551	0.151318	ERBB2IP, CTD-2033C11.1
Highest	3	140	chr4	42398518	42403471	4954	20	3.14e-95	8.79e-79	1.85e-77	0.274143	0.167065	SHISA3	chr4	42398518	42403471	4954	21	8.53e-24	1.06e-19	6.69e-19	0.296247	0.170514	42398518	chr4	42398518	42403471	4954	20	2.97e-38	8.91e-49	3.41e-48	0.195355	0.118815	SHISA3
Highest	3	141	chr18	5628160	5630951	2792	13	4.09e-53	1.64e-61	1.73e-60	0.264671	0.206823	EPB41L3	chr18	5628160	5630951	2792	13	9.3e-29	7.07e-28	1.14e-26	0.332459	0.255956	5628160	chr18	5628160	5630951	2792	13	5.29e-28	2.78e-45	9.24e-45	0.177672	0.144461	EPB41L3
Highest	3	142	chr18	10453624	10456115	2492	9	1.36e-75	2.02e-74	3.54e-73	0.272253	0.190144	APCDD1	chr18	10453969	10456115	2147	8	4.04e-19	5.31e-13	1.51e-12	0.282933	0.192752	10453969	chr18	10453624	10456115	2492	8	5.23e-82	4.32e-78	4.98e-77	0.350565	0.225226	APCDD1
Highest	3	143	chr10	94831650	94835624	3975	25	6.68e-121	1.99e-71	3.17e-70	0.168373	0.0531374	CYP26A1	chr10	94832033	94835624	3592	24	1.45e-92	1.48e-33	4.54e-32	0.269738	0.0776447	94832033	chr10	94832569	94834763	2195	19	1.58e-45	1.61e-32	3.42e-32	0.23263	0.0855817	CYP26A1
Highest	3	144	chr1	115211984	115213259	1276	16	4.38e-300	9.62e-176	2.42e-173	0.241044	0.141385	DENND2C	chr1	115211984	115213259	1276	16	3.59e-162	8.93e-54	1.49e-51	0.315368	0.173664	115211984	chr1	115211984	115213259	1276	14	7.26e-38	1.1e-19	1.5e-19	0.132732	0.0598004	DENND2C
Highest	3	145	chr20	30457131	30458745	1615	14	7.69e-151	5.24e-102	2.49e-100	0.187714	0.0967913	TTLL9, DUSP15	chr20	30457131	30458745	1615	14	8.7e-43	1.15e-22	1.05e-21	0.206101	0.121625	30457131	chr20	30457131	30458745	1615	11	2.46e-52	1.41e-35	3.32e-35	0.169621	0.0879232	TTLL9, DUSP15
Highest	3	146	chr6	116937400	116938986	1587	11	5.23e-72	6.07e-52	4.76e-51	0.230245	0.176104	RSPH4A	chr6	116937346	116938100	755	11	8.01e-23	9.38e-14	2.91e-13	0.233921	0.176036	116937346	chr6	116937400	116938986	1587	10	5.43e-162	2.66e-107	7.5e-106	0.385336	0.213626	RSPH4A
Highest	3	147	chr6	19837015	19839553	2539	13	8.57e-125	3.35e-124	3.12e-122	0.291952	0.218007	ID4, RP1-167F1.2	chr6	19837015	19839767	2753	14	5.59e-79	1.47e-43	1.09e-41	0.307525	0.20675	19837015	chr6	19837015	19839767	2753	11	6.27e-20	3.25e-21	4.68e-21	0.124805	0.0930996	ID4, RP1-167F1.2
Highest	3	148	chr11	75378272	75379867	1596	15	9.47e-65	9.6e-58	9.02e-57	0.239197	0.174416	MAP6	chr11	75378272	75379867	1596	15	5.28e-20	2.51e-14	8.4e-14	0.342086	0.186217	75378272	chr11	75378272	75379867	1596	11	4.27e-91	3.88e-86	5.81e-85	0.311022	0.223353	MAP6
Highest	3	149	chr17	12567873	12569901	2029	17	8.58e-254	1.11e-136	1.27e-134	0.339371	0.166091	MYOCD	chr17	12567873	12569901	2029	18	1.25e-70	3.16e-20	2.1e-19	0.277428	0.158964	12567873	chr17	12567873	12569901	2029	15	3.79e-49	1.04e-36	2.56e-36	0.176607	0.0888475	MYOCD
Highest	3	150	chr2	20189208	20190349	1142	14	6.04e-39	4.26e-27	1.26e-26	0.214278	0.0716132	AC079145.4, WDR35	chr2	20189208	20190349	1142	14	1.04e-56	1.1e-24	1.27e-23	0.228571	0.147081	20189208	chr2	20189208	20190349	1142	13	1.36e-143	5.07e-109	1.54e-107	0.21547	0.134328	AC079145.4, WDR35
Highest	3	151	chr7	105221826	105222180	355	8	5.82e-150	3.79e-100	1.62e-98	0.28123	0.220071	EFCAB10	chr7	105221826	105222180	355	8	5.08e-37	2.49e-18	1.36e-17	0.289975	0.223533	105221826	chr7	105221826	105222180	355	8	2.6e-56	2.39e-42	7.11e-42	0.200786	0.135005	EFCAB10
Highest	3	152	chr5	153852554	153856213	3660	16	5.19e-67	3.67e-66	4.48e-65	0.274022	0.141501	HAND1	chr5	153852554	153856213	3660	17	1.43e-82	1.62e-15	6.29e-15	0.291684	0.113313	153852554	chr5	153852554	153856213	3660	14	3.07e-59	6.67e-66	4.83e-65	0.22295	0.142168	HAND1
Highest	3	153	chr15	48009313	48011466	2154	11	9.1e-161	1.58e-97	6.04e-96	0.322342	0.15098	SEMA6D	chr15	48009313	48011466	2154	13	2.08e-93	1.33e-38	6.15e-37	0.350217	0.181989	48009313	chr15	48009628	48011466	1839	10	8.09e-36	1.36e-23	2.12e-23	0.193103	0.128216	SEMA6D
Highest	3	154	chr6	29974022	29975427	1406	22	2.58e-40	6e-28	1.86e-27	0.191983	0.114588	HLA-J, ZNRD1-AS1, HCG4P3	chr6	29974022	29975427	1406	22	4.79e-68	2.08e-32	5.8e-31	0.328535	0.194158	29974022	chr6	29974022	29975427	1406	19	7.17e-92	4.8e-73	4.57e-72	0.230214	0.128368	HLA-J, ZNRD1-AS1, HCG4P3
Highest	3	155	chr1	72747802	72750671	2870	10	4.99e-57	1.71e-58	1.66e-57	0.267046	0.188424	NEGR1	chr1	72747802	72750241	2440	11	1.98e-24	7.63e-15	2.71e-14	0.215222	0.144571	72747802	chr1	72747802	72750671	2870	10	6.11e-69	3.38e-74	3.39e-73	0.277311	0.195798	NEGR1
Highest	3	156	chr19	17413767	17415155	1389	11	5.06e-81	1.07e-55	9.31e-55	0.261471	0.149987	MRPL34, ABHD8	chr19	17413767	17415155	1389	11	5.59e-28	2.79e-13	8.22e-13	0.232237	0.113479	17413767	chr19	17413767	17415155	1389	11	1.14e-165	3.79e-93	7e-92	0.330912	0.154265	MRPL34, ABHD8
Highest	3	157	chr15	76351361	76352619	1259	9	1.71e-61	1.17e-48	8.15e-48	0.219657	0.131656	C15orf27, NRG4	chr15	76351361	76352619	1259	9	7.94e-40	2.22e-19	1.35e-18	0.284194	0.170236	76351361	chr15	76351361	76352619	1259	9	7.38e-105	5.83e-68	4.56e-67	0.352061	0.161874	C15orf27, NRG4
Highest	3	158	chr7	150863969	150865930	1962	12	1.35e-75	3.53e-53	2.89e-52	0.24495	0.153146	GBX1	chr7	150863969	150865930	1962	13	1.14e-55	3e-24	3.28e-23	0.295705	0.214652	150863969	chr7	150863969	150865930	1962	13	2.91e-74	8.58e-51	3.51e-50	0.341285	0.134042	GBX1
Highest	3	159	chr7	82791634	82792411	778	10	1.18e-43	3.56e-36	1.57e-35	0.128867	0.0923092	PCLO	chr7	82791675	82792411	737	10	1.72e-34	1.28e-19	7.96e-19	0.226004	0.166102	82791675	chr7	82791634	82792411	778	9	8.72e-115	6.1e-90	1.04e-88	0.350156	0.272757	PCLO
Highest	3	160	chr20	61446962	61448890	1929	39	2.64e-69	1.05e-49	7.56e-49	0.163715	0.0802205	COL9A3	chr20	61446962	61448890	1929	41	2.22e-34	2.76e-12	7.12e-12	0.237963	0.0853046	61446962	chr20	61446962	61448890	1929	38	2.12e-231	1.91e-141	1.42e-139	0.26948	0.119061	COL9A3
Highest	3	161	chr15	56757108	56758270	1163	11	1.12e-98	9.35e-65	1.11e-63	0.222988	0.117545	MNS1	chr15	56757108	56758270	1163	11	1.41e-20	2.19e-10	4.54e-10	0.159536	0.104481	56757108	chr15	56757108	56758270	1163	11	2.21e-190	2.32e-128	1.13e-126	0.231837	0.132335	MNS1
Highest	3	162	chr6	75913786	75918801	5016	25	3.28e-39	4.91e-37	2.25e-36	0.295058	0.0780823	COL12A1	chr6	75913786	75917560	3775	22	7.82e-20	7.24e-16	2.92e-15	0.251925	0.0823786	75913786	chr6	75914030	75918801	4772	22	1.12e-110	9.24e-110	2.95e-108	0.268411	0.158147	COL12A1
Highest	3	163	chr11	110166415	110167871	1457	17	1.21e-196	2.46e-171	5.17e-169	0.284064	0.204375	RDX	chr11	110166415	110167871	1457	17	3.5e-23	3.17e-17	1.49e-16	0.253268	0.168512	110166415	chr11	110166605	110167749	1145	13	1.33e-33	4.02e-37	9.99e-37	0.16605	0.121975	RDX
Highest	3	164	chr10	20104333	20106873	2541	15	1.21e-36	1.44e-32	5.46e-32	0.130414	0.0911004	PLXDC2	chr10	20104333	20106873	2541	15	1.07e-79	3.28e-48	3.56e-46	0.289342	0.197334	20104333	chr10	20104333	20106873	2541	15	4.04e-39	3.76e-53	1.69e-52	0.188721	0.140693	PLXDC2
Highest	3	165	chr1	40781289	40783264	1976	15	6.3e-85	1.7e-52	1.36e-51	0.278917	0.162621	COL9A2	chr1	40781824	40783264	1441	13	2.72e-41	3.12e-18	1.69e-17	0.453484	0.204247	40781824	chr1	40781129	40783264	2136	16	3.23e-101	7.45e-61	4.37e-60	0.3254	0.14314	COL9A2
Highest	3	166	chr12	94541943	94544425	2483	11	2.16e-37	2.05e-37	9.59e-37	0.224486	0.133459	PLXNC1	chr12	94541943	94544425	2483	12	1.8e-61	1.07e-24	1.24e-23	0.311682	0.22646	94541943	chr12	94541943	94544425	2483	11	2.26e-50	2.1e-61	1.26e-60	0.229705	0.17331	PLXNC1
Highest	3	167	chr10	135149009	135150517	1509	9	2.21e-64	1.53e-53	1.26e-52	0.25608	0.182473	ZNF511, CALY	chr10	135149009	135150517	1509	10	1.22e-25	3.93e-17	1.83e-16	0.241983	0.187871	135149009	chr10	135149009	135150517	1509	8	9.6e-78	1.47e-63	9.63e-63	0.309621	0.210555	ZNF511, CALY
Highest	3	168	chr14	79744991	79747774	2784	13	2.02e-91	1.66e-82	3.78e-81	0.267105	0.181577	NRXN3	chr14	79744991	79746627	1637	11	1.68e-19	9.14e-12	2.21e-11	0.185915	0.132284	79744991	chr14	79744991	79748641	3651	14	7.18e-69	1.85e-67	1.43e-66	0.216556	0.138158	NRXN3
Highest	3	169	chr6	24356996	24358327	1332	11	1.81e-72	5.63e-67	7.23e-66	0.253217	0.180864	KAAG1, DCDC2	chr6	24356996	24358683	1688	15	1.1e-22	9.4e-12	2.26e-11	0.291584	0.164009	24356996	chr6	24356996	24358683	1688	13	5.32e-119	3.46e-80	4.33e-79	0.324171	0.193301	KAAG1, DCDC2
Highest	3	170	chr8	38964500	38965492	993	10	4.51e-140	4.23e-94	1.44e-92	0.355538	0.254066	ADAM32	chr8	38964500	38965492	993	12	2.43e-229	7.92e-53	1.18e-50	0.428242	0.301948	38964500	chr8	38964500	38965492	993	11	6.95e-23	2.42e-18	3.2e-18	0.112273	0.070869	ADAM32
Highest	3	171	chr10	118922736	118928131	5396	25	6.47e-39	1.14e-48	7.91e-48	0.232809	0.11358	RP11-501J20.2, MIR3663	chr10	118924759	118928131	3373	15	1.25e-16	5.03e-13	1.44e-12	0.293643	0.134722	118924759	chr10	118922493	118928131	5639	24	3.11e-74	5.06e-97	1.05e-95	0.334094	0.151529	RP11-501J20.2, MIR3663
Highest	3	172	chr6	70576168	70577606	1439	15	1.36e-80	2.09e-64	2.45e-63	0.272163	0.168907	COL19A1	chr6	70576168	70577606	1439	15	4.64e-21	4.6e-13	1.32e-12	0.289001	0.159244	70576168	chr6	70576168	70577606	1439	11	9.97e-79	2.33e-71	2.1e-70	0.242705	0.183677	COL19A1
Highest	3	173	chr14	31343283	31345041	1759	11	2.14e-105	2.64e-41	1.43e-40	0.329342	0.152086	COCH	chr14	31343283	31345041	1759	11	2.54e-72	2.15e-17	1.03e-16	0.409344	0.173753	31343283	chr14	31343283	31345041	1759	11	1.4e-85	4.58e-74	4.55e-73	0.252016	0.178625	COCH
Highest	3	174	chr1	207626214	207628383	2170	14	1.64e-81	2.24e-72	3.68e-71	0.223977	0.157933	CR2	chr1	207626214	207628383	2170	14	2.43e-25	1.8e-20	1.23e-19	0.248638	0.17228	207626214	chr1	207626535	207628383	1849	10	2.56e-51	1.05e-39	2.85e-39	0.229833	0.129007	CR2
Highest	3	175	chr11	368351	369810	1460	22	1.24e-129	1.28e-85	3.1e-84	0.170756	0.104785	B4GALNT4	chr11	368351	369414	1064	24	5.62e-42	3.46e-10	7e-10	0.229687	0.0749535	368351	chr11	368351	369414	1064	22	1.78e-106	6.54e-77	7.24e-76	0.215619	0.0920151	NA
Highest	3	176	chr6	117197952	117198743	792	11	9.14e-31	2.47e-25	6.73e-25	0.0944484	0.0678323	RFX6	chr6	117197952	117199067	1116	13	2.34e-55	7.08e-27	1.02e-25	0.172875	0.126538	117197952	chr6	117197952	117198560	609	10	4.55e-107	2.27e-85	3.27e-84	0.271589	0.219796	RFX6
Highest	3	177	chr16	66877873	66879807	1935	14	8.16e-35	2.28e-21	5.17e-21	0.150667	0.10277	CA7, NAE1, RP11-61A14.1	chr16	66877873	66879807	1935	14	9.8e-49	6.14e-29	1.14e-27	0.290802	0.172738	66877873	chr16	66876847	66879807	2961	16	5e-125	2.16e-101	4.95e-100	0.295564	0.126801	CA7, NAE1, RP11-61A14.1
Highest	3	178	chr17	40332420	40333758	1339	11	4.14e-100	3.84e-71	5.97e-70	0.250974	0.149609	KCNH4	chr17	40332420	40333758	1339	11	8.01e-82	2.43e-35	8.72e-34	0.344791	0.203668	40332420	chr17	40332420	40333758	1339	10	1.28e-42	5.92e-25	9.6e-25	0.220443	0.10113	KCNH4
Highest	3	179	chr16	49311483	49318747	7265	23	2.03e-95	8.74e-81	1.91e-79	0.243442	0.0500046	CBLN1	chr16	49315302	49317767	2466	10	6.02e-37	8.43e-18	4.26e-17	0.328268	0.157124	49315302	chr16	49311483	49317767	6285	20	4.89e-26	7.25e-40	1.99e-39	0.151795	0.0945475	CBLN1
Highest	3	180	chr2	176968052	176973275	5224	23	9.37e-87	1.48e-68	2.06e-67	0.221254	0.127361	HOXD11	chr2	176968744	176974592	5849	29	3.45e-54	2.74e-22	2.37e-21	0.246992	0.0696433	176968744	chr2	176968814	176974592	5779	25	1.27e-22	2.23e-37	5.58e-37	0.175027	0.083227	HOXD11, AC009336.1, HOXD10
Highest	3	181	chr3	167966505	167968476	1972	12	2.04e-97	1.22e-59	1.23e-58	0.279996	0.171468	EGFEM1P	chr3	167966505	167968476	1972	11	2.18e-33	9.96e-10	1.92e-09	0.351281	0.143601	167966505	chr3	167966505	167968476	1972	11	3.73e-132	3.06e-127	1.39e-125	0.317464	0.231626	EGFEM1P
Highest	3	182	chr4	13548243	13550758	2516	15	1.51e-92	6.87e-54	5.73e-53	0.23697	0.131499	LINC01096	chr4	13548243	13550758	2516	15	1.98e-17	1.57e-13	4.74e-13	0.218011	0.0849491	13548243	chr4	13548243	13550758	2516	14	1.59e-70	2.63e-72	2.46e-71	0.236682	0.152591	LINC01096
Highest	3	183	chr14	60336292	60337814	1523	14	3.68e-47	5.73e-31	2e-30	0.152223	0.0931401	RTN1	chr14	60336292	60337814	1523	15	1.33e-32	6.96e-18	3.58e-17	0.333336	0.18074	60336292	chr14	60336292	60337814	1523	15	2.21e-114	1.34e-96	2.73e-95	0.268259	0.178221	RTN1
Highest	3	184	chr17	72855588	72858011	2424	14	3.47e-150	1.63e-54	1.39e-53	0.272017	0.133241	GRIN2C	chr17	72855588	72857354	1767	12	2.48e-84	4.53e-17	2.09e-16	0.3444	0.13666	72855588	chr17	72855588	72858011	2424	14	5.91e-59	2.19e-54	1.03e-53	0.225726	0.13615	GRIN2C
Highest	3	185	chr1	28198451	28199456	1006	10	1.5e-105	9.49e-76	1.74e-74	0.191983	0.112268	THEMIS2	chr1	28198451	28199456	1006	11	6.33e-54	3.43e-22	2.93e-21	0.234575	0.146957	28198451	chr1	28198451	28199456	1006	10	2.66e-58	3.74e-31	7.54e-31	0.25154	0.0962556	THEMIS2
Highest	3	186	chr10	112256517	112259695	3179	18	8.09e-97	1.87e-71	3e-70	0.152617	0.0758873	DUSP5	chr10	112256517	112258680	2164	16	1.83e-21	5.95e-14	1.91e-13	0.181748	0.111221	112256517	chr10	112256517	112259695	3179	14	1.58e-82	1.1e-52	4.85e-52	0.299075	0.139025	DUSP5
Highest	3	187	chr6	30226874	30228431	1558	20	1.12e-109	7.06e-40	3.61e-39	0.314503	0.12472	HLA-L, HCG17	chr6	30226874	30228431	1558	20	6.1e-32	8.25e-14	2.6e-13	0.302086	0.117726	30226874	chr6	30226874	30228431	1558	18	1.23e-157	9.64e-94	1.82e-92	0.312062	0.177437	HLA-L, HCG17
Highest	3	188	chr1	160039847	160041446	1600	14	7.85e-114	9.6e-73	1.59e-71	0.221011	0.0975177	RP11-536C5.2, KCNJ10	chr1	160039847	160041446	1600	14	2.03e-62	2.96e-25	3.68e-24	0.342575	0.135625	160039847	chr1	160039909	160040660	752	10	3.79e-45	5.66e-28	1.01e-27	0.163467	0.0757198	RP11-536C5.2, KCNJ10
Highest	3	189	chr17	59473124	59479306	6183	35	1.72e-132	5.79e-86	1.42e-84	0.293713	0.143585	TBX2, RP11-332H18.5, RP11-332H18.4	chr17	59476334	59478194	1861	19	1.68e-14	1.71e-07	2.53e-07	0.231211	0.128328	59476334	chr17	59473124	59479070	5947	32	1.44e-92	2.24e-107	6.37e-106	0.340381	0.153412	TBX2, RP11-332H18.5, RP11-332H18.4
Highest	3	190	chr5	157001561	157003436	1876	12	6.67e-190	7.4e-77	1.39e-75	0.341114	0.180085	ADAM19	chr5	157001591	157003436	1846	11	7.01e-17	2.05e-11	4.75e-11	0.260438	0.125016	157001591	chr5	157001092	157003436	2345	13	3.02e-67	1.33e-63	8.73e-63	0.28021	0.17902	ADAM19
Highest	3	191	chr1	218337485	218339560	2076	7	1.65e-73	2.11e-51	1.61e-50	0.281637	0.165542	NA	chr1	218337485	218339560	2076	8	2.54e-114	3.5e-27	5.27e-26	0.381561	0.247509	218337485	chr1	218337485	218339560	2076	8	3.19e-58	1.48e-36	3.62e-36	0.28665	0.159786	NA
Highest	3	192	chr6	31650735	31651362	628	18	1.01e-121	5.34e-93	1.77e-91	0.240322	0.15887	LY6G5C	chr6	31650735	31651362	628	18	1.35e-84	1.33e-41	8.1e-40	0.306058	0.208148	31650735	chr6	31650735	31651362	628	16	8.87e-21	1.61e-15	1.94e-15	0.138589	0.0678062	LY6G5C
Highest	3	193	chr1	92945668	92953907	8240	61	5.41e-80	7.62e-122	6.19e-120	0.229779	0.0665396	GFI1	chr1	92952189	92953279	1091	18	9.97e-09	0.000115834	0.000131035	0.12578	0.0501663	92952189	chr1	92945668	92953907	8240	57	9.8e-161	1.32e-245	1.02e-242	0.253848	0.147655	GFI1
Highest	3	194	chr4	2059525	2063036	3512	15	1.42e-98	1.09e-41	5.95e-41	0.237074	0.114436	NAT8L	chr4	2059244	2063036	3793	18	2.96e-68	1.15e-14	3.98e-14	0.326	0.138518	2059244	chr4	2059244	2063036	3793	17	9.73e-86	9.34e-79	1.09e-77	0.269581	0.144221	NAT8L
Highest	3	195	chr7	87104724	87105416	693	8	5.16e-122	1.25e-69	1.84e-68	0.22793	0.163679	ABCB4	chr7	87104724	87105416	693	8	7.44e-51	3.4e-16	1.42e-15	0.250705	0.185274	87104724	chr7	87104724	87105416	693	7	1.38e-53	2.6e-44	8.34e-44	0.210894	0.163492	ABCB4
Highest	3	196	chr4	141488964	141490428	1465	14	1.19e-30	1.05e-21	2.44e-21	0.239774	0.145561	UCP1	chr4	141488964	141491214	2251	15	4.7e-95	3.19e-25	3.93e-24	0.408777	0.249166	141488964	chr4	141488964	141491214	2251	13	7.43e-105	2.34e-91	4.17e-90	0.275967	0.186451	UCP1
Highest	3	197	chr15	65203541	65204428	888	9	7.54e-117	2.56e-78	5.16e-77	0.229292	0.165413	AC069368.3, ANKDD1A	chr15	65203541	65204428	888	9	3.55e-51	3.83e-24	4.13e-23	0.245029	0.196687	65203541	chr15	65203541	65204428	888	8	1.27e-30	6.48e-27	1.12e-26	0.124551	0.0883246	AC069368.3, ANKDD1A
Highest	3	198	chr16	58533808	58535556	1749	10	3.44e-118	1.31e-55	1.13e-54	0.272011	0.163715	NDRG4	chr16	58533743	58535556	1814	11	5.7e-77	7.85e-29	1.44e-27	0.302107	0.212223	58533743	chr16	58533979	58535556	1578	9	2.43e-51	1.72e-31	3.53e-31	0.17963	0.102672	NDRG4
Highest	3	199	chr14	69725472	69728392	2921	18	1.58e-77	7.11e-42	3.91e-41	0.306521	0.129971	GALNT16, RP11-363J20.2	chr14	69725831	69728392	2562	17	1.33e-34	1.8e-12	4.78e-12	0.372623	0.154693	69725831	chr14	69725472	69728392	2921	17	1.65e-113	2.4e-97	5.01e-96	0.303384	0.15807	GALNT16, RP11-363J20.2
Highest	3	200	chr7	65669728	65671987	2260	13	7.56e-92	5.65e-66	6.84e-65	0.195142	0.123066	TPST1	chr7	65669728	65671987	2260	14	1.47e-25	4.17e-17	1.93e-16	0.218728	0.137356	65669728	chr7	65669728	65671987	2260	13	8e-63	1.8e-44	5.82e-44	0.323811	0.121669	TPST1
Highest	3	201	chr2	168148419	168151051	2633	8	5.54e-90	8.93e-63	9.82e-62	0.254449	0.192245	AC074363.1	chr2	168148419	168151051	2633	9	4.65e-82	4.11e-21	3.03e-20	0.358242	0.225065	168148419	chr2	168148419	168151051	2633	9	3.19e-36	3.56e-38	9.17e-38	0.265984	0.166643	AC074363.1
Highest	3	202	chr10	112402748	112404974	2227	12	8.21e-74	5.04e-39	2.51e-38	0.227205	0.140329	RBM20	chr10	112402748	112404997	2250	14	7.87e-48	1.23e-18	6.94e-18	0.308136	0.0935178	112402748	chr10	112402748	112404974	2227	12	1.19e-67	1.3e-61	7.9e-61	0.283824	0.161365	RBM20
Highest	3	203	chr16	79632331	79636944	4614	21	1.32e-60	1.9e-68	2.61e-67	0.194767	0.103307	MAF	chr16	79633040	79636944	3905	17	2.31e-37	7.23e-25	8.47e-24	0.251777	0.151556	79633040	chr16	79632331	79634583	2253	9	3.28e-45	2.17e-28	3.95e-28	0.266714	0.130161	MAF
Highest	3	204	chr7	27168609	27171528	2920	30	2.09e-56	1.06e-58	1.03e-57	0.188012	0.072257	HOXA-AS2, HOXA-AS3, HOXA3, HOXA4, RP1-170O19.22	chr7	27168609	27171528	2920	31	3.87e-103	1.98e-44	1.59e-42	0.336269	0.153903	27168609	chr7	27168609	27171528	2920	27	3.33e-28	1.09e-23	1.69e-23	0.154031	0.0698111	HOXA-AS2, HOXA-AS3, HOXA3, HOXA4, RP1-170O19.22
Highest	3	205	chr5	134362967	134367394	4428	21	1.26e-65	7.66e-41	4.05e-40	-0.236686	-0.0942501	PITX1	chr5	134362967	134367394	4428	22	1.04e-48	4.18e-45	3.57e-43	-0.328406	-0.211336	134362967	chr5	134366162	134367394	1233	8	4.94e-35	8.76e-33	1.88e-32	-0.152573	-0.119631	PITX1
Highest	3	206	chr6	1604697	1612589	7893	28	8.31e-55	4.06e-72	6.64e-71	0.21305	0.0990126	FOXC1	chr6	1607507	1612589	5083	22	3.89e-64	3.69e-31	8.87e-30	0.371196	0.120211	1607507	chr6	1607922	1609223	1302	7	4.73e-32	1.91e-21	2.78e-21	0.206452	0.115827	NA
Highest	3	207	chr1	91316223	91317469	1247	9	2.67e-76	4.18e-58	3.98e-57	0.224745	0.182712	RP4-665J23.2, RP4-665J23.1	chr1	91316223	91317469	1247	9	2.98e-13	2.15e-09	3.97e-09	0.216113	0.156064	91316223	chr1	91316223	91317469	1247	9	4.78e-120	4.82e-101	1.1e-99	0.310399	0.25575	RP4-665J23.2, RP4-665J23.1
Highest	3	208	chr9	37033489	37038053	4565	15	3.39e-69	2.47e-50	1.83e-49	0.338043	0.12991	PAX5	chr9	37033489	37038053	4565	15	3.59e-21	1.98e-18	1.09e-17	0.307009	0.110426	37033489	chr9	37033489	37038053	4565	14	1.01e-44	2.76e-48	1.03e-47	0.269247	0.133258	PAX5
Highest	3	209	chr12	2161288	2162491	1204	9	3.84e-75	3.13e-59	3.11e-58	0.196915	0.114727	CACNA1C	chr12	2161288	2162491	1204	9	3.67e-49	3.91e-24	4.2e-23	0.225428	0.135192	2161288	chr12	2161288	2162491	1204	9	7.86e-36	3.99e-32	8.33e-32	0.220155	0.128083	CACNA1C
Highest	3	210	chr17	5094881	5096234	1354	11	1.09e-33	2.54e-23	6.34e-23	0.173002	0.0715795	RP11-333E1.1, ZNF594	chr17	5094881	5096234	1354	11	1e-68	2.3e-27	3.54e-26	0.236977	0.167384	5094881	chr17	5094881	5096234	1354	11	4.62e-100	1.73e-72	1.63e-71	0.184185	0.103478	RP11-333E1.1, ZNF594
Highest	3	211	chr10	18429037	18430412	1376	11	3.35e-91	2.62e-68	3.59e-67	0.18171	0.144051	CACNB2	chr10	18429037	18430412	1376	11	3.83e-82	7.76e-32	2.04e-30	0.296514	0.189802	18429037	chr10	18429037	18430412	1376	10	1.33e-22	6.86e-22	1.01e-21	0.180816	0.096962	CACNB2
Highest	3	212	chr2	170217401	170221346	3946	16	8.33e-74	4.01e-78	8.02e-77	0.266231	0.174688	LRP2	chr2	170217401	170221346	3946	19	2.35e-58	8.41e-22	6.77e-21	0.36374	0.158221	170217401	chr2	170220063	170221346	1284	8	3.27e-36	9.5e-28	1.68e-27	0.170969	0.108229	NA
Highest	3	213	chr2	30452607	30455589	2983	13	2.43e-64	5.17e-42	2.85e-41	0.30679	0.125456	LBH	chr2	30453395	30455589	2195	13	4.87e-26	4.13e-13	1.19e-12	0.288551	0.127294	30453395	chr2	30453395	30455589	2195	10	5.91e-102	1.65e-79	2.02e-78	0.296857	0.186041	LBH
Highest	3	214	chr3	37493200	37495654	2455	10	2.86e-72	1.23e-69	1.82e-68	0.263069	0.180585	ITGA9	chr3	37493200	37495654	2455	11	1.09e-71	2.77e-17	1.31e-16	0.424875	0.196555	37493200	chr3	37493200	37494602	1403	9	5.03e-44	4.07e-38	1.05e-37	0.312775	0.15739	ITGA9
Highest	3	215	chr2	232378848	232379717	870	10	4.9e-97	1.7e-47	1.13e-46	0.119479	0.0588365	LINC00471	chr2	232378848	232379717	870	9	5.45e-26	9.18e-15	3.24e-14	0.20738	0.087879	232378848	chr2	232378848	232379717	870	7	9.76e-102	3.63e-62	2.24e-61	0.215789	0.132783	LINC00471
Highest	3	216	chr15	33009409	33011441	2033	9	2.91e-74	5.06e-62	5.42e-61	0.289871	0.202625	GREM1, RP11-758N13.1	chr15	33009409	33011441	2033	9	3.41e-65	8.5e-24	8.85e-23	0.454108	0.258862	33009409	chr15	33009409	33011441	2033	9	5.48e-21	1.66e-30	3.27e-30	0.199844	0.141745	GREM1, RP11-758N13.1
Highest	3	217	chr9	8856695	8858644	1950	7	2.16e-62	1.49e-68	2.07e-67	0.354588	0.218383	RP11-75C9.1, PTPRD	chr9	8856695	8858644	1950	7	7.72e-45	1.82e-23	1.81e-22	0.371367	0.260259	8856695	chr9	8856695	8858644	1950	7	1.75e-27	6.11e-28	1.09e-27	0.195013	0.143463	RP11-75C9.1, PTPRD
Highest	3	218	chr3	44770851	44771316	466	9	1.41e-63	4.81e-42	2.67e-41	0.180919	0.103777	ZNF501	chr3	44770851	44771316	466	11	2.38e-43	9.66e-18	4.83e-17	0.242561	0.126603	44770851	chr3	44770851	44771174	324	9	9.32e-79	2.26e-56	1.13e-55	0.221274	0.135334	ZNF501
Highest	3	219	chr5	112823171	112825132	1962	13	7.62e-88	2.82e-45	1.75e-44	0.283864	0.14376	MCC	chr5	112823756	112825132	1377	11	2.53e-52	1.52e-20	1.06e-19	0.298349	0.173955	112823756	chr5	112823171	112825132	1962	13	7e-57	8.26e-47	2.92e-46	0.20929	0.115944	MCC
Highest	3	220	chr6	17101478	17102945	1468	11	5.58e-179	1.83e-85	4.39e-84	0.371996	0.164154	STMND1	chr6	17101478	17102945	1468	12	1.49e-100	5.45e-40	3e-38	0.390208	0.233741	17101478	chr6	17101478	17102945	1468	10	5.97e-25	4.55e-14	5.29e-14	0.243833	0.076895	STMND1
Highest	3	221	chr7	139167427	139168804	1378	11	1.75e-45	1.57e-37	7.39e-37	0.218638	0.158206	KLRG2	chr7	139167427	139168804	1378	12	1.57e-38	3.49e-18	1.88e-17	0.426897	0.195224	139167427	chr7	139167427	139168804	1378	12	5.62e-75	8.68e-60	4.87e-59	0.318121	0.17004	KLRG2
Highest	3	222	chr17	46668715	46676375	7661	37	1.3e-45	6.4e-56	5.68e-55	-0.241342	-0.117267	HOXB-AS3, HOXB3, HOXB5, HOXB6	chr17	46666958	46675072	8115	42	1.01e-76	2.46e-53	3.81e-51	-0.501755	-0.180336	46666958	chr17	46672924	46679135	6212	19	1.47e-18	3.37e-21	4.86e-21	-0.134171	-0.0648435	HOXB-AS3, HOXB3, HOXB6
Highest	3	223	chr13	100547192	100549017	1826	14	5.49e-111	5.43e-69	7.68e-68	0.263735	0.148005	CLYBL	chr13	100547192	100549017	1826	14	2.58e-29	6.08e-18	3.18e-17	0.232715	0.133513	100547192	chr13	100547192	100548780	1589	10	1.89e-50	1.1e-35	2.6e-35	0.2423	0.151613	CLYBL
Highest	3	224	chr1	25254088	25259106	5019	37	7.89e-75	1.49e-73	2.51e-72	0.266321	0.107353	RUNX3	chr1	25255838	25257629	1792	19	1.28e-19	2.4e-07	3.51e-07	0.301614	0.0767205	25255838	chr1	25254088	25258679	4592	34	7.77e-99	1.31e-100	2.93e-99	0.243801	0.112495	RUNX3
Highest	3	225	chr10	101280750	101284950	4201	21	4.19e-71	1.96e-49	1.4e-48	0.284684	0.109927	NA	chr10	101279697	101285439	5743	27	7.89e-66	9.77e-29	1.75e-27	0.38723	0.161359	101279697	chr10	101281703	101285439	3737	14	1.91e-47	9.97e-31	1.98e-30	0.199167	0.0756441	NA
Highest	3	226	chr4	166299123	166301256	2134	13	1.07e-60	4.64e-35	1.95e-34	0.253738	0.142372	CPE	chr4	166299123	166301256	2134	15	5.17e-81	1.42e-24	1.61e-23	0.405601	0.21364	166299123	chr4	166299123	166301085	1963	13	1.42e-56	1.83e-47	6.67e-47	0.217076	0.130368	CPE
Highest	3	227	chr3	157260159	157261273	1115	12	2.07e-54	1.36e-32	5.18e-32	0.193792	0.122314	C3orf55	chr3	157260159	157261273	1115	12	3.44e-44	4.63e-20	3.04e-19	0.193379	0.131262	157260159	chr3	157260159	157261273	1115	12	2.14e-94	2.24e-61	1.35e-60	0.243298	0.113696	C3orf55
Highest	3	228	chr1	6238616	6241506	2891	12	5.61e-61	2.98e-52	2.37e-51	0.290686	0.163634	CHD5, RPL22	chr1	6239157	6241506	2350	11	1.8e-29	4.05e-17	1.88e-16	0.342959	0.208247	6239157	chr1	6238616	6241506	2891	12	1.57e-54	4.83e-46	1.66e-45	0.303093	0.137034	CHD5, RPL22
Highest	3	229	chr2	237085626	237088462	2837	14	1.28e-135	2.56e-74	4.45e-73	0.224309	0.114646	AC079135.1	chr2	237079690	237080535	846	7	4.86e-17	1.71e-07	2.54e-07	0.236169	0.12256	237079690	chr2	237075188	237080535	5348	22	1.2e-61	1.65e-90	2.84e-89	0.283156	0.152617	AC079135.1, GBX2
Highest	3	230	chr15	68125197	68129069	3873	15	3.95e-61	1.78e-39	9.03e-39	0.226497	0.11888	SKOR1, RP11-34F13.3, RP11-34F13.2	chr15	68126065	68129069	3005	12	4.52e-26	5.87e-16	2.4e-15	0.293721	0.132322	68126065	chr15	68124484	68129069	4586	15	2.48e-83	4.09e-62	2.52e-61	0.283166	0.149781	SKOR1, RP11-34F13.3, RP11-34F13.2
Highest	3	231	chr3	164913627	164915196	1570	13	7.28e-57	1.13e-37	5.39e-37	0.241078	0.159782	SLITRK3	chr3	164913627	164915196	1570	16	5.47e-26	8.03e-12	1.95e-11	0.316613	0.140247	164913627	chr3	164911348	164915115	3768	15	5.88e-90	3.39e-97	7.05e-96	0.315279	0.202785	SLITRK3
Highest	3	232	chr3	55514421	55516711	2291	8	3.21e-51	5.58e-22	1.31e-21	0.275463	0.132286	WNT5A	chr3	55515168	55524048	8881	48	4.82e-24	6.88e-18	3.55e-17	0.233559	0.0565359	55515168	chr3	55514421	55524048	9628	43	9.03e-78	2.31e-127	1.06e-125	0.259626	0.124305	WNT5A-AS1, WNT5A
Highest	3	233	chr1	145473005	145474899	1895	13	1.02e-40	9.83e-37	4.45e-36	0.175712	0.105881	ANKRD34A	chr1	145473005	145474899	1895	13	4.39e-26	1.03e-11	2.47e-11	0.22181	0.11699	145473005	chr1	145473005	145474899	1895	11	8.16e-147	2.93e-107	8.19e-106	0.262181	0.15824	ANKRD34A
Highest	3	234	chr2	227700114	227701437	1324	11	9.84e-58	5.13e-40	2.64e-39	0.235131	0.108092	RHBDD1	chr2	227700114	227701437	1324	11	1.21e-36	8.93e-16	3.55e-15	0.239791	0.130673	227700114	chr2	227700114	227700861	748	9	3.79e-81	9.14e-61	5.34e-60	0.156329	0.0825834	RHBDD1
Highest	3	235	chr4	109092312	109094570	2259	12	1.31e-79	3.17e-53	2.6e-52	0.27437	0.165326	LEF1-AS1	chr4	109092312	109094333	2022	12	9.35e-20	1.57e-13	4.73e-13	0.220658	0.156847	109092312	chr4	109092312	109094570	2259	10	2.13e-75	1.68e-56	8.45e-56	0.30202	0.165937	LEF1-AS1
Highest	3	236	chr15	71146185	71147307	1123	7	3.42e-102	1.38e-57	1.29e-56	0.339674	0.211831	LRRC49, LARP6	chr15	71146185	71147307	1123	7	8.44e-33	1.34e-13	4.11e-13	0.310905	0.194108	71146185	chr15	71146185	71147307	1123	7	9.11e-72	1.03e-52	4.54e-52	0.313824	0.181687	LRRC49, LARP6
Highest	3	237	chr4	180978836	180981036	2201	9	1.64e-38	6.99e-40	3.58e-39	0.246868	0.183578	NA	chr4	180978709	180981242	2534	11	5.35e-21	2.67e-17	1.26e-16	0.235968	0.187164	180978709	chr4	180978709	180981242	2534	11	4.66e-36	1.86e-54	8.75e-54	0.221028	0.170689	NA
Highest	3	238	chr6	99278360	99284027	5668	26	1.44e-85	1.63e-71	2.64e-70	0.385124	0.158918	POU3F2	chr6	99281500	99283304	1805	11	4.63e-37	7.05e-06	8.92e-06	0.427635	0.141332	99281500	chr6	99278360	99284027	5668	23	1.1e-76	1.4e-131	7.72e-130	0.333628	0.186641	POU3F2
Highest	3	239	chr17	28562220	28564834	2615	11	6.48e-219	7.51e-98	2.96e-96	0.32665	0.158753	SLC6A4	chr17	28562220	28564834	2615	12	5.64e-106	4.16e-28	6.87e-27	0.34772	0.169109	28562220	chr17	28562220	28563300	1081	8	1.08e-19	7.19e-14	8.3e-14	0.166016	0.0735069	SLC6A4
Highest	3	240	chr15	75017914	75019376	1463	29	4.2e-83	1.68e-26	4.83e-26	0.282769	0.0731609	CYP1A1	chr15	75017914	75019376	1463	30	3.21e-40	9.81e-21	7.01e-20	0.279695	0.0841889	75017914	chr15	75017914	75019376	1463	28	5.75e-124	6.88e-70	5.85e-69	0.270489	0.09532	CYP1A1
Highest	3	241	chr12	81330609	81332744	2136	9	4.73e-76	2.29e-58	2.21e-57	0.295391	0.208929	ACSS3, LIN7A	chr12	81330609	81332744	2136	13	1.51e-27	3.44e-15	1.29e-14	0.294409	0.17521	81330609	chr12	81330609	81332744	2136	12	2.3e-50	6.05e-45	1.98e-44	0.23669	0.140053	ACSS3, LIN7A
Highest	3	242	chr12	133177383	133180698	3316	13	3.25e-77	2.66e-48	1.82e-47	0.223786	0.124824	LRCOL1	chr12	133177075	133180698	3624	14	5.17e-43	2.74e-24	3e-23	0.262137	0.176566	133177075	chr12	133177075	133180238	3164	12	2.62e-27	7.58e-32	1.57e-31	0.164001	0.093038	LRCOL1
Highest	3	243	chr3	87038972	87040709	1738	15	5.06e-82	2.47e-63	2.76e-62	0.304663	0.19921	VGLL3	chr3	87039150	87040739	1590	15	5.08e-12	3.63e-10	7.32e-10	0.242145	0.172606	87039150	chr3	87038972	87040709	1738	13	3.87e-71	2.89e-67	2.21e-66	0.280678	0.175839	VGLL3
Highest	3	244	chr18	48085671	48087588	1918	12	8.9e-47	7.2e-42	3.95e-41	0.229638	0.115244	MAPK4	chr18	48085671	48087588	1918	12	4.34e-33	7.96e-15	2.82e-14	0.31193	0.12479	48085671	chr18	48085671	48087087	1417	10	5.47e-69	7.57e-60	4.27e-59	0.285518	0.161968	MAPK4
Highest	3	245	chr2	73297338	73299297	1960	12	1.96e-66	8.87e-56	7.74e-55	0.21218	0.096147	SFXN5	chr2	73297338	73299297	1960	13	2.11e-34	1.28e-25	1.66e-24	0.275508	0.157601	73297338	chr2	73298881	73299297	417	8	2.57e-38	7.93e-27	1.36e-26	0.190424	0.0821058	SFXN5
Highest	3	246	chr10	85953953	85956013	2061	11	2.02e-71	5.18e-50	3.76e-49	0.185747	0.0978847	CDHR1	chr10	85953953	85958834	4882	17	6.29e-33	1.89e-22	1.67e-21	0.222144	0.116538	85953953	chr10	85953953	85954958	1006	8	1.47e-35	6.62e-33	1.43e-32	0.201141	0.154465	CDHR1
Highest	3	247	chr15	74724562	74726614	2053	16	4.87e-125	7.83e-57	7.12e-56	0.205688	0.113002	SEMA7A	chr15	74724918	74726614	1697	15	2.38e-60	2.69e-23	2.62e-22	0.332396	0.157326	74724918	chr15	74724562	74726614	2053	14	5.33e-48	2.63e-28	4.77e-28	0.256083	0.0717471	SEMA7A
Highest	3	248	chr7	1704584	1709580	4997	21	3.47e-41	1.12e-27	3.42e-27	0.277407	0.109289	NA	chr7	1706305	1709489	3185	12	5.8e-39	9.7e-16	3.84e-15	0.398242	0.155562	1706305	chr7	1703820	1707338	3519	14	1.12e-57	5.58e-80	6.93e-79	0.277116	0.192859	NA
Highest	3	249	chr17	39889811	39892343	2533	13	6.35e-119	3.76e-57	3.45e-56	0.284885	0.16292	JUP, HAP1	chr17	39890193	39891458	1266	11	4.9e-20	1.31e-09	2.47e-09	0.260658	0.153204	39890193	chr17	39890193	39892343	2151	12	8.84e-93	2.28e-74	2.3e-73	0.266424	0.167932	JUP, HAP1
Highest	3	250	chr21	33244742	33247885	3144	12	3.05e-80	1.36e-90	4.08e-89	0.345001	0.110881	HUNK	chr21	33244742	33245908	1167	8	1.28e-18	3.95e-10	7.93e-10	0.159193	0.0822783	33244742	chr21	33244742	33247885	3144	10	5.09e-53	3.46e-49	1.34e-48	0.239656	0.152303	HUNK
Highest	3	251	chr1	14026054	14027581	1528	15	3.74e-121	1.69e-37	7.96e-37	0.214184	0.0775864	PRDM2	chr1	14026054	14027581	1528	15	2.17e-33	6.48e-17	2.94e-16	0.289097	0.0685178	14026054	chr1	14026054	14027581	1528	13	6.95e-52	2.64e-55	1.28e-54	0.220848	0.159666	PRDM2
Highest	3	252	chr3	122744572	122748086	3515	14	6.89e-56	2.3e-51	1.75e-50	0.216424	0.110115	SEMA5B	chr3	122744572	122747539	2968	12	2.56e-71	1.07e-25	1.39e-24	0.372843	0.19873	122744572	chr3	122745092	122748086	2995	11	2.75e-40	7.02e-28	1.25e-27	0.286098	0.097437	SEMA5B
Highest	3	253	chr1	40105079	40105764	686	7	1.94e-69	3.04e-51	2.3e-50	0.273703	0.203338	HEYL	chr1	40105079	40105764	686	7	3.03e-88	2.3e-26	3.13e-25	0.45131	0.294239	40105079	chr1	40105079	40105764	686	7	7.7e-33	1.64e-27	2.88e-27	0.241676	0.145538	HEYL
Highest	3	254	chr6	5084338	5087749	3412	15	7.48e-124	2.23e-62	2.4e-61	0.317578	0.0811886	PPP1R3G	chr6	5084338	5087749	3412	16	7.17e-102	1.95e-29	3.78e-28	0.367918	0.123405	5084338	chr6	5084338	5085986	1649	7	1.3e-27	2.19e-20	3.07e-20	0.20609	0.130065	PPP1R3G
Highest	3	255	chr1	3055958	3059820	3863	22	9.42e-46	1.74e-63	1.97e-62	0.220483	0.101791	PRDM16	chr1	3055699	3059820	4122	25	3.37e-79	4.84e-56	8.83e-54	0.348221	0.187344	3055699	chr1	3055699	3057366	1668	10	4.06e-19	1.59e-13	1.83e-13	0.0869209	0.0504586	PRDM16
Highest	3	256	chr13	103424762	103426972	2211	14	1.03e-132	5.75e-90	1.68e-88	0.201182	0.0945073	TEX30	chr13	103425389	103426972	1584	12	4.56e-19	8.1e-14	2.55e-13	0.22503	0.108968	103425389	chr13	103424762	103426862	2101	13	1.51e-44	1.73e-31	3.54e-31	0.192186	0.0704404	TEX30
Highest	3	257	chr17	4981403	4982244	842	8	9.46e-97	1.28e-66	1.59e-65	0.22896	0.182468	ZFP3, RP11-46I8.3	chr17	4981403	4982244	842	8	8.02e-33	2.52e-17	1.2e-16	0.269001	0.191994	4981403	chr17	4981403	4982244	842	7	7.28e-37	3.13e-31	6.33e-31	0.208013	0.143321	ZFP3, RP11-46I8.3
Highest	3	258	chr12	59989535	59990894	1360	9	6.07e-27	3.66e-24	9.45e-24	0.123527	0.111133	SLC16A7	chr12	59989535	59990894	1360	9	7.46e-69	1.58e-28	2.76e-27	0.279849	0.223367	59989535	chr12	59989535	59990794	1260	7	1.89e-60	2.44e-53	1.11e-52	0.2428	0.209102	SLC16A7
Highest	3	259	chr6	11537229	11538767	1539	9	1.72e-81	1.98e-56	1.78e-55	0.285437	0.121544	TMEM170B	chr6	11537229	11538767	1539	9	1.88e-46	5.45e-15	1.97e-14	0.313083	0.170134	11537229	chr6	11537229	11538767	1539	9	2.38e-54	8.46e-43	2.57e-42	0.237825	0.12093	TMEM170B
Highest	3	260	chr6	69342841	69346248	3408	15	3.65e-79	2.35e-64	2.73e-63	0.273759	0.170317	BAI3, RP3-525N10.2	chr6	69342841	69345066	2226	9	8.07e-13	2.69e-07	3.91e-07	0.177606	0.117361	69342841	chr6	69343835	69346248	2414	15	9.35e-83	1.15e-90	2.02e-89	0.284141	0.188435	BAI3, RP3-525N10.2
Highest	3	261	chr20	62679255	62682309	3055	17	1.19e-48	5.17e-29	1.68e-28	0.216869	0.100667	TCEA2, ZNF512B, SOX18	chr20	62679255	62682309	3055	17	1.15e-122	3.68e-28	6.14e-27	0.406923	0.16838	62679255	chr20	62679255	62682309	3055	14	1.03e-53	2.06e-43	6.4e-43	0.210392	0.140539	TCEA2, ZNF512B, SOX18
Highest	3	262	chr2	128432524	128433507	984	7	1.45e-72	8.58e-52	6.67e-51	0.292365	0.227463	LIMS2	chr2	128432524	128433507	984	8	2.99e-31	4.29e-13	1.24e-12	0.363468	0.220755	128432524	chr2	128432524	128433507	984	7	1.52e-62	3.35e-52	1.44e-51	0.287065	0.229077	LIMS2
Highest	3	263	chr15	76627594	76635953	8360	35	8.13e-71	1.4e-105	7.49e-104	0.210671	0.130366	ISL2, RP11-685G9.2	chr15	76628385	76629110	726	8	8.91e-10	0.000152272	0.000170907	0.154369	0.101059	76628385	chr15	76627594	76633981	6388	25	1.02e-89	1.39e-83	1.92e-82	0.196575	0.117509	ISL2, RP11-685G9.2
Highest	3	264	chr4	48987024	48988801	1778	10	2.2e-121	7.75e-69	1.09e-67	0.270897	0.192061	CWH43	chr4	48987024	48988801	1778	10	5.68e-55	8.68e-19	5.01e-18	0.319844	0.226945	48987024	chr4	48988015	48988801	787	7	3.89e-29	2.02e-26	3.45e-26	0.191663	0.134833	CWH43
Highest	3	265	chr3	56501352	56502814	1463	12	1.78e-63	2.52e-47	1.67e-46	0.244563	0.181726	ERC2	chr3	56501352	56502814	1463	12	9.54e-31	9.2e-15	3.25e-14	0.286025	0.18193	56501352	chr3	56501352	56502814	1463	10	5.45e-50	7.96e-49	3.05e-48	0.219658	0.176923	ERC2
Highest	3	266	chr7	130417715	130419675	1961	13	4.46e-83	3.27e-74	5.6e-73	0.215675	0.128456	KLF14	chr7	130417715	130419932	2218	17	8.48e-128	1.2e-39	6.16e-38	0.330459	0.152651	130417715	chr7	130417715	130419754	2040	14	1.77e-15	1.17e-10	1.26e-10	0.190162	0.0538053	KLF14
Highest	3	267	chr17	43298345	43299929	1585	11	1.84e-157	9.01e-60	9.15e-59	0.249896	0.130363	FMNL1, CTD-2020K17.1	chr17	43298345	43299929	1585	11	4.04e-65	5.53e-13	1.57e-12	0.303672	0.10788	43298345	chr17	43298345	43299929	1585	10	5.21e-60	4.2e-46	1.44e-45	0.297275	0.129852	FMNL1, CTD-2020K17.1
Highest	3	268	chr22	26875499	26876075	577	7	2.73e-92	6.37e-67	8.1e-66	0.229695	0.187941	HPS4	chr22	26875499	26876075	577	7	1.46e-43	1.55e-20	1.08e-19	0.249191	0.175645	26875499	chr22	26875499	26876075	577	7	8.38e-31	6.92e-25	1.12e-24	0.148588	0.124142	HPS4
Highest	3	269	chr9	124987896	124991432	3537	13	1.39e-40	7.37e-47	4.79e-46	0.214435	0.120348	LHX6	chr9	124989241	124991432	2192	11	1.49e-25	1.43e-14	4.92e-14	0.362365	0.189472	124989241	chr9	124987896	124991408	3513	11	4.82e-42	4.83e-50	1.93e-49	0.296634	0.11833	LHX6
Highest	3	270	chr10	104000446	104001946	1501	11	4.2e-60	2.46e-37	1.15e-36	0.258865	0.122689	PITX3	chr10	104000446	104001946	1501	11	2.56e-43	3.15e-21	2.34e-20	0.331863	0.124109	104000446	chr10	104000446	104001946	1501	10	3.93e-49	3.72e-42	1.1e-41	0.209848	0.130497	PITX3
Highest	3	271	chr2	42719933	42722347	2415	10	1.41e-118	8.72e-52	6.76e-51	0.283944	0.106874	MTA3, KCNG3	chr2	42719503	42722347	2845	13	1.95e-90	8.93e-28	1.42e-26	0.443165	0.098439	42719503	chr2	42720326	42722347	2022	8	2.11e-37	1.79e-22	2.69e-22	0.201919	0.0930928	MTA3, KCNG3
Highest	3	272	chr12	39298639	39300744	2106	14	6.6e-60	3.2e-44	1.89e-43	0.265331	0.154047	RP11-396F22.1, CPNE8	chr12	39298639	39300744	2106	14	1.19e-21	9.54e-13	2.61e-12	0.25551	0.161053	39298639	chr12	39298639	39300744	2106	12	1.12e-53	1.24e-57	6.44e-57	0.247473	0.173765	RP11-396F22.1, CPNE8
Highest	3	273	chr13	24152135	24154260	2126	16	7.49e-52	7.78e-37	3.55e-36	0.21119	0.134223	TNFRSF19	chr13	24152135	24154260	2126	17	8.93e-50	4.39e-22	3.65e-21	0.33292	0.18943	24152135	chr13	24152135	24154260	2126	16	1.33e-45	7.08e-39	1.86e-38	0.192722	0.0652725	TNFRSF19
Highest	3	274	chr6	1604697	1612589	7893	28	8.31e-55	4.06e-72	6.64e-71	0.21305	0.0990126	FOXC1	chr6	1607507	1612589	5083	22	3.89e-64	3.69e-31	8.87e-30	0.371196	0.120211	1607507	chr6	1604134	1606394	2261	9	3.71e-28	1.89e-11	2.06e-11	0.18217	0.051645	NA
Highest	3	275	chr3	62860103	62861925	1823	13	1.06e-38	2.51e-18	4.89e-18	0.147707	0.0753341	CADPS	chr3	62860103	62861925	1823	14	1.53e-40	5.97e-22	4.88e-21	0.206446	0.121136	62860103	chr3	62860103	62861925	1823	13	7.21e-109	2.33e-78	2.71e-77	0.268723	0.185308	CADPS
Highest	3	276	chr5	160972931	160976417	3487	14	1.06e-40	4.12e-28	1.29e-27	0.195543	0.122417	GABRA6, GABRB2	chr5	160972931	160975347	2417	11	1.36e-32	3.45e-15	1.29e-14	0.20151	0.0944863	160972931	chr5	160972931	160976417	3487	15	1.29e-55	1.24e-69	1.04e-68	0.211038	0.143625	GABRA6, GABRB2
Highest	3	277	chr18	6413908	6415252	1345	12	7.27e-85	1.93e-66	2.37e-65	0.325875	0.211593	L3MBTL4	chr18	6413908	6415252	1345	11	9.02e-24	4.91e-15	1.78e-14	0.330603	0.201341	6413908	chr18	6413908	6415252	1345	10	1.35e-33	9.71e-32	2e-31	0.192546	0.134583	L3MBTL4
Highest	3	278	chr12	51984246	51985615	1370	9	8.35e-80	2.02e-64	2.37e-63	0.23515	0.142639	SCN8A	chr12	51984246	51985615	1370	9	8.23e-34	4.68e-18	2.48e-17	0.294115	0.169175	51984246	chr12	51984246	51985615	1370	9	2.01e-29	4.28e-27	7.42e-27	0.186781	0.0787735	SCN8A
Highest	3	279	chr8	67782385	67784360	1976	9	1.42e-75	5.71e-48	3.87e-47	0.281878	0.131091	MCMDC2	chr8	67782385	67783733	1349	8	7.49e-22	2.78e-08	4.52e-08	0.256779	0.1677	67782385	chr8	67782729	67784360	1632	7	3.02e-131	3.27e-88	5.29e-87	0.399119	0.187407	MCMDC2
Highest	3	280	chr5	139421649	139423353	1705	11	2.4e-55	1.34e-47	8.98e-47	0.250164	0.164081	NRG2	chr5	139422525	139423353	829	10	5.63e-18	1.34e-11	3.16e-11	0.215558	0.173876	139422525	chr5	139421649	139423353	1705	11	7.87e-93	1.01e-59	5.64e-59	0.28611	0.134003	NRG2
Highest	3	281	chr6	91004932	91007563	2632	14	5.51e-92	9.89e-67	1.23e-65	0.195071	0.0907242	BACH2	chr6	91005300	91007625	2326	14	9.06e-39	4.21e-11	9.44e-11	0.291522	0.108603	91005300	chr6	91004430	91007563	3134	17	1.85e-44	5.59e-47	2e-46	0.263773	0.108248	BACH2
Highest	3	282	chr7	37955508	37957021	1514	15	6.58e-118	1.98e-59	1.99e-58	0.309501	0.142861	EPDR1, SFRP4	chr7	37955508	37957021	1514	16	1.93e-57	5.33e-20	3.47e-19	0.30599	0.135978	37955508	chr7	37955508	37957021	1514	13	1.01e-53	3.02e-26	5.12e-26	0.26042	0.100932	EPDR1, SFRP4
Highest	3	283	chr11	33890131	33892246	2116	14	3.92e-55	1.12e-35	4.8e-35	0.206781	0.126675	LMO2	chr11	33890131	33892246	2116	14	6.29e-62	7.22e-09	1.25e-08	0.301971	0.127816	33890131	chr11	33890131	33892246	2116	11	9.53e-153	6.62e-131	3.55e-129	0.294026	0.240331	LMO2
Highest	3	284	chr15	101389272	101390259	988	8	2.42e-16	3.87e-14	6.07e-14	0.152496	0.120424	RP11-66B24.2, RP11-66B24.7	chr15	101389272	101390259	988	8	2.54e-51	2.52e-22	2.2e-21	0.340943	0.256653	101389272	chr15	101389272	101390259	988	8	5.39e-113	4.62e-88	7.39e-87	0.355817	0.253907	RP11-66B24.2, RP11-66B24.7
Highest	3	285	chr17	11500910	11502254	1345	13	7.42e-60	1.72e-45	1.07e-44	0.166153	0.101889	DNAH9	chr17	11500910	11502254	1345	13	4.33e-40	3.1e-21	2.32e-20	0.201694	0.125241	11500910	chr17	11500910	11502254	1345	13	6.64e-38	2.44e-31	4.96e-31	0.167763	0.110307	DNAH9
Highest	3	286	chr14	77964542	77966530	1989	10	4.44e-105	3.62e-59	3.58e-58	0.17465	0.100983	ISM2	chr14	77964542	77966530	1989	10	6.44e-24	1.41e-09	2.65e-09	0.210971	0.129146	77964542	chr14	77964542	77966530	1989	10	2.44e-79	1.14e-60	6.65e-60	0.246375	0.135677	ISM2
Highest	3	287	chr12	26110518	26112746	2229	11	1.13e-57	5.19e-45	3.18e-44	0.279118	0.106458	RASSF8, RASSF8-AS1	chr12	26110518	26112746	2229	12	3.79e-28	3.95e-11	8.88e-11	0.272388	0.146401	26110518	chr12	26110518	26112746	2229	11	4.85e-62	2.46e-64	1.65e-63	0.274533	0.133596	RASSF8, RASSF8-AS1
Highest	3	288	chr5	153862183	153863826	1644	10	1.6e-98	2.3e-77	4.43e-76	0.247037	0.145496	CTB-158E9.1	chr5	153862183	153863826	1644	10	2.41e-64	1.43e-24	1.62e-23	0.236099	0.146331	153862183	chr5	153862394	153863826	1433	7	6.58e-32	1.78e-13	2.03e-13	0.232879	0.0792965	CTB-158E9.1
Highest	3	289	chr22	27053195	27053934	740	15	1.75e-48	2.29e-39	1.16e-38	0.18131	0.101778	MIAT	chr22	27053195	27053934	740	15	4.09e-24	1.14e-14	3.97e-14	0.23883	0.139386	27053195	chr22	27053195	27053934	740	15	1.42e-84	9.97e-52	4.23e-51	0.313932	0.1438	MIAT
Highest	3	290	chr19	917068	920786	3719	16	2.32e-22	2.1e-36	9.43e-36	0.119802	0.056644	KISS1R	chr19	917068	920786	3719	16	1.23e-36	2.19e-25	2.77e-24	0.326871	0.11214	917068	chr19	917068	920786	3719	16	8.16e-23	5.4e-31	1.08e-30	0.198969	0.0701605	KISS1R
Highest	3	291	chr14	103691361	103692104	744	9	1.42e-87	6.32e-59	6.22e-58	0.203297	0.136614	NA	chr14	103691361	103692104	744	9	6.59e-46	1.08e-23	1.11e-22	0.24474	0.167318	103691361	chr14	103691361	103692104	744	9	7.18e-35	1.44e-20	2.04e-20	0.127369	0.0745455	NA
Highest	3	292	chr5	75378102	75381070	2969	14	2.77e-65	4.53e-42	2.52e-41	0.228194	0.133953	SV2C, CTC-235G5.3	chr5	75378790	75379800	1011	7	6.48e-21	2.22e-09	4.1e-09	0.244848	0.14377	75378790	chr5	75377860	75381070	3211	14	9.36e-52	3.46e-79	4.22e-78	0.234143	0.162403	SV2C, CTC-235G5.3
Highest	3	293	chr15	83377929	83378895	967	10	2.08e-53	1.1e-38	5.43e-38	0.215091	0.122546	AP3B2	chr15	83377929	83378895	967	10	2.29e-21	3.92e-11	8.81e-11	0.286542	0.131154	83377929	chr15	83377929	83378895	967	10	2.66e-89	5.84e-71	5.18e-70	0.242112	0.160398	AP3B2
Highest	3	294	chr5	94955575	94957269	1695	11	3.81e-55	1.11e-45	7.02e-45	0.231162	0.171788	GPR150	chr5	94955575	94956175	601	8	1.76e-14	1.13e-08	1.92e-08	0.32692	0.199145	94955575	chr5	94955575	94957243	1669	9	2.48e-88	3.98e-79	4.79e-78	0.248635	0.208536	GPR150
Highest	3	295	chr12	58129407	58133411	4005	13	5.48e-21	2.03e-25	5.54e-25	0.165335	0.102166	TSPAN31, AGAP2	chr12	58128450	58132105	3656	12	1.94e-50	6.76e-19	3.93e-18	0.377976	0.184907	58128450	chr12	58129407	58133411	4005	15	1.38e-51	1.48e-59	8.18e-59	0.230445	0.13715	TSPAN31, AGAP2
Highest	3	296	chr12	51818350	51819473	1124	10	5.31e-82	1.12e-56	1.02e-55	0.152918	0.100931	SLC4A8, RP11-607P23.1	chr12	51817271	51819473	2203	12	1.74e-35	2.78e-17	1.32e-16	0.275723	0.109817	51817271	chr12	51818350	51819473	1124	10	1.85e-46	7.38e-29	1.37e-28	0.172429	0.0723002	SLC4A8, RP11-607P23.1
Highest	3	297	chr1	84543156	84544220	1065	8	5.17e-121	9.34e-72	1.52e-70	0.33922	0.218063	PRKACB, RP11-486G15.2	chr1	84543156	84544284	1129	9	3.05e-30	1.01e-14	3.55e-14	0.366876	0.22431	84543156	chr1	84543156	84544284	1129	9	1.69e-29	6.26e-28	1.12e-27	0.155333	0.12735	PRKACB, RP11-486G15.2
Highest	3	298	chr12	54401665	54403314	1650	12	7.29e-85	6.22e-67	7.95e-66	0.282963	0.198696	RP11-834C11.12, HOXC6, HOXC8	chr12	54401665	54403314	1650	13	5.03e-29	6.03e-21	4.41e-20	0.31846	0.193495	54401665	chr12	54402431	54403314	884	12	4.51e-26	7.49e-20	1.04e-19	0.201421	0.133964	RP11-834C11.12, HOXC6, HOXC8
Highest	3	299	chr3	159942181	159944518	2338	14	1.35e-94	1.16e-44	7.02e-44	0.281544	0.156936	C3orf80, RP11-431I8.1, IL12A-AS1	chr3	159942181	159944518	2338	14	1.77e-133	1.03e-15	4.08e-15	0.451138	0.183789	159942181	chr3	159942181	159944518	2338	9	4.73e-51	8.14e-41	2.3e-40	0.241081	0.140964	C3orf80, RP11-431I8.1, IL12A-AS1
Highest	3	300	chr6	114662458	114665013	2556	11	4.16e-75	3.7e-47	2.44e-46	0.269597	0.143949	RP3-399L15.3, HS3ST5	chr6	114662458	114665013	2556	12	5.26e-39	5.79e-19	3.41e-18	0.297142	0.120781	114662458	chr6	114662458	114663972	1515	8	4.46e-47	1.13e-30	2.25e-30	0.251334	0.120428	RP3-399L15.3, HS3ST5
Highest	3	301	chr15	65359932	65361335	1404	7	1.48e-35	8.91e-27	2.61e-26	0.25503	0.165884	RASL12	chr15	65359932	65361335	1404	7	7.61e-80	1.01e-20	7.21e-20	0.3882	0.237653	65359932	chr15	65359932	65361335	1404	7	6.97e-78	3.56e-51	1.47e-50	0.300141	0.210847	RASL12
Highest	3	302	chr1	109203268	109204821	1554	9	6e-78	7.42e-56	6.53e-55	0.242085	0.145723	HENMT1	chr1	109203268	109204821	1554	9	1.97e-42	2.49e-13	7.38e-13	0.433907	0.183158	109203268	chr1	109203268	109204821	1554	8	8.23e-56	1.89e-39	5.06e-39	0.169528	0.11185	HENMT1
Highest	3	303	chr3	89156071	89157002	932	7	3.19e-51	3.24e-39	1.63e-38	0.264555	0.188219	EPHA3	chr3	89156071	89157002	932	8	2.45e-51	5.13e-24	5.44e-23	0.331877	0.233525	89156071	chr3	89156071	89156830	760	7	3.25e-42	1.32e-28	2.41e-28	0.206773	0.133768	EPHA3
Highest	3	304	chr4	76554724	76556389	1666	13	1.56e-38	3.06e-34	1.25e-33	0.196838	0.0567635	CDKL2	chr4	76554724	76556389	1666	13	9.47e-34	6.19e-20	4e-19	0.23141	0.139053	76554724	chr4	76554724	76556389	1666	11	6.47e-43	1.58e-39	4.26e-39	0.133784	0.111656	CDKL2
Highest	3	305	chr3	49906771	49907692	922	10	8e-45	7.83e-26	2.19e-25	0.213727	0.1123	CAMKV	chr3	49906771	49907692	922	10	6.91e-36	1.9e-13	5.71e-13	0.28642	0.155738	49906771	chr3	49906771	49907666	896	9	1.41e-120	8.41e-79	9.87e-78	0.338918	0.213477	CAMKV
Highest	3	306	chr3	9744919	9747183	2265	11	4.37e-90	1.82e-54	1.54e-53	0.324841	0.137669	CPNE9	chr3	9744919	9747183	2265	11	1.13e-76	4.83e-26	6.36e-25	0.35879	0.187389	9744919	chr3	9744919	9747183	2265	8	1.15e-21	1.57e-17	2.02e-17	0.173404	0.0739439	CPNE9
Highest	3	307	chr3	112930187	112932345	2159	13	5.13e-48	2.83e-33	1.11e-32	0.279058	0.137755	BOC	chr3	112930187	112931496	1310	12	1.96e-20	1.4e-10	2.98e-10	0.272945	0.178652	112930187	chr3	112929672	112932345	2674	12	4.21e-87	5.25e-79	6.24e-78	0.332967	0.190829	BOC
Highest	3	308	chr15	90039409	90040550	1142	11	1.08e-60	4.04e-42	2.25e-41	0.155294	0.105638	RHCG	chr15	90039409	90040550	1142	11	1.94e-145	1.12e-39	5.83e-38	0.256716	0.153712	90039409	chr15	90039409	90040550	1142	11	2.19e-23	2.23e-17	2.86e-17	0.170522	0.0723913	RHCG
Highest	3	309	chr3	8809306	8811758	2453	15	4.19e-44	2e-33	7.93e-33	0.215611	0.139156	CAV3, OXTR	chr3	8809306	8811758	2453	16	4e-15	1.74e-12	4.62e-12	0.242376	0.148809	8809306	chr3	8809306	8811758	2453	12	4.2e-63	1.27e-62	8e-62	0.280477	0.17321	CAV3, OXTR
Highest	3	310	chr11	128556611	128560443	3833	16	2.05e-29	2.46e-25	6.68e-25	0.158778	0.0854609	FLI1, RP11-744N12.3	chr11	128556611	128559399	2789	12	9.69e-25	2.24e-10	4.65e-10	0.227549	0.0914006	128556611	chr11	128554586	128566958	12373	45	4.84e-60	1.87e-153	1.9e-151	0.257295	0.117958	FLI1, RP11-744N12.3, SENCR
Highest	3	311	chr3	123750917	123753249	2333	9	7.68e-40	6.63e-38	3.2e-37	0.242169	0.113758	NA	chr3	123750917	123753249	2333	9	5.9e-23	3.19e-12	8.15e-12	0.277985	0.153554	123750917	chr3	123750917	123753249	2333	9	1.66e-65	1.26e-57	6.53e-57	0.287937	0.167083	NA
Highest	3	312	chr10	116852186	116854499	2314	9	3.22e-93	2.23e-61	2.32e-60	0.300117	0.207093	ATRNL1	chr10	116852186	116853814	1629	8	1.5e-25	1.99e-09	3.69e-09	0.334291	0.203997	116852186	chr10	116852186	116854499	2314	9	3.2e-66	1.57e-52	6.85e-52	0.381068	0.223647	ATRNL1
Highest	3	313	chr14	96505296	96506542	1247	14	2.92e-33	4.56e-25	1.22e-24	0.186123	0.124278	C14orf132	chr14	96505296	96506542	1247	14	2.18e-19	2.91e-13	8.54e-13	0.217999	0.141146	96505296	chr14	96505296	96506542	1247	14	2.57e-92	6.72e-79	7.93e-78	0.227072	0.169275	C14orf132
Highest	3	314	chr1	220700883	220702826	1944	10	1e-54	1.3e-41	7.03e-41	0.297891	0.133254	MARK1	chr1	220700883	220702826	1944	10	6.87e-35	1.11e-20	7.87e-20	0.342349	0.164948	220700883	chr1	220700883	220702826	1944	8	2.67e-32	2.71e-29	5.08e-29	0.23297	0.131464	MARK1
Highest	3	315	chr3	57741926	57743599	1674	12	2.38e-169	2.08e-57	1.93e-56	0.426899	0.141857	SLMAP	chr3	57742520	57743599	1080	10	9.67e-32	2.06e-12	5.42e-12	0.22763	0.0998031	57742520	chr3	57741926	57743599	1674	10	2.33e-51	8.6e-38	2.18e-37	0.223206	0.0879517	SLMAP
Highest	3	316	chr12	54446019	54450826	4808	30	8.2e-24	3.61e-22	8.63e-22	0.237892	0.0544602	HOXC4, HOXC4	chr12	54446019	54449761	3743	29	8.59e-37	2.62e-12	6.76e-12	0.213064	0.0638239	54446019	chr12	54446019	54449761	3743	26	2.95e-108	7.36e-104	1.79e-102	0.351837	0.0797598	HOXC4, HOXC4
Highest	3	317	chr11	45686055	45689077	3023	13	1.5e-69	6.36e-45	3.89e-44	0.296998	0.168289	CHST1	chr11	45687055	45689077	2023	11	1.9e-20	5.41e-14	1.74e-13	0.252395	0.180328	45687055	chr11	45686369	45687890	1522	9	5.46e-49	9.08e-41	2.56e-40	0.243072	0.166343	CHST1
Highest	3	318	chr2	180725637	180727677	2041	15	5.39e-50	3.83e-33	1.49e-32	0.238993	0.149479	ZNF385B	chr2	180725637	180727677	2041	15	9.88e-32	1.33e-16	5.86e-16	0.285081	0.169852	180725637	chr2	180725637	180726697	1061	13	2.55e-48	2.51e-43	7.78e-43	0.213306	0.153389	ZNF385B
Highest	3	319	chr3	180397115	180397857	743	11	9.04e-61	4.65e-45	2.86e-44	0.153253	0.115433	CCDC39	chr3	180397115	180398017	903	12	2.06e-10	2.38e-05	2.87e-05	0.102057	0.0634897	180397115	chr3	180397115	180398017	903	12	1.55e-167	6.03e-129	3.06e-127	0.26401	0.216417	CCDC39-AS1, CCDC39
Highest	3	320	chr10	135049208	135052004	2797	38	2.14e-46	9.31e-32	3.4e-31	0.188436	0.0863246	VENTX	chr10	135049208	135051929	2722	37	1.74e-26	2.38e-11	5.47e-11	0.228941	0.0911552	135049208	chr10	135049208	135052004	2797	34	5.93e-100	7.77e-70	6.6e-69	0.192084	0.0921706	VENTX
Highest	3	321	chr11	113929810	113932235	2426	10	4.18e-30	4.34e-30	1.48e-29	0.230118	0.131461	ZBTB16	chr11	113930251	113932235	1985	10	3e-16	2.45e-12	6.36e-12	0.198444	0.144867	113930251	chr11	113929164	113932235	3072	14	1.66e-50	1.12e-64	7.63e-64	0.263842	0.146166	ZBTB16
Highest	3	322	chr3	49591008	49592529	1522	10	1.51e-54	2.24e-30	7.7e-30	0.182107	0.0864251	BSN, BSN-AS2	chr3	49591008	49592529	1522	10	1e-20	2.25e-12	5.88e-12	0.208227	0.11919	49591008	chr3	49591008	49593425	2418	9	6.08e-87	3.6e-64	2.4e-63	0.238273	0.127088	BSN, BSN-AS2
Highest	3	323	chr19	39465821	39467258	1438	9	7.44e-51	3.07e-36	1.36e-35	0.223347	0.151916	FBXO17	chr19	39465821	39467258	1438	9	6.76e-43	1.41e-15	5.51e-15	0.285963	0.203519	39465821	chr19	39465821	39467258	1438	9	2.55e-48	5.36e-42	1.58e-41	0.201547	0.134898	FBXO17
Highest	3	324	chr18	30349111	30353699	4589	19	3.73e-50	4.83e-37	2.22e-36	0.26907	0.115011	AC012123.1, KLHL14	chr18	30350221	30351983	1763	8	1.22e-13	6.29e-09	1.1e-08	0.219666	0.138105	30350221	chr18	30349900	30353699	3800	19	3.93e-53	6.32e-77	7.04e-76	0.248522	0.14038	AC012123.1, KLHL14
Highest	3	325	chr1	201915446	201915999	554	9	4.12e-68	1.04e-45	6.63e-45	0.280979	0.136154	LMOD1	chr1	201915446	201915999	554	9	4.2e-60	2.42e-23	2.38e-22	0.269461	0.160972	201915446	chr1	201915446	201915999	554	7	2.62e-29	7.98e-21	1.14e-20	0.169513	0.0862194	LMOD1
Highest	3	326	chr7	155249019	155252944	3926	21	8.42e-37	5.79e-32	2.13e-31	0.188407	0.101393	EN2, AC008060.8	chr7	155249019	155252944	3926	20	4.75e-47	7.62e-29	1.4e-27	0.359296	0.151807	155249019	chr7	155246474	155250299	3826	18	1.16e-19	3.58e-25	5.86e-25	0.217473	0.0903762	AC008060.8
Highest	3	327	chr17	44895317	44897512	2196	16	5.59e-67	6.02e-36	2.63e-35	0.250135	0.106384	WNT3	chr17	44895317	44897512	2196	15	1.38e-15	5.09e-09	9.02e-09	0.268637	0.0607971	44895317	chr17	44895317	44898510	3194	17	1.53e-103	1.27e-74	1.3e-73	0.288893	0.122304	WNT3
Highest	3	328	chr2	121100727	121106721	5995	21	3.07e-20	2.42e-21	5.49e-21	0.20383	0.0971641	INHBB	chr2	121100727	121104029	3303	12	1.01e-34	7.56e-14	2.4e-13	0.385666	0.147862	121100727	chr2	121100727	121106091	5365	18	1.32e-55	3.18e-78	3.68e-77	0.281976	0.156296	INHBB
Highest	3	329	chr19	52390810	52391789	980	14	2.5e-50	3.7e-38	1.8e-37	0.204392	0.160848	CTC-429C10.2, ZNF577	chr19	52390810	52391789	980	14	4.14e-21	1.93e-13	5.79e-13	0.24108	0.171827	52390810	chr19	52390810	52391789	980	14	3.82e-48	4.34e-44	1.38e-43	0.175364	0.140792	CTC-429C10.2, ZNF577
Highest	3	330	chr6	108478494	108479584	1091	10	5.77e-82	1.03e-36	4.68e-36	0.245466	0.154648	OSTM1-AS1, OSTM1	chr6	108478494	108479584	1091	10	1.82e-29	9.34e-10	1.8e-09	0.286311	0.109202	108478494	chr6	108478494	108479584	1091	10	6.7e-86	1.55e-66	1.16e-65	0.210448	0.168896	OSTM1-AS1, OSTM1
Highest	3	331	chr1	180200750	180205253	4504	19	2.07e-50	3.73e-37	1.72e-36	0.315918	0.111452	LHX4	chr1	180203135	180205253	2119	11	6.39e-27	3.5e-11	7.92e-11	0.371577	0.147801	180203135	chr1	180198014	180205157	7144	29	3.39e-41	1.62e-55	7.93e-55	0.286426	0.0939132	LHX4
Highest	3	332	chr12	57586714	57589740	3027	14	3.61e-44	4.35e-31	1.53e-30	-0.131484	-0.0573863	LRP1, MIR1228	chr12	57587422	57589253	1832	12	6.04e-26	3.14e-16	1.32e-15	-0.181385	-0.104352	57587422	chr12	57586714	57589253	2540	11	2.43e-65	1.15e-43	3.62e-43	-0.158907	-0.0792612	LRP1, MIR1228
Highest	3	333	chr14	91719356	91720696	1341	8	1.2e-32	4.21e-26	1.19e-25	0.116388	0.0872815	GPR68	chr14	91719356	91720696	1341	8	2.85e-42	1.24e-17	6.12e-17	0.21857	0.146691	91719356	chr14	91719608	91720696	1089	7	3.45e-65	1.87e-47	6.82e-47	0.17518	0.117767	GPR68
Highest	3	334	chr17	43971461	43973426	1966	15	3.55e-71	3.23e-34	1.32e-33	0.255771	0.142102	MAPT, MAPT-AS1	chr17	43971177	43973146	1970	13	9.95e-20	7.94e-08	1.23e-07	0.279763	0.160984	43971177	chr17	43971177	43975063	3887	21	8.47e-79	1.67e-96	3.33e-95	0.284445	0.174838	MAPT, MAPT-AS1
Highest	3	335	chr3	142442711	142444202	1492	9	9.37e-64	1.16e-35	4.98e-35	0.30611	0.102424	TRPC1	chr3	142442711	142444202	1492	10	4.33e-31	2.51e-12	6.5e-12	0.375563	0.118437	142442711	chr3	142442711	142444202	1492	10	1.46e-57	9.24e-52	3.93e-51	0.28894	0.136431	TRPC1
Highest	3	336	chr3	170136159	170137321	1163	12	5.26e-54	2.36e-31	8.49e-31	0.242812	0.150808	RP11-469J4.3, CLDN11	chr3	170136159	170137321	1163	12	2e-36	1.24e-16	5.47e-16	0.23538	0.173773	170136159	chr3	170136159	170138205	2047	12	4.08e-45	3.09e-41	8.87e-41	0.22654	0.124882	RP11-469J4.3, CLDN11
Highest	3	337	chr11	46411908	46414626	2719	9	7.97e-57	9.66e-40	4.92e-39	0.21081	0.09601	NA	chr11	46410953	46415316	4364	11	1.26e-43	3.65e-25	4.43e-24	0.302618	0.140716	46410953	chr11	46411908	46415316	3409	10	1.44e-18	5.44e-20	7.57e-20	0.266651	0.0656281	NA
Highest	3	338	chr11	46353622	46355283	1662	15	1.54e-61	2.55e-32	9.55e-32	0.237148	0.106425	DGKZ	chr11	46353622	46355283	1662	15	1.89e-34	1.04e-13	3.19e-13	0.312922	0.136251	46353622	chr11	46354005	46355283	1279	13	1.02e-62	1.97e-48	7.42e-48	0.208732	0.125753	DGKZ
Highest	3	339	chr10	73846858	73849626	2769	19	3.54e-53	6.91e-38	3.33e-37	0.176008	0.0986156	SPOCK2	chr10	73848153	73849626	1474	14	2.22e-44	3.48e-07	4.99e-07	0.358711	0.111727	73848153	chr10	73846448	73849626	3179	17	3.21e-119	2.49e-87	3.91e-86	0.31794	0.115389	SPOCK2
Highest	3	340	chr11	124708433	124709925	1493	9	4.47e-71	1.22e-41	6.61e-41	0.246739	0.13871	NA	chr11	124709084	124709925	842	7	7.84e-16	5.91e-09	1.04e-08	0.278872	0.186458	124709084	chr11	124708433	124709925	1493	9	1.66e-80	5.83e-61	3.45e-60	0.319077	0.158364	NA
Highest	3	341	chr1	220101368	220102434	1067	14	4.33e-71	1.5e-40	7.84e-40	0.237393	0.132835	SLC30A10	chr1	220101368	220102434	1067	13	8.54e-51	9.24e-13	2.54e-12	0.275178	0.138154	220101368	chr1	220101368	220102361	994	13	4.16e-51	5.66e-42	1.66e-41	0.231747	0.129334	SLC30A10
Highest	3	342	chr11	43963845	43966188	2344	15	1.4e-34	1.13e-29	3.75e-29	0.226341	0.123583	RP11-613D13.4, C11orf96, RP11-613D13.8	chr11	43963820	43964802	983	10	5.35e-13	7.84e-08	1.21e-07	0.28374	0.1597	43963820	chr11	43963820	43966188	2369	15	2.78e-96	4.41e-108	1.29e-106	0.351757	0.19508	RP11-613D13.4, C11orf96, RP11-613D13.8
Highest	3	343	chr17	47208515	47210822	2308	16	1.02e-67	6.26e-58	5.93e-57	0.338763	0.11212	B4GALNT2	chr17	47208515	47210822	2308	16	6.48e-55	2.11e-26	2.89e-25	0.479159	0.169567	47208515	chr17	47208775	47210822	2048	14	6.95e-11	7.8e-09	8.11e-09	0.170558	0.0621627	B4GALNT2
Highest	3	344	chr2	10219586	10221331	1746	11	8.77e-89	5.33e-41	2.84e-40	0.26464	0.128335	CYS1	chr2	10219586	10221331	1746	11	3.38e-27	1.22e-09	2.32e-09	0.352205	0.132587	10219586	chr2	10219586	10221331	1746	10	7.81e-64	3.44e-56	1.71e-55	0.252156	0.171996	CYS1
Highest	3	345	chr3	33318720	33319712	993	7	3.75e-34	4.05e-29	1.32e-28	0.162018	0.133528	FBXL2	chr3	33318720	33319712	993	7	5.18e-25	3.08e-15	1.16e-14	0.24191	0.186455	33318720	chr3	33318720	33319712	993	7	3.07e-59	4.12e-45	1.36e-44	0.212179	0.15198	FBXL2
Highest	3	346	chr16	610499	613632	3134	11	3.18e-24	9.91e-26	2.75e-25	0.125867	0.0808541	C16orf11	chr16	609956	613632	3677	13	1.03e-49	1.39e-26	1.93e-25	0.265617	0.169495	609956	chr16	609103	611985	2883	10	6.73e-47	1.68e-30	3.31e-30	0.214699	0.076122	C16orf11
Highest	3	347	chr11	76380605	76382794	2190	18	6.52e-62	1.97e-45	1.22e-44	0.154254	0.0688834	LRRC32	chr11	76380605	76382149	1545	17	1.7e-19	2.57e-09	4.73e-09	0.138231	0.0786056	76380605	chr11	76380605	76382794	2190	17	1.96e-65	4.42e-53	1.98e-52	0.188957	0.0804103	LRRC32
Highest	3	348	chr20	60794588	60796414	1827	13	2.98e-134	1.62e-61	1.71e-60	0.20866	0.126932	HRH3	chr20	60794588	60796414	1827	13	7.81e-105	1.24e-23	1.27e-22	0.334288	0.157815	60794588	chr20	60794588	60796414	1827	12	2.35e-22	4.25e-10	4.5e-10	0.177761	0.0666617	HRH3
Highest	3	349	chr1	2435087	2438037	2951	12	7.77e-40	2.02e-33	8.01e-33	0.188142	0.0876826	PLCH2	chr1	2432621	2438037	5417	19	1.36e-42	2.24e-30	4.95e-29	0.312105	0.157898	2432621	chr1	2431753	2436214	4462	12	2.29e-22	3.31e-19	4.48e-19	0.128973	0.0560778	PLCH2
Highest	3	350	chr19	33716258	33718148	1891	9	1.26e-55	1.16e-41	6.29e-41	0.202991	0.134437	SLC7A10	chr19	33716452	33718148	1697	7	1.06e-14	1.88e-10	3.93e-10	0.21711	0.146873	33716452	chr19	33716258	33718148	1891	8	2.8e-52	5.42e-50	2.15e-49	0.249668	0.165573	SLC7A10
Highest	3	351	chr6	167275395	167276650	1256	15	3.46e-42	1.66e-34	6.83e-34	0.236403	0.164774	RPS6KA2, RP11-514O12.4	chr6	167275684	167276650	967	14	9.14e-10	1.25e-05	1.54e-05	0.206832	0.137994	167275684	chr6	167275395	167276650	1256	15	7.18e-192	6.24e-148	5.35e-146	0.358022	0.241089	RPS6KA2, RP11-514O12.4
Highest	3	352	chr1	244213358	244214679	1322	8	2.89e-85	2.19e-63	2.48e-62	0.22885	0.129273	ZBTB18	chr1	244212908	244214679	1772	10	6.45e-37	7.05e-20	4.52e-19	0.265722	0.117046	244212908	chr1	244211966	244214679	2714	8	8.57e-23	1.76e-13	2.02e-13	0.144686	0.0575449	ZBTB18
Highest	3	353	chr19	10046864	10047924	1061	11	1.13e-78	3.55e-57	3.27e-56	0.309798	0.161498	OLFM2	chr19	10046864	10047924	1061	11	4.79e-44	1.14e-19	7.2e-19	0.282781	0.170338	10046864	chr19	10046864	10047924	1061	10	7.4e-19	6.42e-16	7.85e-16	0.150836	0.0758401	OLFM2
Highest	3	354	chr19	1400851	1403530	2680	13	5.19e-59	5.75e-35	2.4e-34	0.224838	0.116024	GAMT	chr19	1400851	1402626	1776	12	4.28e-49	5.06e-12	1.26e-11	0.319518	0.136469	1400851	chr19	1400851	1402626	1776	12	6.9e-78	1.12e-49	4.39e-49	0.296037	0.177905	GAMT
Highest	3	355	chr18	31802071	31805151	3081	14	1.69e-49	1.05e-62	1.15e-61	0.252745	0.148281	RP11-379L18.1, NOL4	chr18	31802071	31805151	3081	13	1.5e-31	3.1e-10	6.31e-10	0.210529	0.105621	31802071	chr18	31802071	31805151	3081	12	5.2e-35	6.38e-36	1.52e-35	0.22229	0.120327	RP11-379L18.1, NOL4
Highest	3	356	chr11	65778210	65779847	1638	10	4.51e-107	1.39e-66	1.71e-65	0.203691	0.115699	CST6	chr11	65778210	65779847	1638	11	2.34e-55	1.02e-22	9.36e-22	0.250458	0.137929	65778210	chr11	65778967	65779847	881	9	4.99e-13	4.67e-08	4.8e-08	0.102202	0.05177	CST6
Highest	3	357	chr7	1704584	1709580	4997	21	3.47e-41	1.12e-27	3.42e-27	0.277407	0.109289	NA	chr7	1706305	1709489	3185	12	5.8e-39	9.7e-16	3.84e-15	0.398242	0.155562	1706305	chr7	1708566	1710516	1951	9	5.97e-54	7.21e-44	2.28e-43	0.321381	0.175085	NA
Highest	3	358	chr1	26371865	26373407	1543	11	3.07e-82	6.14e-41	3.26e-40	0.293127	0.1652	SLC30A2	chr1	26371865	26373407	1543	11	2.21e-68	4.86e-16	2e-15	0.322992	0.200955	26371865	chr1	26371865	26373407	1543	11	6.07e-56	2.08e-28	3.78e-28	0.282517	0.128968	SLC30A2
Highest	3	359	chr12	132312205	132317390	5186	20	4.92e-25	8.38e-29	2.7e-28	0.186708	0.0960674	MMP17	chr12	132313480	132317390	3911	12	3.82e-17	2.92e-09	5.34e-09	0.261779	0.104498	132313480	chr12	132312205	132316232	4028	16	3.78e-61	1.42e-77	1.61e-76	0.276181	0.169118	MMP17
Highest	3	360	chr17	7553760	7555322	1563	14	1.53e-72	3.52e-27	1.05e-26	0.267416	0.11146	ATP1B2	chr17	7553760	7554930	1171	11	1.69e-39	1.95e-08	3.23e-08	0.356419	0.097921	7553760	chr17	7553760	7555411	1652	14	1.28e-111	8.34e-98	1.77e-96	0.274604	0.18554	ATP1B2
Highest	3	361	chr1	161695659	161697574	1916	11	2.05e-41	4.35e-33	1.69e-32	0.19278	0.127661	FCRLB	chr1	161695659	161696302	644	7	5.03e-08	1.2e-05	1.49e-05	0.190222	0.124974	161695659	chr1	161695678	161697574	1897	10	9.72e-146	7.46e-141	5.34e-139	0.404183	0.279582	FCRLB
Highest	3	362	chr8	19796299	19798005	1707	10	1.33e-65	1.36e-45	8.54e-45	0.214559	0.162586	LPL	chr8	19796299	19797445	1147	9	2.37e-27	1.4e-11	3.28e-11	0.28522	0.17667	19796299	chr8	19796299	19799278	2980	11	1.38e-35	1.66e-39	4.47e-39	0.219236	0.105392	LPL
Highest	3	363	chr18	60984485	60988465	3981	36	3.99e-251	2.16e-64	2.51e-63	0.331322	0.0517402	BCL2	chr18	60984485	60987098	2614	24	5.56e-94	6.16e-12	1.52e-11	0.31205	0.0633208	60984485	chr18	60984485	60987098	2614	24	2.03e-103	5.34e-27	9.23e-27	0.191678	0.0579822	BCL2
Highest	3	364	chr1	47696212	47698126	1915	12	2.56e-49	3.11e-36	1.38e-35	0.229997	0.13019	RP1-18D14.7, TAL1	chr1	47696701	47698126	1426	10	2.92e-24	2.64e-13	7.79e-13	0.275919	0.159496	47696701	chr1	47694919	47698126	3208	16	1.07e-43	1.53e-39	4.14e-39	0.239606	0.106823	RP1-18D14.7, TAL1
Highest	3	365	chr11	125033342	125036420	3079	14	1.02e-55	1.42e-27	4.31e-27	0.241308	0.0809077	PKNOX2, RP11-687M24.5	chr11	125034181	125035564	1384	10	7.21e-27	1.78e-10	3.74e-10	0.34598	0.166226	125034181	chr11	125033342	125037348	4007	15	4.06e-60	5.43e-67	4.13e-66	0.277443	0.125508	PKNOX2, RP11-687M24.5
Highest	3	366	chr16	77246048	77247126	1079	8	1.36e-58	5.34e-41	2.85e-40	0.326345	0.210716	SYCE1L, RP11-538I12.2	chr16	77246048	77247126	1079	8	4.6e-15	1.24e-08	2.1e-08	0.295071	0.189121	77246048	chr16	77246048	77247126	1079	8	9.96e-69	1.79e-57	9.22e-57	0.340697	0.214636	SYCE1L, RP11-538I12.2
Highest	3	367	chr12	54132086	54134485	2400	12	3.97e-91	7.16e-52	5.6e-51	0.426548	0.150575	NA	chr12	54132086	54134485	2400	12	3.3e-19	2.49e-12	6.47e-12	0.269495	0.13634	54132086	chr12	54132086	54134485	2400	12	6.58e-52	8.42e-30	1.61e-29	0.365374	0.119631	NA
Highest	3	368	chr19	59073369	59075349	1981	9	9.58e-42	1.79e-29	5.89e-29	0.217981	0.145453	AC016629.8, MZF1	chr19	59073369	59075349	1981	9	2.25e-55	4.62e-24	4.94e-23	0.325145	0.226456	59073369	chr19	59073369	59075349	1981	8	3.73e-32	5.48e-25	8.91e-25	0.197686	0.129923	AC016629.8, MZF1
Highest	3	369	chr16	29673465	29676071	2607	14	1.48e-58	8.53e-55	7.34e-54	-0.168576	-0.0951392	SPN, QPRT	chr16	29673465	29676071	2607	14	4.19e-25	2.92e-14	9.7e-14	-0.245706	-0.129232	29673465	chr16	29673465	29676071	2607	13	2.39e-45	2.94e-23	4.52e-23	-0.120134	-0.0685993	SPN, QPRT
Highest	3	370	chr13	20805094	20807375	2282	21	8.93e-63	1.26e-29	4.16e-29	0.197263	0.0904837	GJB6	chr13	20805094	20807375	2282	21	4.81e-51	2.24e-22	1.96e-21	0.22955	0.136099	20805094	chr13	20805094	20807375	2282	19	4.53e-44	1.59e-26	2.72e-26	0.21656	0.0815147	GJB6
Highest	3	371	chr9	98782756	98785110	2355	11	3.65e-66	1.75e-35	7.45e-35	0.316155	0.147411	LINC00092	chr9	98782979	98784802	1824	9	9.45e-21	9.43e-07	1.3e-06	0.308606	0.137674	98782979	chr9	98782756	98785110	2355	10	1.72e-102	9.29e-86	1.36e-84	0.356864	0.218279	LINC00092
Highest	3	372	chr2	162093969	162096490	2522	11	4.24e-40	1.52e-21	3.5e-21	0.145896	0.0789751	AC009299.2	chr2	162093969	162096032	2064	10	1.17e-23	3.67e-11	8.28e-11	0.294994	0.177902	162093969	chr2	162093969	162096490	2522	12	2.03e-114	3.07e-80	3.87e-79	0.322822	0.185063	AC009299.2
Highest	3	373	chr20	30060822	30062162	1341	7	1.17e-15	1.53e-13	2.34e-13	0.142512	0.0837683	DEFB124	chr20	30060822	30062162	1341	7	4.84e-58	1.57e-24	1.77e-23	0.349298	0.229589	30060822	chr20	30061634	30064291	2658	13	1.07e-62	6.94e-48	2.57e-47	0.246743	0.127778	REM1, DEFB124
Highest	3	374	chr8	133491512	133495624	4113	13	1.47e-23	4.19e-21	9.39e-21	0.220241	0.0661658	KCNQ3	chr8	133492476	133495624	3149	13	4.11e-74	3.71e-22	3.12e-21	0.365211	0.209031	133492476	chr8	133491512	133494940	3429	11	3.66e-38	1.25e-39	3.38e-39	0.246326	0.157462	KCNQ3
Highest	3	375	chr4	186456009	186457012	1004	11	7.74e-53	7.91e-41	4.17e-40	0.274047	0.182999	PDLIM3	chr4	186456397	186457012	616	8	2.04e-10	3.31e-05	3.94e-05	0.260577	0.149422	186456397	chr4	186456009	186457012	1004	10	1.35e-105	4.3e-86	6.38e-85	0.335358	0.225795	PDLIM3
Highest	3	376	chr11	64057771	64060409	2639	15	1.83e-71	4.76e-41	2.55e-40	0.279705	0.124009	KCNK4, RP11-783K16.10	chr11	64058550	64060409	1860	13	5.58e-35	4.58e-12	1.15e-11	0.359541	0.168108	64058550	chr11	64056910	64060409	3500	16	1.15e-55	1.28e-37	3.23e-37	0.227304	0.086024	GPR137, KCNK4, RP11-783K16.10
Highest	3	377	chr17	44928210	44929689	1480	10	7.93e-53	4.1e-44	2.42e-43	0.224681	0.152832	WNT9B	chr17	44928210	44929689	1480	10	9.11e-135	1.42e-22	1.28e-21	0.418903	0.248535	44928210	chr17	44928210	44929689	1480	10	8.05e-24	1.29e-14	1.52e-14	0.237287	0.0894701	WNT9B
Highest	3	378	chr6	150463417	150465049	1633	12	3.29e-37	3.18e-33	1.24e-32	0.138532	0.0551854	PPP1R14C	chr6	150463417	150465049	1633	13	3.5e-20	1.79e-14	6.09e-14	0.18524	0.0964591	150463417	chr6	150463417	150465049	1633	13	1.78e-48	3.56e-36	8.59e-36	0.249244	0.121297	PPP1R14C
Highest	3	379	chr11	64066625	64068491	1867	13	5.29e-113	1.68e-61	1.76e-60	0.195813	0.0891362	KCNK4, RP11-783K16.10, TEX40	chr11	64066625	64068491	1867	14	9.78e-32	2.11e-14	7.13e-14	0.222889	0.0849681	64066625	chr11	64066625	64068491	1867	13	5.58e-37	1.1e-19	1.51e-19	0.119123	0.0568271	KCNK4, RP11-783K16.10, TEX40
Highest	3	380	chr5	135364349	135365890	1542	13	8.47e-34	7.74e-09	9.34e-09	0.235565	0.0507644	TGFBI	chr5	135364060	135365890	1831	15	3.66e-31	1.84e-16	8.01e-16	0.326577	0.0959455	135364060	chr5	135364060	135365890	1831	15	3.45e-109	5.04e-79	6.03e-78	0.299009	0.133939	TGFBI
Highest	3	381	chr2	27068081	27073253	5173	19	5.21e-41	5.06e-26	1.42e-25	0.231748	0.10195	DPYSL5	chr2	27070750	27073253	2504	11	2.09e-22	1.14e-10	2.44e-10	0.308519	0.167348	27070750	chr2	27068753	27073253	4501	18	5.53e-47	1.86e-65	1.31e-64	0.269957	0.13196	DPYSL5
Highest	3	382	chr5	156886147	156887490	1344	9	1.67e-124	9.76e-90	2.79e-88	0.384851	0.173921	NIPAL4, CTB-109A12.1, ADAM19	chr5	156886415	156887490	1076	8	1.09e-13	7.37e-07	1.03e-06	0.229634	0.128294	156886415	chr5	156886147	156887490	1344	10	1.71e-41	7.65e-36	1.82e-35	0.235684	0.0935703	NIPAL4, CTB-109A12.1, ADAM19
Highest	3	383	chr2	37570604	37572396	1793	10	1.17e-39	1.13e-33	4.5e-33	0.134294	0.0921302	QPCT	chr2	37570604	37572396	1793	10	8.1e-35	3.87e-13	1.12e-12	0.298297	0.144187	37570604	chr2	37570604	37572396	1793	9	3.28e-66	5.15e-39	1.36e-38	0.31092	0.16463	QPCT
Highest	3	384	chr12	52240368	52242807	2440	10	7.04e-51	7.27e-47	4.75e-46	0.260622	0.172627	RP11-923I11.5	chr12	52240545	52242807	2263	10	2.86e-12	1.25e-09	2.36e-09	0.247188	0.152895	52240545	chr12	52240368	52242807	2440	10	1.35e-72	1e-42	3.03e-42	0.311996	0.148455	RP11-923I11.5
Highest	3	385	chr7	50132541	50133212	672	11	2.01e-76	1.78e-42	9.99e-42	0.296331	0.142205	ZPBP	chr7	50132541	50133212	672	12	7.67e-158	8.48e-22	6.81e-21	0.503028	0.228602	50132541	chr7	50132541	50133212	672	9	1.44e-19	1.22e-15	1.47e-15	0.132253	0.0532843	ZPBP
Highest	3	386	chr15	72612125	72613029	905	7	5.94e-66	3.52e-50	2.59e-49	0.300571	0.125485	RP11-106M3.3, CELF6, CELF6, RP11-106M3.2	chr15	72612125	72613029	905	9	2.53e-36	2.49e-08	4.07e-08	0.426698	0.112381	72612125	chr15	72612125	72613029	905	8	2.85e-54	1.73e-45	5.8e-45	0.239179	0.136469	RP11-106M3.3, CELF6, CELF6, RP11-106M3.2
Highest	3	387	chr4	48491941	48493846	1906	12	2.49e-38	2.31e-26	6.61e-26	0.158588	0.0968969	ZAR1	chr4	48491941	48493420	1480	12	6.13e-88	1.31e-29	2.61e-28	0.399818	0.185378	48491941	chr4	48491941	48493846	1906	8	5.91e-21	1.26e-21	1.84e-21	0.163182	0.114161	ZAR1
Highest	3	388	chr13	51795680	51797793	2114	10	1.71e-94	8.69e-61	8.93e-60	0.219533	0.13964	FAM124A	chr13	51795680	51797793	2114	10	5.3e-66	2.6e-18	1.42e-17	0.291726	0.167053	51795680	chr13	51795680	51797646	1967	7	3.21e-11	2.11e-11	2.29e-11	0.102391	0.0660688	FAM124A
Highest	3	389	chr6	53212618	53214258	1641	16	5.2e-40	1.27e-38	6.27e-38	0.17049	0.124299	ELOVL5	chr6	53212618	53214258	1641	16	2.37e-09	1.17e-07	1.78e-07	0.17975	0.089285	53212618	chr6	53212618	53214211	1594	15	2.63e-60	2e-62	1.25e-61	0.211797	0.167353	ELOVL5
Highest	3	390	chr16	86541607	86544787	3181	21	3.45e-124	6.65e-67	8.38e-66	0.209944	0.0981523	FOXF1, FENDRR	chr16	86541480	86544658	3179	21	1.82e-22	3.47e-15	1.29e-14	-0.303624	0.0665917	86541480	chr16	86541480	86544787	3308	22	1.72e-28	1.17e-13	1.34e-13	0.176925	0.0618715	FOXF1, FENDRR
Highest	3	391	chr20	44539966	44541804	1839	10	3.07e-79	5.99e-60	6.13e-59	0.241741	0.145907	PLTP	chr20	44539966	44541804	1839	10	1.52e-27	2.58e-13	7.62e-13	0.168875	0.11533	44539966	chr20	44539966	44541804	1839	9	5.94e-24	2.02e-20	2.85e-20	0.142351	0.0886527	PLTP
Highest	3	392	chr10	31607150	31610754	3605	36	1.85e-72	1.04e-37	4.93e-37	0.291843	0.0799104	ZEB1, ZEB1-AS1	chr10	31607150	31609351	2202	25	6.81e-80	0.000167477	0.000187292	0.394372	0.0871042	31607150	chr10	31607150	31610754	3605	34	2.43e-141	2.03e-95	3.99e-94	0.308105	0.132174	ZEB1, ZEB1-AS1
Highest	3	393	chr3	30935143	30936531	1389	10	1.06e-47	3.98e-32	1.48e-31	0.248929	0.156407	GADL1	chr3	30935143	30936531	1389	10	1.09e-21	1.91e-14	6.49e-14	0.255463	0.19896	30935143	chr3	30935143	30936531	1389	10	1.45e-46	9.05e-36	2.15e-35	0.230717	0.128549	GADL1
Highest	3	394	chr11	74951179	74953490	2312	8	5.74e-69	3.56e-31	1.26e-30	0.281704	0.146741	TPBGL, CTD-2562J17.4	chr11	74951179	74953490	2312	8	8.88e-30	8.23e-12	2e-11	0.326605	0.189875	74951179	chr11	74950396	74953490	3095	10	4.58e-44	4.09e-46	1.41e-45	0.247121	0.101597	TPBGL, CTD-2562J17.4
Highest	3	395	chr9	114936583	114938750	2168	8	3.51e-85	5.92e-39	2.93e-38	0.237539	0.0914816	SUSD1	chr9	114936583	114938750	2168	8	2.71e-37	1.15e-14	3.98e-14	0.251492	0.121809	114936583	chr9	114936583	114938750	2168	8	2.35e-50	2.78e-28	5.04e-28	0.17784	0.0626476	SUSD1
Highest	3	396	chr17	3598755	3600514	1760	10	1.47e-96	5.22e-46	3.35e-45	0.223295	0.0992822	P2RX5-TAX1BP3, P2RX5	chr17	3598755	3600514	1760	10	1.44e-20	1.61e-08	2.69e-08	0.215225	0.0929613	3598755	chr17	3598755	3600514	1760	10	2.67e-55	3.79e-46	1.31e-45	0.208211	0.0988816	P2RX5-TAX1BP3, P2RX5
Highest	3	397	chr10	13043313	13043986	674	8	4.81e-69	1.24e-52	1e-51	0.272371	0.180564	CCDC3	chr10	13043313	13043986	674	8	3.48e-18	6.2e-10	1.21e-09	0.25185	0.172048	13043313	chr10	13043313	13043986	674	8	2.75e-38	1.96e-33	4.28e-33	0.236183	0.171155	CCDC3
Highest	3	398	chr17	7825949	7826623	675	7	6.67e-81	8.71e-56	7.65e-55	0.29948	0.191323	KCNAB3	chr17	7825949	7826623	675	7	9.11e-21	2.76e-12	7.12e-12	0.276199	0.19466	7825949	chr17	7825949	7826623	675	7	2.06e-30	3.53e-24	5.58e-24	0.157553	0.120245	KCNAB3
Highest	3	399	chr7	20823981	20827825	3845	20	9.34e-59	6.72e-32	2.47e-31	0.243594	0.0664762	SP8	chr7	20823981	20827185	3205	20	2.53e-79	2.29e-42	1.56e-40	0.323165	0.119029	20823981	chr7	20823981	20825824	1844	9	2.62e-20	1.68e-10	1.8e-10	0.162726	0.08488	SP8
Highest	3	400	chr19	15217635	15218713	1079	12	1.26e-61	3.57e-45	2.2e-44	0.201558	0.14352	SYDE1	chr19	15217635	15218713	1079	12	3.68e-14	6.47e-08	1.01e-07	0.20838	0.121961	15217635	chr19	15217635	15218713	1079	12	1.59e-72	2.68e-50	1.08e-49	0.26779	0.127598	SYDE1
Highest	3	401	chr1	240774736	240776316	1581	9	3.76e-33	7.29e-25	1.93e-24	0.213043	0.112873	GREM2	chr1	240774736	240776316	1581	11	4.69e-58	5.98e-18	3.13e-17	0.273088	0.172446	240774736	chr1	240774736	240776211	1476	9	3.36e-41	3.12e-35	7.25e-35	0.195361	0.117086	GREM2
Highest	3	402	chr7	37959755	37960974	1220	10	2.28e-116	7.03e-68	9.47e-67	0.297984	0.154213	EPDR1, SFRP4	chr7	37959755	37960974	1220	10	1.26e-52	3.97e-14	1.3e-13	0.431929	0.19131	37959755	chr7	37959755	37960974	1220	9	1.34e-13	1.28e-13	1.47e-13	0.17187	0.086165	EPDR1, SFRP4
Highest	3	403	chr13	35515575	35517516	1942	12	1.72e-13	2.14e-09	2.66e-09	0.126609	0.0675498	NBEA	chr13	35515575	35517154	1580	10	1.07e-24	4.63e-13	1.33e-12	0.214493	0.108535	35515575	chr13	35515575	35517634	2060	12	3.18e-90	4.19e-98	8.94e-97	0.284133	0.210284	NBEA
Highest	3	404	chr18	12656824	12658644	1821	9	1.67e-37	1.31e-28	4.18e-28	0.15645	0.072429	AP005482.1, SPIRE1	chr18	12656824	12659100	2277	10	1.11e-17	1.27e-11	3e-11	0.189447	0.101542	12656824	chr18	12656824	12659100	2277	8	1.7e-68	4.06e-49	1.57e-48	0.218097	0.12902	AP005482.1, PSMG2, SPIRE1
Highest	3	405	chr1	197886681	197888894	2214	13	1.36e-61	4.8e-28	1.49e-27	0.268344	0.111992	LHX9	chr1	197886681	197888512	1832	12	3.22e-56	3.1e-15	1.16e-14	0.27482	0.115509	197886681	chr1	197886690	197890479	3790	14	1.37e-30	1.73e-34	3.91e-34	0.19896	0.109042	LHX9
Highest	3	406	chr19	2307592	2308653	1062	9	3.84e-73	2.03e-33	8.03e-33	0.221824	0.13069	LINGO3	chr19	2307592	2308653	1062	9	4.65e-54	2.78e-17	1.32e-16	0.28144	0.141916	2307592	chr19	2307592	2308653	1062	8	1.28e-30	9.21e-25	1.48e-24	0.178045	0.111612	LINGO3
Highest	3	407	chr4	157891938	157893541	1604	10	1.93e-62	3.61e-50	2.65e-49	0.234523	0.188495	PDGFC	chr4	157891938	157893541	1604	10	3e-40	4.2e-22	3.51e-21	0.283753	0.216344	157891938	chr4	157891938	157893231	1294	9	2.2e-09	4.62e-08	4.75e-08	0.0869711	0.0580751	PDGFC
Highest	3	408	chr10	118428651	118430927	2277	10	7.38e-58	5.46e-49	3.84e-48	0.282159	0.111984	RP11-498B4.5, C10orf82, HSPA12A	chr10	118429452	118429952	501	8	5.54e-17	7.55e-10	1.46e-09	0.218389	0.129717	118429452	chr10	118428651	118429952	1302	7	1.84e-48	6.16e-35	1.42e-34	0.201498	0.0978679	RP11-498B4.5, C10orf82
Highest	3	409	chr1	60539135	60539898	764	8	2.34e-60	7.25e-34	2.9e-33	0.289521	0.150205	C1orf87	chr1	60539135	60539932	798	9	1.34e-41	9.56e-15	3.37e-14	0.31531	0.158455	60539135	chr1	60539362	60539932	571	7	1.06e-36	2.76e-29	5.18e-29	0.181701	0.119915	C1orf87
Highest	3	410	chr2	54949722	54953117	3396	16	1.6e-139	1.43e-54	1.23e-53	0.249506	0.0889943	EML6	chr2	54949722	54953117	3396	16	2.42e-33	1.55e-10	3.28e-10	0.259471	0.0882275	54949722	chr2	54950960	54953117	2158	9	2.81e-51	3.63e-28	6.54e-28	0.228152	0.113875	EML6
Highest	3	411	chr12	49487944	49488898	955	8	3.51e-83	1.21e-51	9.28e-51	0.301557	0.124	DHH	chr12	49487944	49489337	1394	9	9.3e-38	1.18e-18	6.68e-18	0.231199	0.124464	49487944	chr12	49487944	49488898	955	8	1.32e-36	1.69e-11	1.85e-11	0.249813	0.0820447	DHH
Highest	3	412	chr18	8366955	8367991	1037	9	5.92e-77	2.38e-43	1.36e-42	0.199932	0.141247	PTPRM, RP11-789C17.3	chr18	8366955	8367991	1037	9	4.88e-38	6.17e-18	3.21e-17	0.23	0.176233	8366955	chr18	8367052	8367991	940	8	5.68e-21	6.03e-17	7.63e-17	0.150831	0.067233	PTPRM
Highest	3	413	chr2	211089678	211090487	810	10	2.74e-31	5.68e-22	1.34e-21	0.243815	0.151096	AC006994.2, ACADL	chr2	211089678	211090487	810	10	9.73e-24	5.59e-10	1.1e-09	0.306188	0.171447	211089678	chr2	211089678	211090349	672	9	8.92e-101	7.85e-77	8.64e-76	0.313991	0.230402	AC006994.2, ACADL
Highest	3	414	chr5	191127	192650	1524	14	9.06e-118	2.8e-71	4.4e-70	0.228444	0.108807	LRRC14B	chr5	191127	192529	1403	13	5.46e-32	3.7e-15	1.38e-14	0.237643	0.103907	191127	chr5	191127	192650	1524	13	1.33e-32	1.51e-09	1.58e-09	0.165426	0.0526007	LRRC14B
Highest	3	415	chr12	93965475	93967711	2237	11	4.44e-92	1.32e-48	9.09e-48	0.322825	0.132497	SOCS2, SOCS2-AS1	chr12	93965728	93967711	1984	10	1.58e-30	3.33e-16	1.39e-15	0.253195	0.136869	93965728	chr12	93965475	93967711	2237	11	7.99e-37	2.14e-16	2.66e-16	0.225272	0.0877581	SOCS2, SOCS2-AS1
Highest	3	416	chr1	25942827	25945042	2216	12	4.38e-71	2.2e-37	1.03e-36	0.282701	0.117945	MAN1C1	chr1	25942460	25945042	2583	15	2.04e-35	1.54e-12	4.1e-12	0.351362	0.159332	25942460	chr1	25942975	25945042	2068	11	2.24e-52	2.89e-31	5.84e-31	0.238841	0.111657	MAN1C1
Highest	3	417	chr2	161126295	161128184	1890	15	7.66e-32	1.25e-28	3.98e-28	0.172846	0.0837636	ITGB6	chr2	161126482	161128396	1915	14	9.18e-97	4.75e-28	7.79e-27	0.4067	0.199244	161126482	chr2	161126295	161127827	1533	11	3.42e-47	1.1e-16	1.37e-16	0.160842	0.0543933	ITGB6
Highest	3	418	chr2	224903327	224904837	1511	13	5.49e-38	7.16e-21	1.59e-20	0.151812	0.0507449	SERPINE2	chr2	224903977	224904837	861	7	2.58e-26	7.97e-14	2.52e-13	0.189632	0.158393	224903977	chr2	224902303	224904837	2535	14	1.36e-59	1.77e-52	7.71e-52	0.210438	0.123528	SERPINE2
Highest	3	419	chr2	85359957	85362480	2524	10	2.13e-41	3.38e-15	5.62e-15	0.245707	0.083968	TCF7L1	chr2	85359745	85363190	3446	13	5.51e-37	2.56e-16	1.09e-15	0.319841	0.0605779	85359745	chr2	85359745	85362030	2286	10	1.76e-61	2.76e-53	1.25e-52	0.292906	0.184718	TCF7L1
Highest	3	420	chr11	123524633	123525714	1082	10	1.89e-58	7.38e-47	4.79e-46	0.159214	0.111248	SCN3B	chr11	123524633	123525714	1082	10	3.11e-24	1.3e-15	5.09e-15	0.155616	0.121483	123524633	chr11	123524633	123525714	1082	10	1.36e-21	4.71e-18	6.15e-18	0.166692	0.0706649	SCN3B
Highest	3	421	chr2	133426934	133429299	2366	11	1.37e-69	9.46e-46	6.03e-45	0.301083	0.167359	LYPD1	chr2	133427813	133429299	1487	10	1.28e-19	3.76e-07	5.38e-07	0.189251	0.126905	133427813	chr2	133426129	133429299	3171	17	1.15e-41	1.5e-51	6.3e-51	0.262641	0.114296	LYPD1
Highest	3	422	chr2	286830	290317	3488	14	2.41e-60	2.13e-43	1.22e-42	0.285541	0.110675	AC079779.4, FAM150B	chr2	288785	290382	1598	9	6.31e-14	6.71e-07	9.41e-07	0.336322	0.139165	288785	chr2	286830	291164	4335	17	1.89e-34	1.21e-53	5.52e-53	0.260055	0.116708	AC079779.4, FAM150B
Highest	3	423	chr4	163084858	163085697	840	11	5.01e-31	1.79e-24	4.67e-24	0.197406	0.140072	FSTL5	chr4	163084858	163085697	840	11	2.41e-26	1.09e-10	2.36e-10	0.198233	0.124111	163084858	chr4	163085081	163085697	617	10	8.06e-81	5.09e-59	2.76e-58	0.246869	0.189183	FSTL5
Highest	3	424	chr19	36246395	36248077	1683	13	2.58e-41	5.14e-27	1.52e-26	0.217751	0.1136	HSPB6	chr19	36246395	36247526	1132	9	2.09e-46	5.33e-17	2.44e-16	0.288856	0.192717	36246395	chr19	36246395	36248907	2513	15	1.41e-49	6.88e-30	1.32e-29	0.169297	0.0877746	HSPB6
Highest	3	425	chr12	54398518	54400494	1977	14	8.86e-84	1.45e-51	1.11e-50	0.265838	0.112046	RP11-834C11.12, HOXC6	chr12	54398518	54400494	1977	15	1.04e-57	2.01e-20	1.36e-19	0.280433	0.138836	54398518	chr12	54398765	54399591	827	8	9.77e-07	5.31e-06	5.35e-06	0.0902073	0.0613917	RP11-834C11.12, HOXC6
Highest	3	426	chr17	37123638	37124558	921	10	3.28e-45	4.39e-37	2.02e-36	0.14969	0.0996036	FBXO47	chr17	37123638	37124558	921	10	2.75e-42	1.29e-18	7.26e-18	0.212814	0.128143	37123638	chr17	37123638	37124558	921	10	9.94e-21	2.28e-17	2.92e-17	0.157099	0.0781997	FBXO47
Highest	3	427	chr4	55523233	55525106	1874	8	6.6e-64	5.16e-48	3.5e-47	0.303562	0.19962	KIT	chr4	55523233	55525106	1874	8	1.45e-15	8.54e-11	1.86e-10	0.303979	0.182845	55523233	chr4	55523233	55525106	1874	8	1.65e-36	2.7e-28	4.9e-28	0.196385	0.150841	KIT
Highest	3	428	chr1	113050539	113052563	2025	14	7.52e-30	3.66e-18	7.09e-18	0.225973	0.0589455	WNT2B	chr1	113050539	113052563	2025	15	1.34e-52	2.99e-14	9.92e-14	0.322773	0.10761	113050539	chr1	113050539	113052563	2025	15	5.03e-78	1.67e-53	7.58e-53	0.274412	0.111205	WNT2B
Highest	3	429	chr10	103050320	103052605	2286	12	1.16e-30	9.33e-23	2.28e-22	0.14385	0.0612547	NA	chr10	103050320	103052605	2286	12	1.13e-29	9.5e-12	2.28e-11	0.204087	0.0911459	103050320	chr10	103051088	103052605	1518	10	4.03e-56	5.78e-54	2.68e-53	0.213251	0.117599	NA
Highest	3	430	chr1	916058	920580	4523	14	1.8e-25	1.77e-27	5.36e-27	0.173211	0.0774286	C1orf170	chr1	916058	920580	4523	15	2.27e-54	3.57e-31	8.64e-30	0.327305	0.157344	916058	chr1	916058	918696	2639	10	2.82e-11	6.97e-13	7.86e-13	0.120161	0.0551975	C1orf170
Highest	3	431	chr22	42310476	42311634	1159	7	1.84e-54	1.74e-35	7.44e-35	0.318705	0.196894	SHISA8	chr22	42310476	42311634	1159	7	5.01e-16	2.12e-06	2.84e-06	0.338243	0.186233	42310476	chr22	42310476	42311634	1159	8	3.76e-80	2.14e-64	1.44e-63	0.311258	0.218999	SHISA8
Highest	3	432	chr2	237476609	237479015	2407	10	3e-71	1.04e-70	1.61e-69	0.295414	0.161857	ACKR3	chr2	237476950	237479015	2066	9	4.68e-22	9.82e-13	2.68e-12	0.247389	0.128754	237476950	chr2	237476609	237479015	2407	10	7.24e-14	4.28e-12	4.73e-12	0.112648	0.0592157	ACKR3
Highest	3	433	chr1	202128682	202131184	2503	10	1.42e-48	1.14e-44	6.93e-44	-0.100756	-0.0723396	PTPN7	chr1	202128682	202131184	2503	10	6.52e-42	5.64e-20	3.66e-19	-0.280294	-0.156943	202128682	chr1	202129204	202131184	1981	10	3.55e-19	2.43e-11	2.63e-11	-0.156071	-0.057023	PTPN7
Highest	3	434	chr3	123602485	123603618	1134	10	7.41e-39	2.23e-23	5.6e-23	0.206216	0.131558	MYLK	chr3	123602485	123603618	1134	10	6.87e-36	1.36e-08	2.3e-08	0.338852	0.153557	123602485	chr3	123601558	123603618	2061	10	1.65e-83	1.93e-74	1.96e-73	0.281792	0.198952	MYLK
Highest	3	435	chr6	37663982	37667101	3120	10	7.23e-47	2.58e-36	1.15e-35	0.243747	0.121818	MDGA1	chr6	37664451	37667518	3068	12	4.87e-68	5.45e-15	1.97e-14	0.344235	0.1349	37664451	chr6	37663982	37667101	3120	11	5.2e-44	1.63e-23	2.53e-23	0.20766	0.0791695	MDGA1
Highest	3	436	chr8	114445580	114451137	5558	24	1.22e-34	1.6e-31	5.8e-31	0.158263	0.0653988	CSMD3	chr8	114449804	114451137	1334	9	6.64e-15	0.000798956	0.000855157	0.11824	0.0517066	114449804	chr8	114444356	114451137	6782	26	3.04e-61	9.22e-101	2.08e-99	0.258849	0.126803	CSMD3
Highest	3	437	chr6	39692382	39694468	2087	12	2.9e-38	4.27e-31	1.5e-30	0.226535	0.153372	KIF6	chr6	39692382	39693479	1098	11	7.17e-20	3.32e-13	9.7e-13	0.252696	0.168404	39692382	chr6	39692861	39693479	619	9	5.4e-37	9.95e-32	2.05e-31	0.199869	0.156063	KIF6
Highest	3	438	chr5	66123702	66124603	902	8	1.15e-100	5.17e-54	4.32e-53	0.297516	0.163294	MAST4	chr5	66124167	66124801	635	8	1.01e-09	0.000762508	0.000818327	0.155106	0.0815198	66124167	chr5	66124167	66124801	635	8	7.68e-84	3.23e-54	1.5e-53	0.263391	0.147946	MAST4
Highest	3	439	chr7	128429692	128432457	2766	12	4.54e-39	5.24e-30	1.78e-29	0.185508	0.0798409	CCDC136	chr7	128429692	128432457	2766	12	6.64e-35	1.31e-15	5.14e-15	0.230411	0.125779	128429692	chr7	128430626	128432457	1832	10	2.71e-35	5.13e-27	8.88e-27	0.1699	0.0740524	CCDC136
Highest	3	440	chr12	26347596	26349469	1874	13	1.32e-76	5.98e-44	3.49e-43	0.125571	0.057837	SSPN	chr12	26347596	26349469	1874	13	4.99e-15	4.14e-08	6.59e-08	-0.142644	0.0547604	26347596	chr12	26347100	26349469	2370	14	1.12e-54	1.45e-42	4.36e-42	0.178362	0.065773	SSPN
Highest	3	441	chr2	230578063	230580574	2512	10	4.33e-55	6.54e-26	1.83e-25	0.198054	0.0997635	DNER	chr2	230578708	230580574	1867	9	1.4e-68	2.07e-20	1.4e-19	0.370064	0.199059	230578708	chr2	230578063	230579469	1407	9	3.41e-32	1.86e-24	2.97e-24	0.244274	0.111087	DNER
Highest	3	442	chr6	91004932	91007563	2632	14	5.51e-92	9.89e-67	1.23e-65	0.195071	0.0907242	BACH2	chr6	99278991	99280195	1205	9	9.15e-12	0.00196796	0.00206837	0.194915	0.113057	99278991	chr6	91004430	91007563	3134	17	1.85e-44	5.59e-47	2e-46	0.263773	0.108248	BACH2
Highest	3	443	chr21	44073202	44074649	1448	8	7.99e-30	1.32e-13	2.03e-13	0.14944	0.0669401	PDE9A	chr21	44073202	44074649	1448	8	9.06e-21	1.84e-12	4.88e-12	0.207612	0.132161	44073202	chr21	44073202	44074649	1448	8	1.35e-70	2.91e-69	2.4e-68	0.30883	0.195367	PDE9A
Highest	3	444	chr10	90341959	90343435	1477	10	8.57e-57	1.3e-45	8.16e-45	0.254003	0.185668	RNLS	chr10	90342738	90343641	904	11	8.08e-21	1.38e-11	3.24e-11	0.257176	0.175608	90342738	chr10	90341959	90343435	1477	10	2.31e-25	4.09e-26	6.91e-26	0.150325	0.0813165	RNLS
Highest	3	445	chr7	117512803	117514017	1215	8	4.3e-52	2.44e-36	1.09e-35	0.260124	0.117673	CTTNBP2	chr7	117512803	117514017	1215	9	8.01e-11	1.98e-08	3.27e-08	0.149181	0.0930838	117512803	chr7	117512803	117514017	1215	8	5.33e-53	3.45e-46	1.19e-45	0.254077	0.17339	CTTNBP2
Highest	3	446	chr16	89114089	89115733	1645	10	2.42e-38	4.51e-33	1.75e-32	0.144494	0.0991742	CTD-2555A7.2	chr16	89114089	89115733	1645	11	2.84e-32	2.21e-18	1.21e-17	0.23127	0.146314	89114089	chr16	89114089	89115733	1645	11	3.02e-29	3.94e-19	5.32e-19	0.100313	0.0614322	CTD-2555A7.2
Highest	3	447	chr1	57110403	57111511	1109	9	2.14e-26	1.11e-22	2.69e-22	0.210721	0.151938	PRKAA2, PPAP2B	chr1	57110403	57111511	1109	11	3.6e-11	4.93e-08	7.78e-08	0.221768	0.15822	57110403	chr1	57110403	57111499	1097	9	3.18e-97	2.33e-79	2.85e-78	0.323587	0.26528	PRKAA2, PPAP2B
Highest	3	448	chr1	223536296	223538957	2662	11	6.81e-43	2.92e-41	1.57e-40	0.212093	0.155391	SUSD4	chr1	223537199	223538957	1759	10	5.32e-16	1.06e-09	2.04e-09	0.27715	0.134753	223537199	chr1	223537199	223538957	1759	10	2.98e-40	1.46e-35	3.42e-35	0.209457	0.0879698	SUSD4
Highest	3	449	chr14	77227545	77229233	1689	13	8.29e-30	1.81e-20	3.95e-20	0.176411	0.107909	VASH1, RP11-99E15.2	chr14	77227545	77229233	1689	13	1.35e-29	1.2e-07	1.82e-07	0.244271	0.127729	77227545	chr14	77227545	77229233	1689	13	3.39e-120	3.37e-102	7.88e-101	0.291966	0.190447	VASH1, RP11-99E15.2
Highest	3	450	chr10	11864468	11866971	2504	10	2.16e-53	2.06e-32	7.8e-32	0.203721	0.0943183	PROSER2	chr10	11864468	11866199	1732	8	1.92e-19	1.33e-10	2.84e-10	0.217646	0.148082	11864468	chr10	11864468	11866971	2504	10	3.36e-52	9.27e-40	2.52e-39	0.160319	0.0876441	PROSER2
Highest	3	451	chr3	46853631	46854311	681	8	5.69e-56	2.21e-32	8.33e-32	0.25322	0.146914	PRSS50, PRSS45, PRSS44	chr3	46853631	46854311	681	8	7.81e-19	1.25e-07	1.89e-07	0.269162	0.111683	46853631	chr3	46853631	46854311	681	7	9.61e-75	8.23e-59	4.42e-58	0.167116	0.142444	PRSS50, PRSS45, PRSS44
Highest	3	452	chr5	95295965	95298673	2709	14	1.16e-50	3.46e-28	1.09e-27	0.263727	0.0694978	CTD-2337A12.1, ELL2	chr5	95295965	95298673	2709	14	7.51e-45	6.25e-15	2.24e-14	0.272051	0.0888851	95295965	chr5	95295740	95298673	2934	14	5.89e-38	4.32e-29	8.03e-29	0.258961	0.0684688	CTD-2337A12.1, ELL2
Highest	3	453	chr18	2846181	2848065	1885	11	4.67e-37	1.21e-26	3.52e-26	0.274424	0.151575	EMILIN2	chr18	2846181	2847309	1129	8	2.09e-10	8.35e-06	1.05e-05	0.24152	0.148054	2846181	chr18	2846181	2849071	2891	13	4.97e-92	6.87e-90	1.16e-88	0.276638	0.175915	EMILIN2
Highest	3	454	chr7	1748081	1749674	1594	12	1.08e-46	5.96e-35	2.48e-34	0.139362	0.101891	ELFN1	chr7	1748081	1749674	1594	12	7.49e-49	1.44e-22	1.3e-21	0.28614	0.198533	1748081	chr7	1748081	1749674	1594	10	4.27e-15	1.14e-11	1.25e-11	0.109781	0.0721924	ELFN1
Highest	3	455	chr2	198668185	198670187	2003	10	1.21e-70	8.17e-51	6.11e-50	0.192812	0.113949	PLCL1	chr2	198669113	198670187	1075	9	1.25e-21	1.61e-10	3.41e-10	0.270151	0.138981	198669113	chr2	198669113	198670187	1075	8	6.24e-31	1.06e-24	1.7e-24	0.23116	0.102494	PLCL1
Highest	3	456	chr10	31891625	31892769	1145	8	2.16e-33	1.41e-24	3.71e-24	0.19844	0.148323	NA	chr10	31891625	31892769	1145	8	4.44e-13	2.53e-08	4.13e-08	0.223686	0.160833	31891625	chr10	31891625	31892769	1145	7	6.02e-82	1.07e-68	8.57e-68	0.254112	0.209626	NA
Highest	3	457	chr2	142887886	142889392	1507	9	2.37e-64	1.31e-28	4.17e-28	0.330272	0.134135	LRP1B, AC078882.1	chr2	142888404	142889392	989	9	7.8e-47	1.74e-10	3.65e-10	0.374343	0.159629	142888404	chr2	142887391	142889392	2002	12	1.34e-50	1.18e-43	3.69e-43	0.274054	0.146759	LRP1B, AC078882.1
Highest	3	458	chr13	78271382	78273164	1783	15	3.05e-54	2.01e-44	1.21e-43	0.190484	0.127144	SLAIN1, MIR3665	chr13	78271382	78273164	1783	16	5.47e-20	5.34e-13	1.52e-12	0.207858	0.140431	78271382	chr13	78271382	78273164	1783	14	7.75e-28	1.48e-20	2.09e-20	0.0878918	0.0535124	SLAIN1, MIR3665
Highest	3	459	chr12	58025596	58027504	1909	15	3.42e-101	6.1e-47	3.99e-46	0.196983	0.109798	B4GALNT1	chr12	58026217	58027504	1288	13	7.91e-22	6.61e-09	1.15e-08	0.199012	0.0961424	58026217	chr12	58025315	58027199	1885	15	5.22e-84	1.64e-31	3.36e-31	0.290563	0.105387	B4GALNT1
Highest	3	460	chr4	94748617	94751126	2510	16	2.24e-68	7.78e-33	3e-32	0.24908	0.0699517	ATOH1	chr4	94748617	94749609	993	7	2.92e-14	2.65e-08	4.31e-08	0.117802	0.061844	94748617	chr4	94748617	94751126	2510	15	2.02e-44	4.98e-47	1.78e-46	0.171626	0.0956305	ATOH1
Highest	3	461	chr11	100998943	101001533	2591	12	9.4e-45	4.43e-31	1.55e-30	0.203111	0.115775	PGR	chr11	100998943	101001711	2769	14	1.58e-30	3.93e-17	1.83e-16	0.236113	0.134829	100998943	chr11	100998943	101001533	2591	10	5.23e-22	2.18e-20	3.07e-20	0.198706	0.081651	PGR
Highest	3	462	chr13	25254440	25255297	858	7	1.44e-29	3.77e-18	7.28e-18	0.153102	0.0743452	ATP12A	chr13	25254440	25255297	858	7	1.03e-67	4.12e-17	1.91e-16	0.280978	0.171923	25254440	chr13	25254440	25255297	858	8	1.87e-50	8.14e-38	2.07e-37	0.267977	0.135736	ATP12A
Highest	3	463	chr5	175792123	175793541	1419	12	3.84e-47	2.85e-23	7.1e-23	0.281926	0.135701	ARL10	chr5	175792123	175793492	1370	11	1.19e-17	1.38e-07	2.07e-07	0.322242	0.189052	175792123	chr5	175792123	175793541	1419	10	7.63e-112	2.89e-76	3.1e-75	0.344367	0.239903	ARL10
Highest	3	464	chr10	21783091	21786419	3329	27	7.54e-60	2.6e-27	7.8e-27	0.255255	0.0644182	CASC10, MIR1915	chr10	21783344	21784983	1640	11	1.83e-20	4.14e-06	5.36e-06	0.294399	0.129561	21783344	chr10	21783091	21784983	1893	12	8.83e-109	1.51e-73	1.46e-72	0.305972	0.170031	CASC10
Highest	3	465	chr20	61146941	61148408	1468	12	2.03e-44	3.82e-22	9.07e-22	0.185534	0.070258	C20orf166, C20orf166-AS1	chr20	61146941	61149399	2459	22	7.65e-70	6.18e-10	1.21e-09	0.276692	0.0617572	61146941	chr20	61146941	61149399	2459	22	1.09e-88	9.02e-59	4.84e-58	0.259494	0.0941618	C20orf166, C20orf166-AS1
Highest	3	466	chr22	21318106	21321434	3329	12	2.8e-37	6.34e-25	1.69e-24	0.214578	0.0661677	XXbac-B135H6.15, AIFM3	chr22	21318995	21320349	1355	8	3.03e-33	1.08e-15	4.27e-15	0.222907	0.116271	21318995	chr22	21318106	21321434	3329	12	9.14e-49	9.39e-29	1.73e-28	0.235366	0.0618598	XXbac-B135H6.15, AIFM3
Highest	3	467	chr11	9112214	9115009	2796	14	1.59e-28	1.03e-19	2.16e-19	0.243196	0.100178	SCUBE2	chr11	9112214	9113458	1245	12	3.11e-34	4.2e-20	2.77e-19	0.336464	0.1314	9112214	chr11	9112214	9114431	2218	13	5.79e-47	9.67e-29	1.78e-28	0.28666	0.121107	SCUBE2
Highest	3	468	chr2	73142088	73147030	4943	18	1.25e-28	2.7e-44	1.6e-43	0.190236	0.0743895	EMX1	chr2	73142724	73146347	3624	17	4.67e-11	9.28e-12	2.24e-11	0.193951	0.0892684	73142724	chr2	73146206	73148229	2024	7	4.4e-27	4.93e-22	7.3e-22	0.14573	0.0962522	EMX1
Highest	3	469	chr3	189838081	189839357	1277	11	4.56e-100	8.92e-49	6.22e-48	0.245575	0.111259	LEPREL1-AS1, LEPREL1	chr3	189838081	189839357	1277	11	3.6e-85	5.78e-11	1.28e-10	0.321989	0.141392	189838081	chr3	189838081	189839357	1277	9	9.22e-24	8.09e-22	1.19e-21	0.218185	0.0836173	LEPREL1-AS1, LEPREL1
Highest	3	470	chr14	37116121	37117947	1827	12	4.22e-72	2.07e-44	1.24e-43	0.195378	0.141741	RP11-964E11.2	chr14	37116924	37117947	1024	8	3.03e-18	1.38e-08	2.33e-08	0.250361	0.145888	37116924	chr14	37116121	37117758	1638	9	3.06e-35	3.68e-32	7.71e-32	0.160362	0.128523	RP11-964E11.2
Highest	3	471	chr12	117317338	117320316	2979	19	2.58e-30	2.51e-20	5.43e-20	0.202188	0.0825469	HRK	chr12	117317770	117320316	2547	18	7.94e-20	2.5e-07	3.64e-07	0.388341	0.0647372	117317770	chr12	117316230	117320316	4087	22	1.61e-102	4.18e-88	6.73e-87	0.268757	0.121514	HRK
Highest	3	472	chr1	110008870	110010384	1515	9	4.25e-40	1.08e-21	2.51e-21	0.266125	0.149045	SYPL2	chr1	110008870	110010089	1220	8	2.28e-24	1.13e-08	1.92e-08	0.351043	0.200335	110008870	chr1	110008870	110010384	1515	9	7.78e-107	7.18e-65	4.94e-64	0.303363	0.184018	SYPL2
Highest	3	473	chr12	6809127	6809939	813	9	1.01e-31	4.09e-23	1.01e-22	0.224335	0.143322	PIANP	chr12	6809127	6809939	813	9	7.64e-26	9.44e-08	1.44e-07	0.343556	0.173363	6809127	chr12	6809127	6809939	813	9	7.66e-88	7.99e-71	7.04e-70	0.300135	0.204274	PIANP
Highest	3	474	chr15	52404029	52405647	1619	12	1.42e-37	1.35e-23	3.4e-23	0.187184	0.0785045	BCL2L10	chr15	52404029	52405647	1619	13	3.59e-19	1.17e-08	2e-08	0.216614	0.0790951	52404029	chr15	52404029	52405647	1619	13	8.08e-85	2.77e-60	1.59e-59	0.210416	0.0978391	BCL2L10
Highest	3	475	chr2	232789413	232792015	2603	14	8.68e-53	2.5e-18	4.88e-18	0.221052	0.0976777	NPPC	chr2	232790231	232792397	2167	15	7.71e-36	4.46e-11	9.99e-11	0.355674	0.07968	232790231	chr2	232790231	232792397	2167	14	8.17e-56	1.69e-58	9.02e-58	0.227462	0.140269	NPPC
Highest	3	476	chr13	96741314	96744161	2848	15	1.35e-64	4.59e-27	1.36e-26	0.221312	0.103992	HS6ST3	chr13	96742056	96743170	1115	7	5.36e-20	8.86e-08	1.36e-07	0.269897	0.149893	96742056	chr13	96742056	96744289	2234	13	2.28e-81	3.88e-59	2.11e-58	0.27403	0.15657	HS6ST3
Highest	3	477	chr19	48774392	48775389	998	9	2.53e-22	3.12e-17	5.76e-17	0.116493	0.0842143	ZNF114, CTC-241F20.4	chr19	48774392	48775389	998	9	2.52e-14	4.25e-08	6.76e-08	0.193826	0.119097	48774392	chr19	48774392	48775389	998	9	4.58e-108	1.26e-86	1.95e-85	0.286217	0.22437	ZNF114, CTC-241F20.4
Highest	3	478	chr10	105252720	105254488	1769	14	3.42e-15	3.83e-11	5.17e-11	0.109681	0.0751182	NEURL1, RP11-225H22.5	chr10	105252720	105254488	1769	14	1.14e-23	1.82e-11	4.23e-11	0.24549	0.138189	105252720	chr10	105252720	105254488	1769	12	1.57e-102	2.9e-71	2.61e-70	0.330707	0.164641	NEURL1, RP11-225H22.5
Highest	3	479	chr8	99951151	99954557	3407	13	1.27e-54	1.33e-26	3.86e-26	0.247475	0.0982328	STK3	chr8	99952031	99954679	2649	11	1.08e-20	9.29e-14	2.89e-13	0.258554	0.147829	99952031	chr8	99950917	99953809	2893	10	8.43e-36	1.75e-29	3.29e-29	0.174409	0.0991623	STK3
Highest	3	480	chr22	31317764	31318546	783	11	1.53e-23	3.83e-14	6.02e-14	0.158896	0.0852577	MORC2-AS1	chr22	31317764	31318546	783	11	3.22e-42	8.4e-09	1.45e-08	0.198029	0.109817	31317764	chr22	31317764	31318546	783	11	3.43e-110	1.37e-86	2.1e-85	0.227311	0.157415	MORC2-AS1
Highest	3	481	chr14	88788343	88790492	2150	15	4.51e-14	3.63e-11	4.92e-11	0.118304	0.0530475	KCNK10	chr14	88787370	88791864	4495	18	2.87e-42	2.04e-21	1.56e-20	0.19962	0.105206	88787370	chr14	88787370	88791864	4495	18	3.55e-62	2.02e-36	4.9e-36	0.251358	0.0723238	KCNK10
Highest	3	482	chr10	134738298	134743551	5254	17	4e-15	2.44e-20	5.3e-20	0.141344	0.0579896	TTC40	chr10	134738298	134743551	5254	18	1.28e-20	4.51e-16	1.86e-15	0.207689	0.102263	134738298	chr10	134738509	134742937	4429	12	2.65e-24	1.29e-31	2.65e-31	0.119567	0.068562	TTC40
Highest	3	483	chr12	70758965	70761115	2151	11	4.09e-64	4.31e-34	1.75e-33	0.218751	0.0708601	KCNMB4	chr12	70758965	70761115	2151	11	5.25e-32	2.46e-14	8.25e-14	0.266679	0.10415	70758965	chr12	70759304	70761115	1812	8	1.12e-46	2.72e-20	3.81e-20	0.206829	0.0694722	KCNMB4
Highest	3	484	chr11	64490494	64491639	1146	11	2.15e-52	8.62e-33	3.32e-32	0.143303	0.0799357	NRXN2	chr11	64490494	64491639	1146	11	3.45e-18	1.71e-08	2.84e-08	0.187944	0.115582	64490494	chr11	64490494	64492155	1662	11	1.02e-63	1.47e-42	4.41e-42	0.229841	0.096445	NRXN2
Highest	3	485	chr2	237071795	237080535	8741	35	7.84e-49	2.43e-70	3.62e-69	0.296354	0.132799	AC079135.1, GBX2	chr2	237072391	237073843	1453	7	9.45e-15	4.46e-06	5.75e-06	0.253962	0.135223	237072391	chr2	237071795	237073843	2049	8	1.32e-33	3.78e-28	6.81e-28	0.176737	0.12824	NA
Highest	3	486	chr13	61989037	61990741	1705	14	2.49e-76	4.33e-51	3.27e-50	0.263409	0.165126	PCDH20	chr13	61989701	61990025	325	8	1.03e-06	0.0317608	0.0321045	0.209443	0.0786166	61989701	chr13	61987935	61990741	2807	16	8.76e-57	2.47e-50	9.95e-50	0.278032	0.12066	PCDH20
Highest	3	487	chr10	5405573	5407119	1547	10	2.95e-84	9.15e-54	7.61e-53	0.238302	0.139316	UCN3	chr10	5406543	5407119	577	9	1.21e-19	3.81e-12	9.63e-12	0.22101	0.162352	5406543	chr10	5406543	5407119	577	9	7.56e-22	6.64e-14	7.68e-14	0.211939	0.0859146	UCN3
Highest	3	488	chr10	17269274	17271051	1778	12	1.82e-15	4.85e-07	5.38e-07	0.117421	0.0537782	VIM, VIM-AS1	chr10	17269274	17271303	2030	17	2.98e-27	1.8e-16	7.83e-16	0.240587	0.0675382	17269274	chr10	17269643	17272219	2577	22	5.42e-74	5.49e-52	2.35e-51	0.273678	0.124804	VIM, VIM-AS1
Highest	3	489	chr5	134870977	134872659	1683	26	8.69e-23	3e-10	3.86e-10	0.171566	0.0717297	NEUROG1	chr5	134870977	134872957	1981	27	2.22e-19	3.25e-09	5.9e-09	0.240335	0.0895154	134870977	chr5	134870506	134872957	2452	25	1.77e-114	9.51e-99	2.05e-97	0.228292	0.141048	NEUROG1
Highest	3	490	chr13	20767016	20768560	1545	17	3.48e-52	5.91e-35	2.47e-34	0.235382	0.0876553	GJB2	chr13	20766170	20768560	2391	18	2.15e-19	6.1e-06	7.77e-06	0.164834	0.0568978	20766170	chr13	20766226	20768560	2335	18	4.24e-89	2.28e-53	1.04e-52	0.307094	0.102457	GJB2
Highest	3	491	chr5	17216222	17219239	3018	18	8.53e-23	9.96e-24	2.53e-23	0.209048	0.104794	BASP1, AC091878.1	chr5	17216222	17217093	872	9	5.36e-21	3.09e-10	6.29e-10	0.126199	0.0794905	17216222	chr5	17216222	17219936	3715	17	3.75e-48	3.32e-48	1.24e-47	0.25334	0.121122	BASP1, AC091878.1
Highest	3	492	chr14	51026600	51027964	1365	8	3.87e-22	5.15e-16	8.95e-16	0.208807	0.0692879	ATL1, MAP4K5	chr14	51026600	51027964	1365	8	3.81e-27	1.82e-11	4.24e-11	0.274528	0.132865	51026600	chr14	51026600	51027964	1365	8	1.92e-66	2.08e-58	1.1e-57	0.286712	0.152416	ATL1, MAP4K5
Highest	3	493	chr7	27186676	27188770	2095	17	5.88e-14	9.3e-08	1.07e-07	-0.117332	-0.0516768	HOXA-AS3, HOXA3, RP1-170O19.22, HOXA6, RP1-170O19.23	chr7	27186554	27188770	2217	18	5.34e-42	8.4e-23	7.72e-22	-0.407859	-0.223984	27186554	chr7	27186554	27188770	2217	15	5.64e-48	1.67e-36	4.06e-36	-0.149323	-0.073449	HOXA-AS3, HOXA3, RP1-170O19.22, HOXA6, RP1-170O19.23
Highest	3	494	chr3	43019724	43021399	1676	11	4.42e-50	1.21e-29	4e-29	0.273928	0.134509	KRBOX1, FAM198A	chr3	43019724	43020952	1229	9	4.05e-12	7.72e-06	9.73e-06	0.273336	0.136858	43019724	chr3	43019724	43021399	1676	11	1.9e-79	8.06e-63	5.14e-62	0.223996	0.0917519	KRBOX1, FAM198A
Highest	3	495	chr19	37701393	37702135	743	8	5.71e-36	3.14e-27	9.39e-27	0.140198	0.105621	CTC-454I21.3, ZNF585B	chr19	37701393	37702135	743	8	2.3e-21	1.18e-12	3.21e-12	0.245843	0.158909	37701393	chr19	37701393	37702135	743	8	3.84e-34	3.63e-30	7.03e-30	0.190856	0.144305	CTC-454I21.3, ZNF585B
Highest	3	496	chr19	405795	409408	3614	13	4.51e-68	8.91e-47	5.77e-46	0.209987	0.0909171	C2CD4C	chr19	405795	409888	4094	16	9.1e-40	9.47e-16	3.76e-15	0.204369	0.0868762	405795	chr19	407758	409357	1600	7	2.44e-17	4.07e-08	4.19e-08	0.12628	0.0556032	C2CD4C
Highest	3	497	chr3	10546830	10547584	755	9	3.22e-40	2.99e-31	1.07e-30	0.226575	0.136357	ATP2B2	chr3	10546830	10547584	755	9	1.08e-14	1.43e-06	1.95e-06	0.241953	0.115228	10546830	chr3	10546830	10547584	755	8	5.53e-72	4.07e-54	1.9e-53	0.286572	0.156768	ATP2B2
Highest	3	498	chr19	18716499	18719623	3125	11	4.32e-55	1.78e-32	6.73e-32	0.133179	0.0847271	TMEM59L, CRLF1	chr19	18716230	18718742	2513	13	4.68e-67	9.44e-20	6e-19	0.278976	0.122781	18716230	chr19	18714552	18718742	4191	13	2.58e-17	6.92e-12	7.6e-12	0.175294	0.0596674	TMEM59L, CRLF1
Highest	3	499	chr15	65713476	65715951	2476	9	4.71e-68	2.19e-29	7.15e-29	0.227674	0.120064	IGDCC4	chr15	65713859	65715951	2093	9	4.94e-43	2.21e-11	5.1e-11	0.307006	0.15246	65713859	chr15	65713476	65715951	2476	7	2.2e-33	1.69e-31	3.47e-31	0.280431	0.144545	IGDCC4
Highest	3	500	chr13	76444293	76445108	816	8	9.65e-42	8.96e-28	2.75e-27	0.194969	0.109015	NA	chr13	76444293	76445108	816	8	4.62e-76	3.36e-27	5.12e-26	0.328922	0.228176	76444293	chr13	76444293	76445108	816	8	3.62e-10	4.37e-05	4.39e-05	0.11255	0.0564708	NA
Highest	3	501	chr20	61150489	61151899	1411	10	1.83e-22	3.77e-16	6.59e-16	0.147135	0.0729643	C20orf166, MIR1-1	chr20	61150489	61151899	1411	11	3.84e-68	1.79e-30	3.98e-29	0.323251	0.211587	61150489	chr20	61150489	61151899	1411	11	3.09e-27	2.59e-19	3.53e-19	0.141264	0.0692058	C20orf166, MIR1-1
Highest	3	502	chr2	131512890	131514588	1699	15	2.6e-16	2.15e-07	2.42e-07	0.141759	0.0666312	AMER3, AC140481.8	chr2	131512651	131514588	1938	20	4.65e-155	1.77e-20	1.21e-19	0.361633	0.131824	131512651	chr2	131512651	131514588	1938	20	1.66e-51	6.12e-41	1.74e-40	0.205192	0.104636	AMER3, AC140481.8
Highest	3	503	chr2	223915522	223918000	2479	11	9.27e-48	2.9e-35	1.23e-34	0.164217	0.0881031	KCNE4	chr2	223915522	223917590	2069	9	5.57e-54	1.65e-15	6.37e-15	0.266073	0.13477	223915522	chr2	223916592	223918000	1409	9	5.08e-44	2.5e-15	3.01e-15	0.222902	0.0870311	KCNE4
Highest	3	504	chr17	42462260	42463640	1381	7	2.18e-56	1.15e-32	4.4e-32	0.167076	0.104217	ITGA2B	chr17	42460313	42463640	3328	12	1.02e-23	1.25e-11	2.96e-11	0.301955	0.122514	42460313	chr17	42462260	42463640	1381	7	1.28e-26	3.4e-27	5.92e-27	0.126942	0.090539	ITGA2B
Highest	3	505	chr7	11871690	11872073	384	7	4.61e-38	3.29e-29	1.07e-28	0.213963	0.161175	THSD7A	chr7	11871535	11872073	539	8	6.41e-23	1.73e-08	2.88e-08	0.266816	0.134565	11871535	chr7	11871535	11872073	539	9	3.31e-56	5.39e-44	1.71e-43	0.198516	0.157739	THSD7A
Highest	3	506	chr2	228027989	228029856	1868	14	7.01e-110	4.47e-40	2.31e-39	0.27549	0.130016	COL4A3, COL4A4	chr2	228027989	228029856	1868	14	1.46e-11	5.67e-08	8.89e-08	0.257336	0.132714	228027989	chr2	228028601	228029856	1256	12	2.29e-49	9.84e-34	2.17e-33	0.226043	0.116062	COL4A3, COL4A4
Highest	3	507	chr12	28121938	28124233	2296	14	1.21e-64	1.99e-25	5.44e-25	0.185285	0.113355	RP11-993B23.3, PTHLH	chr12	28122232	28124870	2639	15	9.64e-20	1.41e-05	1.74e-05	0.277224	0.125158	28122232	chr12	28121938	28124870	2933	13	6.77e-88	1.39e-71	1.27e-70	0.313127	0.201121	RP11-993B23.3, PTHLH
Highest	3	508	chr2	97426158	97429502	3345	19	4.18e-153	6.85e-48	4.62e-47	0.354408	0.0958016	CNNM4	chr2	97426627	97429502	2876	11	1.24e-34	8.64e-14	2.7e-13	0.390737	0.144355	97426627	chr2	97426921	97428708	1788	9	1.58e-12	1.2e-10	1.29e-10	0.116905	0.0528685	CNNM4
Highest	3	509	chr3	42814427	42815945	1519	11	1.13e-34	3.62e-22	8.63e-22	0.197939	0.127591	RP11-70C1.1, CCDC13, HIGD1A	chr3	42814427	42815945	1519	11	2.96e-08	1.4e-06	1.9e-06	0.197391	0.103777	42814427	chr3	42814427	42815945	1519	9	2.65e-131	1.66e-73	1.6e-72	0.352839	0.216885	RP11-70C1.1, CCDC13, HIGD1A
Highest	3	510	chr1	111888719	111889533	815	13	1.73e-31	5.88e-20	1.25e-19	0.193783	0.0772086	PIFO	chr1	111889042	111889533	492	9	2.01e-08	0.00169686	0.00178999	0.174509	0.0550091	111889042	chr1	111888719	111889533	815	12	1.22e-226	1.01e-165	1.44e-163	0.277486	0.18657	PIFO
Highest	3	511	chr16	23193658	23194733	1076	10	2.26e-44	3.69e-31	1.31e-30	0.189989	0.0838987	SCNN1G	chr16	23193658	23194733	1076	10	2.95e-25	3.29e-13	9.61e-13	0.209224	0.0993923	23193658	chr16	23193658	23194733	1076	10	1.47e-29	1.22e-22	1.84e-22	0.221091	0.0879686	SCNN1G
Highest	3	512	chr11	122752590	122753977	1388	12	1.25e-28	4.09e-25	1.1e-24	0.164821	0.0888639	C11orf63	chr11	122752590	122753977	1388	13	1.7e-20	3.76e-12	9.5e-12	0.282404	0.157238	122752590	chr11	122752590	122753977	1388	12	1.52e-46	2.52e-32	5.31e-32	0.147227	0.0887986	C11orf63
Highest	3	513	chr3	48631834	48633441	1608	13	2.33e-12	1.34e-06	1.46e-06	0.130744	0.0573518	COL7A1	chr3	48631834	48633441	1608	14	2.99e-56	3.46e-27	5.23e-26	0.28359	0.181897	48631834	chr3	48631834	48633441	1608	12	9.63e-67	1.49e-29	2.82e-29	0.227796	0.0945239	COL7A1
Highest	3	514	chr10	25463757	25465171	1415	15	7.34e-44	1.95e-20	4.24e-20	0.177312	0.0868742	GPR158, GPR158-AS1	chr10	25463757	25464825	1069	14	3.55e-34	6.15e-08	9.62e-08	0.305062	0.0948113	25463757	chr10	25464008	25466027	2020	21	4.22e-86	1.1e-65	7.89e-65	0.266939	0.120702	GPR158, GPR158-AS1
Highest	3	515	chr16	17562419	17566099	3681	12	1.04e-72	1.46e-31	5.3e-31	0.226321	0.0809494	XYLT1	chr16	17563827	17566099	2273	8	1.29e-17	1.08e-11	2.59e-11	0.261905	0.110544	17563827	chr16	17562419	17566099	3681	11	3.23e-44	2.99e-26	5.07e-26	0.205296	0.0863168	XYLT1
Highest	3	516	chr4	175134545	175135997	1453	9	1.99e-32	3.4e-25	9.16e-25	0.152668	0.109563	RP11-148L24.1	chr4	175134545	175135997	1453	10	3.64e-54	4.18e-15	1.54e-14	0.226805	0.143251	175134545	chr4	175134545	175135997	1453	9	6.92e-29	2.97e-24	4.72e-24	0.144519	0.0953991	RP11-148L24.1
Highest	3	517	chr4	118005533	118007342	1810	11	3.25e-61	3.12e-36	1.38e-35	0.281115	0.155014	TRAM1L1	chr4	118006405	118007342	938	12	8.59e-11	3.24e-08	5.22e-08	0.249403	0.171678	118006405	chr4	118005533	118007225	1693	12	4.27e-55	8.62e-35	1.97e-34	0.254155	0.14515	TRAM1L1
Highest	3	518	chr17	2951666	2952767	1102	9	4.22e-35	2.04e-20	4.44e-20	0.158276	0.0677357	NA	chr17	2951666	2952767	1102	11	1.22e-26	1.01e-10	2.18e-10	0.213233	0.100052	2951666	chr17	2951666	2952767	1102	10	5.44e-58	5.75e-46	1.96e-45	0.164153	0.0973101	NA
Highest	3	519	chr17	42835688	42837242	1555	9	2.84e-81	2.84e-27	8.48e-27	0.293867	0.127745	ADAM11	chr17	42835688	42837242	1555	9	1.79e-30	1.28e-10	2.74e-10	0.282759	0.119012	42835688	chr17	42835688	42837242	1555	8	2.96e-57	2.3e-33	5.01e-33	0.26637	0.129345	ADAM11
Highest	3	520	chr4	164264520	164265822	1303	11	3.16e-45	2.69e-33	1.06e-32	0.279925	0.160984	NPY5R, NPY1R	chr4	164264520	164265822	1303	11	3.23e-20	2.05e-06	2.75e-06	0.302217	0.136127	164264520	chr4	164264520	164265822	1303	10	1.86e-52	1.36e-46	4.77e-46	0.220997	0.151465	NPY5R, NPY1R
Highest	3	521	chr11	117666872	117668336	1465	13	3.9e-39	3.5e-19	7.14e-19	0.239937	0.113358	DSCAML1	chr11	117666872	117668336	1465	13	5.73e-43	3.82e-08	6.1e-08	0.343302	0.128957	117666872	chr11	117665395	117668336	2942	17	4e-82	5.93e-65	4.09e-64	0.311604	0.126431	DSCAML1
Highest	3	522	chr3	152553204	152555206	2003	7	1.17e-41	1.77e-18	3.46e-18	0.228487	0.123353	P2RY1	chr3	152553089	152555206	2118	8	1.51e-18	3.69e-09	6.65e-09	0.320717	0.128622	152553089	chr3	152552440	152554430	1991	13	1.41e-60	1.57e-59	8.66e-59	0.213418	0.158315	P2RY1
Highest	3	523	chr8	30889709	30891773	2065	30	1.38e-60	2.95e-25	8.01e-25	0.249843	0.059398	WRN, PURG	chr8	30890108	30892479	2372	33	2.64e-17	0.00952247	0.00976059	0.2247	0.0534854	30890108	chr8	30888925	30892479	3555	32	2.22e-185	4.24e-86	6.32e-85	0.399927	0.0956088	WRN, PURG
Highest	3	524	chr12	111284228	111285754	1527	12	1.6e-25	1.49e-20	3.27e-20	0.185129	0.117164	CCDC63	chr12	111284228	111285754	1527	12	8.4e-28	1.55e-13	4.68e-13	0.296157	0.158497	111284228	chr12	111284228	111285754	1527	9	1.61e-45	3.34e-33	7.25e-33	0.204935	0.106511	CCDC63
Highest	3	525	chr12	123214554	123215684	1131	13	1.94e-51	5.38e-41	2.86e-40	0.187583	0.131852	HCAR1	chr12	123214554	123215684	1131	13	3.87e-35	3.35e-14	1.11e-13	0.265658	0.148799	123214554	chr12	123214554	123215684	1131	12	1.41e-25	1.6e-11	1.75e-11	0.108594	0.0633054	HCAR1
Highest	3	526	chr1	19990624	19992771	2148	12	5.41e-40	1.07e-22	2.6e-22	0.263752	0.110917	HTR6	chr1	19990624	19992024	1401	8	8.42e-27	1.31e-10	2.8e-10	0.230791	0.154969	19990624	chr1	19990624	19992985	2362	13	2.34e-56	2.02e-41	5.83e-41	0.2763	0.113123	HTR6
Highest	3	527	chr4	53617076	53617882	807	7	5.54e-24	9.7e-18	1.82e-17	0.16202	0.131465	ERVMER34-1, AC104066.1	chr4	53617076	53617882	807	7	1.98e-20	2.75e-12	7.1e-12	0.308479	0.206858	53617076	chr4	53617076	53617882	807	7	7.85e-51	4.48e-43	1.37e-42	0.186934	0.152072	ERVMER34-1, AC104066.1
Highest	3	528	chr8	101661245	101662790	1546	11	7.08e-64	5.69e-36	2.5e-35	0.214265	0.0940063	SNX31	chr8	101661245	101662790	1546	12	3.23e-19	3.39e-08	5.45e-08	0.233315	0.114626	101661245	chr8	101661245	101662790	1546	11	4.71e-53	9.69e-32	2e-31	0.213743	0.0849028	SNX31
Highest	3	529	chr2	176956396	176958552	2157	13	7.24e-74	1.6e-27	4.85e-27	0.231439	0.0872237	HOXD13	chr2	176956396	176958552	2157	13	1.61e-54	7.59e-20	4.86e-19	0.317813	0.0598172	176956396	chr2	176956396	176958552	2157	11	3.36e-10	9.52e-12	1.04e-11	0.142638	0.0789382	HOXD13
Highest	3	530	chr3	158288680	158289160	481	12	9.76e-22	2.23e-17	4.14e-17	0.176581	0.117149	MLF1, RP11-538P18.2	chr3	158288680	158289160	481	12	7.35e-11	5.15e-08	8.11e-08	0.181198	0.142934	158288680	chr3	158288695	158289160	466	10	5.92e-84	1.87e-68	1.48e-67	0.283541	0.20276	MLF1, RP11-538P18.2
Highest	3	531	chr17	1810459	1812145	1687	12	3.98e-40	8.3e-37	3.78e-36	0.227078	0.119733	NA	chr17	1810459	1812145	1687	12	2.81e-30	4.7e-10	9.35e-10	0.312115	0.125308	1810459	chr17	1810459	1812145	1687	12	3.88e-42	4.42e-24	6.98e-24	0.205854	0.0786745	NA
Highest	3	532	chr8	110702751	110705093	2343	11	2.26e-35	1.99e-27	6.01e-27	0.205267	0.124719	SYBU	chr8	110702751	110705093	2343	11	1.51e-33	2.05e-14	6.94e-14	0.320789	0.203504	110702751	chr8	110702751	110705093	2343	11	2.83e-28	5.3e-20	7.37e-20	0.132968	0.0670882	SYBU
Highest	3	533	chr14	37050691	37052668	1978	11	4.88e-20	1.72e-16	3.07e-16	0.154038	0.0969684	NKX2-8	chr14	37049299	37053689	4391	17	2.33e-67	3.19e-24	3.47e-23	0.329784	0.0508061	37049299	chr14	37049091	37053689	4599	16	3.62e-13	3.68e-19	4.97e-19	0.161748	0.0760965	NKX2-8
Highest	3	534	chr11	113344987	113347208	2222	14	4.44e-15	6.06e-12	8.57e-12	0.20384	0.0630944	DRD2	chr11	113344987	113347208	2222	15	6.42e-33	1.03e-18	5.87e-18	0.234686	0.106509	113344987	chr11	113344987	113346491	1505	14	1.91e-36	6.26e-30	1.21e-29	0.218526	0.0904579	DRD2
Highest	3	535	chr6	31759412	31761055	1644	24	4.65e-74	2.76e-42	1.55e-41	-0.130051	-0.0662356	VARS	chr6	31760233	31761055	823	15	4.07e-08	0.000680986	0.000732991	-0.122819	-0.0601925	31760233	chr6	31759412	31761055	1644	21	9e-71	3.24e-44	1.04e-43	-0.119574	-0.0595928	VARS
Highest	3	536	chr1	231471504	231475345	3842	24	2.68e-124	6.53e-33	2.52e-32	0.365946	0.0852905	SPRTN, EXOC8	chr1	231471030	231474570	3541	24	3.62e-24	3.74e-09	6.72e-09	0.265141	0.0628509	231471030	chr1	231470652	231473786	3135	19	3.2e-83	8.29e-30	1.59e-29	0.281812	0.0791042	SPRTN, EXOC8
Highest	3	537	chr9	130699885	130701076	1192	7	2.37e-31	4.91e-15	8.05e-15	0.22876	0.0937933	RP11-203J24.8, DPM2	chr9	130699236	130701076	1841	9	2.23e-64	1.14e-18	6.44e-18	0.396087	0.18222	130699236	chr9	130699236	130701076	1841	9	1.39e-35	3.1e-27	5.4e-27	0.202517	0.0635883	RP11-203J24.8, DPM2
Highest	3	538	chr5	170763642	170764152	511	8	5.09e-36	4.51e-29	1.46e-28	0.243626	0.187749	NA	chr5	170763642	170764152	511	9	6.2e-12	3.62e-07	5.19e-07	0.217039	0.147369	170763642	chr5	170763642	170764152	511	9	9.38e-58	7.12e-46	2.42e-45	0.276938	0.178394	NA
Highest	3	539	chr15	51972699	51973920	1222	9	1.25e-29	4.08e-12	5.83e-12	0.241918	0.123597	SCG3	chr15	51972699	51973920	1222	9	5.58e-37	1.58e-15	6.14e-15	0.337407	0.185996	51972699	chr15	51972699	51973920	1222	9	4.57e-47	3.56e-36	8.59e-36	0.224927	0.129132	SCG3
Highest	3	540	chr12	79257496	79258438	943	10	2.37e-30	6.67e-12	9.4e-12	0.188702	0.10686	SYT1	chr12	79257496	79258438	943	11	2.06e-33	4.17e-13	1.21e-12	0.25006	0.0809089	79257496	chr12	79257496	79258438	943	9	9.17e-55	7.84e-45	2.55e-44	0.285099	0.166192	SYT1
Highest	3	541	chr6	56111812	56112696	885	12	6.38e-33	2.05e-27	6.15e-27	0.130245	0.0788032	COL21A1	chr6	56111812	56112696	885	12	5.41e-27	1.28e-08	2.16e-08	0.248756	0.0821787	56111812	chr6	56111812	56112696	885	7	1.08e-47	5.79e-39	1.53e-38	0.187178	0.139644	COL21A1
Highest	3	542	chr8	19614302	19615741	1440	9	6.37e-26	8.45e-24	2.15e-23	0.142846	0.104388	CSGALNACT1	chr8	19614776	19615741	966	7	2.1e-07	3.46e-05	4.1e-05	0.156487	0.113499	19614776	chr8	19614302	19615741	1440	8	8.38e-105	1.58e-69	1.32e-68	0.339286	0.220915	CSGALNACT1
Highest	3	543	chr5	114514097	114516854	2758	15	6.27e-92	1.44e-49	1.04e-48	0.232176	0.0727502	TRIM36	chr5	114514717	114516854	2138	15	1.17e-22	6.45e-06	8.21e-06	0.238972	0.0845732	114514717	chr5	114514097	114517423	3327	15	3.32e-36	2.66e-30	5.2e-30	0.165376	0.0726401	TRIM36
Highest	3	544	chr17	35291480	35293168	1689	10	3.37e-14	2.01e-07	2.28e-07	0.144067	0.0757361	RP11-445F12.1	chr17	35292159	35293719	1561	7	8.84e-20	3.16e-07	4.56e-07	0.169055	0.098863	35292159	chr17	35289677	35300874	11198	51	3.07e-102	9.83e-136	6.22e-134	0.300467	0.111165	LHX1, RP11-445F12.1, RP11-445F12.2
Highest	3	545	chr19	36347276	36348415	1140	10	1.05e-37	4.86e-27	1.44e-26	0.212351	0.1266	KIRREL2, NPHS1	chr19	36347441	36348034	594	8	9.66e-10	8.76e-06	1.1e-05	0.14434	0.0988211	36347441	chr19	36347276	36348415	1140	9	5.62e-76	8.45e-56	4.16e-55	0.257093	0.141284	KIRREL2, NPHS1
Highest	3	546	chr2	27717709	27720122	2414	13	3.03e-33	2.54e-24	6.58e-24	0.201517	0.062281	GCKR, FNDC4	chr2	27716823	27720440	3618	15	6.38e-41	1.06e-14	3.7e-14	0.306424	0.105889	27716823	chr2	27717709	27719544	1836	10	3.6e-33	1.9e-22	2.85e-22	0.192409	0.077045	FNDC4
Highest	3	547	chr3	173113110	173116161	3052	19	6.84e-23	4.77e-10	6.08e-10	0.220502	0.0773673	NLGN1	chr3	173113110	173114306	1197	7	1.22e-13	7.28e-09	1.26e-08	0.226855	0.16845	173113110	chr3	173113110	173116248	3139	19	7.63e-65	6.97e-74	6.87e-73	0.237353	0.149091	NLGN1
Highest	3	548	chr16	19894978	19897808	2831	14	5.82e-65	3.16e-39	1.6e-38	0.228953	0.099274	GPRC5B	chr16	19894948	19897808	2861	15	9.95e-48	1.26e-12	3.38e-12	0.312536	0.100302	19894948	chr16	19895321	19897808	2488	11	6.98e-22	2.17e-12	2.42e-12	0.215065	0.0524727	GPRC5B
Highest	3	549	chr17	7608068	7609416	1349	8	2.71e-26	1.95e-25	5.35e-25	0.271731	0.14988	EFNB3	chr17	7608068	7609416	1349	8	1.75e-08	0.000122941	0.00013888	0.222882	0.102264	7608068	chr17	7608068	7609416	1349	8	4.29e-81	3.79e-65	2.64e-64	0.288254	0.191725	EFNB3
Highest	3	550	chr2	227654510	227657192	2683	9	1.78e-41	5.49e-24	1.41e-23	0.259062	0.0845962	IRS1	chr2	227655319	227657192	1874	8	1.59e-24	1.21e-11	2.88e-11	0.280332	0.113879	227655319	chr2	227655319	227657192	1874	7	6.29e-62	1.26e-30	2.49e-30	0.345078	0.0973172	IRS1
Highest	3	551	chr2	217236040	217237043	1004	15	1.73e-39	3.7e-18	7.17e-18	0.173208	0.0916076		chr2	217236425	217237043	619	14	4.85e-13	2.6e-05	3.12e-05	0.176495	0.0728291	217236425	chr2	217236040	217237937	1898	16	3.09e-112	3.42e-86	5.13e-85	0.245528	0.172182
Highest	3	552	chr16	90113893	90115646	1754	10	8.95e-31	3.86e-22	9.15e-22	0.251138	0.127734	URAHP	chr16	90113893	90115646	1754	12	4.1e-33	5.11e-14	1.65e-13	0.386763	0.194446	90113893	chr16	90113893	90115646	1754	12	2.6e-45	2.67e-25	4.39e-25	0.232983	0.0835653	URAHP
Highest	3	553	chr1	211306365	211308714	2350	11	5.02e-46	3.74e-31	1.32e-30	0.273077	0.124085	KCNH1, KCNH1-IT1	chr1	211307178	211308714	1537	9	2.22e-15	2.25e-06	3.01e-06	0.25501	0.140547	211307178	chr1	211306365	211308714	2350	10	3.12e-57	4.39e-44	1.4e-43	0.280544	0.151219	KCNH1, KCNH1-IT1
Highest	3	554	chr6	35180909	35182910	2002	9	2.09e-57	1.65e-26	4.75e-26	0.21206	0.0827518	SCUBE3	chr6	35180909	35182910	2002	9	1.95e-45	8.38e-09	1.44e-08	0.327448	0.122759	35180909	chr6	35180909	35183390	2482	10	1.5e-50	5.56e-38	1.42e-37	0.321867	0.122532	SCUBE3
Highest	3	555	chr1	179544476	179546285	1810	15	7.81e-74	1.88e-46	1.22e-45	0.215735	0.114325	RNU5F-2P, NPHS2	chr1	179544476	179546285	1810	15	6.56e-24	1.91e-07	2.82e-07	0.24901	0.0816499	179544476	chr1	179544476	179546285	1810	11	1.17e-33	5.9e-26	9.9e-26	0.185423	0.0793827	RNU5F-2P, NPHS2
Highest	3	556	chr15	48469952	48470973	1022	10	3.37e-31	3.25e-22	7.77e-22	0.221255	0.142829	MYEF2	chr15	48469952	48470612	661	7	3.55e-07	0.0123079	0.0125836	0.186269	0.0966925	48469952	chr15	48470205	48470973	769	10	5.54e-107	4.13e-83	5.59e-82	0.336447	0.238305	MYEF2
Highest	3	557	chr11	130297149	130299333	2185	17	5.22e-40	3.08e-16	5.42e-16	0.242418	0.0746938	ADAMTS8	chr11	130297771	130299947	2177	15	1.54e-16	2.37e-08	3.88e-08	0.286471	0.0905011	130297771	chr11	130297149	130299947	2799	17	1.33e-68	1.11e-60	6.44e-60	0.259262	0.111803	ADAMTS8
Highest	3	558	chr19	10405083	10407538	2456	9	2.3e-55	1.42e-37	6.71e-37	0.263906	0.141974	ICAM5	chr19	10405226	10407538	2313	8	2.48e-45	8.6e-12	2.09e-11	0.366044	0.173439	10405226	chr19	10405083	10407538	2456	9	3.71e-17	7.63e-15	9.07e-15	0.17561	0.0860263	ICAM5
Highest	3	559	chr15	45421068	45422553	1486	16	1.38e-54	6.17e-27	1.82e-26	0.235721	0.112675	DUOX1, DUOXA1	chr15	45421068	45422553	1486	16	4.07e-44	1.53e-09	2.88e-09	0.395622	0.162555	45421068	chr15	45421068	45422553	1486	15	3.32e-64	1.55e-32	3.3e-32	0.234927	0.0989013	DUOX1, DUOXA1
Highest	3	560	chr7	25894793	25901273	6481	32	2.33e-46	1.1e-28	3.51e-28	0.203774	0.0785788	NA	chr7	25895751	25898541	2791	18	2.72e-36	4.87e-18	2.58e-17	0.181115	0.08201	25895751	chr7	25900167	25901273	1107	7	3.23e-13	2.6e-09	2.72e-09	0.119441	0.0666134	NA
Highest	3	561	chr2	173600362	173601360	999	8	7.02e-19	2.44e-10	3.17e-10	0.179008	0.116451	RAPGEF4, RAPGEF4-AS1	chr2	173599806	173601413	1608	11	1.29e-18	1.89e-11	4.39e-11	0.313223	0.185372	173599806	chr2	173599732	173601413	1682	11	6.41e-80	5.96e-53	2.66e-52	0.307535	0.186556	RAPGEF4, RAPGEF4-AS1
Highest	3	562	chr17	42906669	42908915	2247	9	1.25e-20	1.96e-21	4.48e-21	0.18829	0.100683	GJC1	chr17	42907485	42908915	1431	7	4.09e-29	5.59e-09	9.85e-09	0.284216	0.136034	42907485	chr17	42906669	42908410	1742	8	1.87e-55	1.11e-44	3.58e-44	0.31	0.131182	GJC1
Highest	3	563	chr8	134582241	134583731	1491	7	6.58e-18	5.05e-13	7.53e-13	0.151989	0.121125	ST3GAL1	chr8	134582241	134583731	1491	7	1.73e-13	1.53e-09	2.88e-09	0.319627	0.223348	134582241	chr8	134582241	134584692	2452	10	6.45e-116	6.35e-58	3.33e-57	0.400981	0.167954	ST3GAL1
Highest	3	564	chr19	10627706	10629035	1330	8	3.99e-67	1.84e-48	1.26e-47	0.242849	0.113685	S1PR5	chr19	10627706	10629035	1330	8	1.58e-23	1.18e-11	2.81e-11	0.32761	0.128392	10627706	chr19	10627706	10629035	1330	7	3.23e-13	2.5e-09	2.62e-09	0.12167	0.0614218	S1PR5
Highest	3	565	chr16	54227790	54228582	793	8	1.41e-40	7.12e-30	2.39e-29	0.181059	0.12502	NA	chr16	54227790	54228582	793	8	2.03e-15	1.1e-09	2.1e-09	0.200422	0.154844	54227790	chr16	51187388	51190201	2814	14	4.62e-18	6.81e-28	1.21e-27	0.130813	0.0845486	NA
Highest	3	566	chr5	172754848	172756558	1711	11	2.78e-12	2e-08	2.36e-08	0.108583	0.0803699	STC2	chr5	172754465	172756558	2094	12	1.36e-14	9.75e-10	1.88e-09	0.209442	0.125327	172754465	chr5	172753646	172757702	4057	17	7.88e-55	4.14e-65	2.88e-64	0.200566	0.120987	STC2
Highest	3	567	chr1	47879840	47883234	3395	11	1.08e-30	5.06e-19	1.02e-18	0.247067	0.0606515	FOXE3	chr1	47881404	47883234	1831	8	8.22e-53	5.13e-13	1.46e-12	0.397423	0.185679	47881404	chr1	47879840	47883234	3395	11	8.15e-41	3.53e-30	6.85e-30	0.282118	0.0896543	FOXE3
Highest	3	568	chr17	34057601	34059260	1660	8	2.3e-30	1.55e-16	2.79e-16	0.19237	0.0709522	RASL10B	chr17	34057601	34059260	1660	8	1.22e-22	1.11e-09	2.12e-09	0.165049	0.105986	34057601	chr17	34057206	34059260	2055	8	7.46e-67	5.29e-49	2.03e-48	0.209147	0.0935214	RASL10B
Highest	3	569	chr1	11538304	11540200	1897	9	9.85e-23	4.39e-19	8.91e-19	0.133621	0.0746496	PTCHD2	chr1	11538304	11540200	1897	10	4.66e-48	1.26e-24	1.45e-23	0.261187	0.171292	11538304	chr1	11538840	11540200	1361	7	5.54e-19	1.15e-11	1.26e-11	0.169175	0.0836107	PTCHD2
Highest	3	570	chr10	130008514	130010447	1934	11	8.05e-46	6.05e-23	1.49e-22	0.256114	0.0988427	NA	chr10	130008514	130010447	1934	11	1.75e-21	1.05e-11	2.5e-11	0.259181	0.128771	130008514	chr10	130008514	130010447	1934	9	6.06e-34	8.64e-29	1.6e-28	0.316088	0.103072	NA
Highest	3	571	chr16	1074159	1081668	7510	21	1.13e-16	1.16e-28	3.7e-28	0.116937	0.0627503	NA	chr16	1076721	1081668	4948	15	4.55e-19	1.1e-13	3.39e-13	0.230118	0.107477	1076721	chr16	1078689	1080808	2120	9	1.07e-27	2.72e-16	3.36e-16	0.178736	0.0576855	NA
Highest	3	572	chr13	52979688	52980671	984	7	4.48e-40	1.44e-27	4.37e-27	0.227678	0.17166	THSD1	chr13	52979688	52980671	984	8	1.03e-22	9.27e-06	1.16e-05	0.313243	0.142796	52979688	chr13	52979688	52980671	984	7	6.27e-57	4.45e-49	1.71e-48	0.233453	0.19612	THSD1
Highest	3	573	chr16	2245534	2247229	1696	8	7.63e-43	7.16e-30	2.4e-29	0.166648	0.0941806	CASKIN1	chr16	2245534	2247229	1696	8	1.01e-21	3.61e-13	1.05e-12	0.330814	0.138104	2245534	chr16	2245534	2247229	1696	7	1.39e-20	5.1e-16	6.26e-16	0.205944	0.0863426	CASKIN1
Highest	3	574	chr5	80528609	80530213	1605	10	3.35e-42	8.73e-33	3.36e-32	0.253858	0.138917	CKMT2, CKMT2-AS1	chr5	80528609	80529943	1335	9	4.01e-28	3.47e-13	1.01e-12	0.279238	0.211628	80528609	chr5	80528609	80529943	1335	8	1.78e-19	3.83e-13	4.35e-13	0.194981	0.0931267	CKMT2, CKMT2-AS1
Highest	3	575	chr2	25475140	25476664	1525	7	5.7e-15	2.94e-05	3.05e-05	0.14471	0.0574623	DNMT3A	chr2	25473781	25476664	2884	12	1.55e-24	2.75e-11	6.28e-11	0.239954	0.0700085	25473781	chr2	25472665	25476664	4000	14	6.27e-86	5.54e-59	2.99e-58	0.210965	0.0952403	DNMT3A
Highest	3	576	chr19	11688246	11689997	1752	14	2.53e-20	7.18e-18	1.37e-17	0.175114	0.087916	ZNF627, ACP5	chr19	11689488	11689997	510	12	4.59e-07	6.85e-05	7.93e-05	0.195531	0.123437	11689488	chr19	11687621	11689997	2377	14	2.42e-119	1.67e-80	2.12e-79	0.282062	0.134498	ZNF627, ACP5
Highest	3	577	chr12	100750473	100751051	579	8	4.07e-72	3.88e-50	2.84e-49	0.221039	0.144184	SLC17A8	chr12	100750473	100751051	579	8	4.38e-24	2.59e-10	5.31e-10	0.283421	0.150939	100750473	chr12	100750473	100751051	579	7	7.82e-14	5.45e-11	5.88e-11	0.144315	0.0590274	SLC17A8
Highest	3	578	chr14	101525939	101528579	2641	24	1.72e-35	1.34e-14	2.16e-14	0.200536	0.0522427	MIR154, MIR496, MIR377	chr14	101524635	101528671	4037	30	8e-38	6.33e-23	5.92e-22	0.263036	0.132724	101524635	chr14	101525465	101527072	1608	16	1.34e-30	4.1e-17	5.22e-17	0.141741	0.0562593	MIR154, MIR496
Highest	3	579	chr1	212872426	212874742	2317	13	1.28e-36	7.17e-26	2.01e-25	0.207921	0.0963607	BATF3	chr1	212872679	212874742	2064	12	6.59e-18	4.21e-10	8.43e-10	0.257736	0.120831	212872679	chr1	212873626	212874742	1117	7	8.2e-34	3.68e-29	6.86e-29	0.186508	0.108161	NA
Highest	3	580	chr19	38746538	38747888	1351	16	3.05e-29	9.95e-20	2.09e-19	0.201429	0.104113	SPINT2, PPP1R14A	chr19	38746538	38747888	1351	16	5.7e-11	0.00323704	0.00337307	0.200995	0.0866125	38746538	chr19	38746538	38747888	1351	16	3.83e-99	7.34e-81	9.48e-80	0.283875	0.164133	SPINT2, PPP1R14A
Highest	3	581	chr16	66958650	66959833	1184	7	8.11e-48	3.64e-31	1.29e-30	0.197134	0.0720536	RRAD	chr16	66958650	66959833	1184	7	1.79e-30	1.25e-12	3.38e-12	0.276038	0.0721256	66958650	chr16	66958650	66959833	1184	7	2.39e-20	6.42e-15	7.65e-15	0.143113	0.078681	RRAD
Highest	3	582	chr1	118727658	118728991	1334	11	8.16e-31	6.05e-20	1.28e-19	0.199317	0.122958	SPAG17	chr1	118727658	118728226	569	9	1.05e-09	3.34e-05	3.97e-05	0.179976	0.120235	118727658	chr1	118727658	118728991	1334	11	4.87e-117	1.35e-68	1.08e-67	0.296833	0.173116	SPAG17
Highest	3	583	chr13	28363281	28364872	1592	7	9.15e-44	1.56e-23	3.93e-23	0.216496	0.098515	NA	chr13	28363281	28364872	1592	7	6.42e-15	6.61e-06	8.4e-06	0.150384	0.0837496	28363281	chr13	27131484	27132773	1290	11	2.11e-60	1.2e-53	5.5e-53	0.273135	0.190698	WASF3
Highest	3	584	chr1	90097604	90100070	2467	8	5.05e-25	8.35e-18	1.58e-17	0.162284	0.0928645	RP11-413E1.4, LRRC8C, RP11-302M6.4, RP5-1007M22.2	chr1	90097604	90100070	2467	10	2.2e-10	5.43e-10	1.07e-09	0.184773	0.133528	90097604	chr1	90097604	90100070	2467	9	5.45e-37	1.17e-42	3.53e-42	0.333043	0.150511	RP11-413E1.4, LRRC8C, RP11-302M6.4, RP5-1007M22.2
Highest	3	585	chr17	45055318	45057470	2153	10	6.34e-39	7.65e-31	2.66e-30	0.203388	0.128938	GOSR2, RP11-156P1.2, LRRC37A17P, RPRML	chr17	45055836	45056976	1141	10	4.55e-14	2.5e-07	3.64e-07	0.210517	0.143408	45055836	chr17	45054460	45057470	3011	13	3.99e-38	3.81e-34	8.53e-34	0.194839	0.117824	GOSR2, RP11-156P1.2, LRRC37A17P, RPRML
Highest	3	586	chr12	91572142	91573372	1231	8	1.05e-25	3.76e-22	8.92e-22	0.161984	0.101577	DCN	chr12	91572142	91573372	1231	8	1.8e-22	2.22e-12	5.8e-12	0.265878	0.143846	91572142	chr12	91572142	91573372	1231	7	4.23e-46	3.97e-25	6.48e-25	0.156888	0.0618465	DCN
Highest	3	587	chr17	49242504	49243640	1137	11	1.01e-50	1.95e-27	5.87e-27	0.197842	0.0908828	NME1-NME2, NME2	chr17	49242504	49243640	1137	12	1.43e-43	7.47e-13	2.08e-12	0.282722	0.147988	49242504	chr17	49242504	49243640	1137	11	9.08e-44	2.68e-17	3.43e-17	0.207212	0.0743806	NME1-NME2, NME2
Highest	3	588	chr11	101917847	101918575	729	8	5.8e-29	1.58e-24	4.14e-24	0.147455	0.063164	C11orf70	chr11	101917847	101918710	864	11	9.14e-39	2.34e-14	7.88e-14	0.204873	0.089374	101917847	chr11	101917847	101918575	729	8	4.27e-29	1.27e-17	1.64e-17	0.14533	0.0597567	C11orf70
Highest	3	589	chr3	38070342	38071578	1237	8	5.84e-45	1.44e-21	3.33e-21	0.188252	0.105088	PLCD1	chr3	38070342	38071578	1237	8	2.8e-21	1.99e-05	2.42e-05	0.271303	0.154888	38070342	chr3	38070342	38071578	1237	8	5.26e-74	2.08e-59	1.14e-58	0.207262	0.15583	PLCD1
Highest	3	590	chr2	149631191	149634726	3536	17	6.28e-27	1.86e-24	4.86e-24	0.215813	0.101901	KIF5C, AC105402.4	chr2	149631830	149633226	1397	9	2.86e-15	9.26e-05	0.00010568	0.277942	0.117841	149631830	chr2	149631830	149634726	2897	13	6.02e-48	3.87e-56	1.92e-55	0.277098	0.164194	KIF5C, AC105402.4
Highest	3	591	chr1	62783533	62785901	2369	10	5.78e-55	4.75e-25	1.27e-24	0.322814	0.126121	KANK4	chr1	62784269	62785512	1244	8	3.18e-30	8.65e-12	2.1e-11	0.314017	0.192307	62784269	chr1	62783533	62785512	1980	7	9.45e-32	1.89e-22	2.84e-22	0.307903	0.111525	KANK4
Highest	3	592	chr12	56101078	56102252	1175	12	7.7e-46	3.7e-31	1.31e-30	0.224594	0.0652512	ITGA7	chr12	56101078	56102252	1175	11	9.89e-16	8.68e-10	1.68e-09	0.195434	0.0651974	56101078	chr12	56101078	56102222	1145	10	1.16e-40	7.5e-22	1.1e-21	0.252092	0.0693387	ITGA7
Highest	3	593	chr2	66660462	66662764	2303	12	4.8e-93	9.67e-37	4.39e-36	0.281192	0.138436	MEIS1, MEIS1-AS3	chr2	66661280	66662585	1306	7	6.29e-12	8.19e-08	1.26e-07	0.222548	0.162481	66661280	chr2	66659348	66662810	3463	15	8.85e-18	8.49e-24	1.33e-23	0.153635	0.0618932	MEIS1, MEIS1-AS3
Highest	3	594	chr3	59035407	59036158	752	7	2.98e-15	2.86e-12	4.12e-12	0.152056	0.0647261	C3orf67	chr3	59035407	59036158	752	7	9.4e-13	1.38e-07	2.07e-07	0.236473	0.124732	59035407	chr3	59034566	59036158	1593	7	1.88e-93	3.75e-64	2.49e-63	0.258283	0.149201	C3orf67
Highest	3	595	chr1	29585853	29587490	1638	12	8.07e-21	5.28e-13	7.88e-13	0.202117	0.0504518	PTPRU	chr1	29585853	29587490	1638	13	8.13e-74	3.46e-22	2.94e-21	0.394239	0.0905233	29585853	chr1	29585853	29587357	1505	11	7.49e-30	9.49e-17	1.19e-16	0.241552	0.100317	PTPRU
Highest	3	596	chr5	321681	323794	2114	8	1.25e-27	3.31e-16	5.82e-16	0.237558	0.120378	PDCD6, AHRR	chr5	322032	323907	1876	8	1.92e-34	1.31e-09	2.47e-09	0.305493	0.1545	322032	chr5	320888	323320	2433	9	1.34e-46	2.43e-43	7.55e-43	0.275687	0.149401	PDCD6, AHRR
Highest	3	597	chr8	49292285	49293600	1316	10	2.23e-40	7.27e-32	2.67e-31	0.277275	0.118857	NA	chr8	49292285	49293600	1316	10	6.28e-24	4.82e-09	8.56e-09	0.294313	0.107297	49292285	chr8	49292285	49293600	1316	7	2.41e-35	6.7e-23	1.02e-22	0.258169	0.123753	NA
Highest	3	598	chr16	1074159	1081668	7510	21	1.13e-16	1.16e-28	3.7e-28	0.116937	0.0627503	NA	chr16	1076721	1081668	4948	15	4.55e-19	1.1e-13	3.39e-13	0.230118	0.107477	1076721	chr16	1074159	1077028	2870	8	1.18e-12	4.49e-12	4.96e-12	0.105724	0.0556956	NA
Highest	3	599	chr1	24438607	24439418	812	9	6.89e-48	2.27e-35	9.67e-35	0.148311	0.0855174	MYOM3	chr1	24438607	24439418	812	9	2.55e-26	3.37e-09	6.1e-09	0.146909	0.0767333	24438607	chr1	24438607	24439418	812	8	3.63e-31	2.19e-19	2.99e-19	0.130591	0.0658291	MYOM3
Highest	3	600	chr20	44992585	44993770	1186	12	6.61e-17	4.01e-09	4.9e-09	0.140071	0.0687066	SLC35C2	chr20	44992585	44993770	1186	12	9.4e-20	1.78e-07	2.63e-07	0.224661	0.113835	44992585	chr20	44992585	44993770	1186	12	1.07e-198	1.82e-71	1.66e-70	0.343589	0.15263	SLC35C2
Highest	3	601	chr13	107568171	107570511	2341	11	7.1e-25	1.55e-21	3.58e-21	0.21669	0.0856873	NA	chr13	107568171	107570511	2341	11	7.69e-74	2.77e-21	2.08e-20	0.342989	0.187556	107568171	chr13	107568872	107570511	1640	8	3.48e-28	8.05e-08	8.25e-08	0.205909	0.0678337	NA
Highest	3	602	chr7	103085736	103087780	2045	13	6.14e-31	2.98e-21	6.72e-21	0.226607	0.0775714	CTB-107G13.1, SLC26A5	chr7	103085736	103088199	2464	14	1.24e-41	5.67e-15	2.04e-14	0.371043	0.121648	103085736	chr7	103085736	103086829	1094	7	3.3e-44	1.2e-17	1.55e-17	0.268601	0.0980624	CTB-107G13.1, SLC26A5
Highest	3	603	chr5	148650899	148651839	941	7	5.64e-26	7.93e-18	1.5e-17	0.222554	0.131672	AFAP1L1, RP11-331K21.1, AC012613.2	chr5	148650899	148651839	941	7	1.07e-13	4.57e-09	8.14e-09	0.248637	0.168965	148650899	chr5	148650899	148651839	941	7	4.09e-48	3.14e-42	9.29e-42	0.226102	0.167424	AFAP1L1, RP11-331K21.1, AC012613.2
Highest	3	604	chr3	183993080	183994568	1489	15	3.21e-27	5.3e-11	7.1e-11	0.162085	0.0577598	EIF2B5, ECE2	chr3	183993080	183994568	1489	16	3.61e-30	2.92e-12	7.5e-12	0.205554	0.109788	183993080	chr3	183993080	183995462	2383	15	2.06e-61	2.93e-38	7.58e-38	0.252232	0.0906012	EIF2B5, ECE2
Highest	3	605	chr3	148803510	148804978	1469	18	4.19e-12	1.86e-07	2.11e-07	0.149805	0.0578449	HLTF-AS1, HLTF	chr3	148803905	148805181	1277	21	1.1e-07	0.00274946	0.00287469	0.192722	0.0530469	148803905	chr3	148803491	148805294	1804	25	0	5.07e-174	8.51e-172	0.329214	0.135255	HLTF-AS1, HLTF
Highest	3	606	chr12	54784180	54785320	1141	9	7.34e-45	8.95e-26	2.49e-25	0.206127	0.115299	RP11-753H16.3, RP11-753H16.5, ZNF385A	chr12	54784747	54785320	574	8	8.56e-17	4.23e-08	6.72e-08	0.17091	0.0891152	54784747	chr12	54784180	54785320	1141	9	2.81e-43	1.31e-31	2.7e-31	0.212694	0.103628	RP11-753H16.3, RP11-753H16.5, ZNF385A
Highest	3	607	chr18	78004237	78005665	1429	14	6.1e-65	1.49e-52	1.2e-51	0.19779	0.11226	PARD6G	chr18	78004237	78005665	1429	15	1.7e-18	3.18e-09	5.77e-09	0.223604	0.109861	78004237	chr18	78004237	78005487	1251	8	8.18e-13	2.61e-07	2.66e-07	0.132034	0.0546439	PARD6G
Highest	3	608	chr8	99076314	99077817	1504	10	3.54e-36	1.46e-26	4.24e-26	0.180827	0.102644	C8orf47	chr8	99076314	99077817	1504	11	2.64e-11	3.77e-09	6.78e-09	0.17912	0.115196	99076314	chr8	99076314	99077049	736	8	1.05e-38	2.48e-26	4.22e-26	0.178036	0.099115	C8orf47
Highest	3	609	chr16	56224504	56225952	1449	11	7.21e-17	3.59e-07	4.01e-07	0.227044	0.082076	GNAO1, RP11-461O7.1	chr16	56224793	56225952	1160	8	1e-09	0.000149123	0.000167419	0.283796	0.106972	56224793	chr16	56224504	56228577	4074	25	2.65e-82	1.21e-124	5.3e-123	0.30024	0.205261	GNAO1, RP11-461O7.1, CTD-2050B12.2
Highest	3	610	chr19	10529124	10531980	2857	12	1.96e-36	6.23e-20	1.32e-19	0.260414	0.109316	PDE4A, CDC37	chr19	10529650	10531980	2331	11	4.28e-21	2.89e-06	3.8e-06	0.237656	0.115523	10529650	chr19	10529124	10531980	2857	11	2.84e-56	8.52e-53	3.78e-52	0.268594	0.162635	PDE4A, CDC37
Highest	3	611	chr19	18900568	18902727	2160	17	1.27e-12	9.42e-08	1.08e-07	0.235847	0.082689	COMP	chr19	18902081	18902727	647	9	5.71e-17	0.000216671	0.000240234	0.248853	0.092486	18902081	chr19	18898325	18902709	4385	22	1.06e-106	1.89e-112	6.58e-111	0.322882	0.16501	COMP
Highest	3	612	chr6	10555262	10556523	1262	7	1.07e-42	1.85e-33	7.36e-33	0.188439	0.134372	GCNT2	chr6	10555262	10556523	1262	7	4.65e-25	2.22e-12	5.8e-12	0.292042	0.16436	10555262	chr6	10555262	10556523	1262	7	4.24e-15	8.6e-09	8.92e-09	0.123551	0.073199	GCNT2
Highest	3	613	chr17	1926210	1929555	3346	9	3.67e-42	1.44e-42	8.1e-42	0.303873	0.11319	RTN4RL1, CTD-2545H1.1	chr17	1927052	1929555	2504	8	6.24e-16	1.74e-10	3.65e-10	0.282198	0.132571	1927052	chr17	1926210	1928794	2585	7	1.87e-09	1.8e-07	1.84e-07	0.138457	0.0516348	RTN4RL1, CTD-2545H1.1
Highest	3	614	chr5	76010444	76012246	1803	14	1.03e-49	9.87e-14	1.52e-13	0.226027	0.0675159	F2R, CTD-2384B11.2	chr5	76010598	76011922	1325	11	1.31e-14	0.000124168	0.000140146	0.202653	0.0625157	76010598	chr5	76010444	76012827	2384	16	3.14e-104	5.94e-78	6.82e-77	0.341224	0.149591	F2R, CTD-2384B11.2
Highest	3	615	chr9	136038690	136040543	1854	9	1.55e-56	4.17e-19	8.49e-19	0.287011	0.0929448	RALGDS, GBGT1	chr9	136038690	136040543	1854	9	5.92e-29	7.44e-07	1.04e-06	0.278803	0.069537	136038690	chr9	136038692	136040543	1852	8	1.34e-72	3.36e-50	1.34e-49	0.279096	0.131043	RALGDS, GBGT1
Highest	3	616	chr11	12030639	12031508	870	11	9.14e-16	5.59e-10	7.11e-10	0.198941	0.103211	DKK3	chr11	12030289	12031508	1220	14	3.12e-09	0.0179812	0.0183047	0.252864	0.0504125	12030289	chr11	12029738	12031508	1771	18	2.88e-149	1.42e-113	5.24e-112	0.289767	0.181986	DKK3
Highest	3	617	chr14	105992115	105995251	3137	8	2.07e-21	8.98e-19	1.79e-18	0.226622	0.114329	TMEM121	chr14	105992115	105993747	1633	7	5.95e-14	7.87e-07	1.1e-06	0.235582	0.113462	105992115	chr14	105992115	105996513	4399	14	7.05e-53	3.35e-51	1.39e-50	0.298058	0.110483	TMEM121
Highest	3	618	chr10	134697771	134699744	1974	10	9.99e-12	8.71e-12	1.22e-11	0.128086	0.0649602	TTC40	chr10	134697042	134700254	3213	14	1.78e-26	1.44e-19	8.92e-19	0.266919	0.147855	134697042	chr10	134697771	134700254	2484	11	1.48e-21	1.04e-18	1.38e-18	0.134309	0.0630623	TTC40
Highest	3	619	chr4	109683730	109684585	856	7	1.17e-22	2.04e-15	3.43e-15	0.234855	0.139121	ETNPPL	chr4	109683730	109684585	856	8	1.37e-17	3.75e-08	6.01e-08	0.327659	0.161855	109683730	chr4	109682776	109684585	1810	8	6.82e-67	6.68e-47	2.38e-46	0.26361	0.165346	ETNPPL
Highest	3	620	chr14	101525939	101528579	2641	24	1.72e-35	1.34e-14	2.16e-14	0.200536	0.0522427	MIR154, MIR496, MIR377	chr14	101524635	101528671	4037	30	8e-38	6.33e-23	5.92e-22	0.263036	0.132724	101524635	chr14	101528123	101528671	549	9	3.82e-20	3.44e-11	3.72e-11	0.126132	0.0596087	MIR377
Highest	3	621	chr6	150311305	150312368	1064	8	3.88e-46	8.56e-26	2.38e-25	0.172055	0.130521	NA	chr6	150311305	150312368	1064	9	6.11e-20	1.83e-06	2.45e-06	0.172604	0.108647	150311305	chr6	150311305	150312310	1006	7	2.33e-44	1.08e-37	2.72e-37	0.21193	0.160989	NA
Highest	3	622	chr20	3758006	3759228	1223	7	1.06e-24	7.63e-14	1.18e-13	0.120389	0.070409	SPEF1	chr20	3758006	3759228	1223	7	3.62e-19	1.21e-07	1.83e-07	0.178841	0.0981191	3758006	chr20	3758006	3759228	1223	7	6.58e-62	4.47e-53	1.99e-52	0.208105	0.126132	SPEF1
Highest	3	623	chr19	57078173	57079381	1209	10	5.53e-46	4.64e-34	1.87e-33	0.248447	0.177666	ZNF470, AC007228.11	chr19	57078442	57079381	940	9	1.16e-06	0.00010595	0.000120328	0.20601	0.130648	57078442	chr19	57078173	57079381	1209	10	8.08e-34	2.9e-32	6.08e-32	0.197062	0.140318	ZNF470, AC007228.11
Highest	3	624	chr1	165204410	165205506	1097	13	2.5e-30	3.2e-22	7.66e-22	0.211003	0.123884	LMX1A	chr1	165204410	165205506	1097	14	4.2e-13	5.86e-07	8.25e-07	0.221863	0.0933733	165204410	chr1	165203646	165205506	1861	14	1.83e-39	1.68e-41	4.87e-41	0.167981	0.107994	LMX1A
Highest	3	625	chr19	40731797	40732902	1106	13	1.11e-19	2.62e-11	3.57e-11	0.177545	0.0556798	CNTD2	chr19	40731797	40732902	1106	13	4.67e-45	2.53e-15	9.57e-15	0.180971	0.101117	40731797	chr19	40731797	40732902	1106	13	7.46e-55	1.5e-24	2.41e-24	0.251426	0.0869566	CNTD2
Highest	3	626	chr19	6501778	6502938	1161	8	1.49e-23	1.38e-17	2.58e-17	0.20963	0.11757	TUBB4A	chr19	6501778	6502938	1161	8	1.54e-45	7.46e-16	3e-15	0.353794	0.141603	6501778	chr19	6501778	6502938	1161	8	1.14e-21	5.5e-17	6.98e-17	0.166359	0.0945892	TUBB4A
Highest	3	627	chr2	71693090	71694284	1195	13	3.97e-30	3.89e-16	6.8e-16	0.142264	0.0766408	DYSF	chr2	71693090	71694284	1195	13	1.99e-29	1.7e-12	4.53e-12	0.267627	0.0646082	71693090	chr2	71693090	71694284	1195	13	2.95e-44	1.74e-25	2.88e-25	0.183354	0.0953574	DYSF
Highest	3	628	chr6	146919633	146920295	663	11	3.09e-31	4.02e-17	7.37e-17	0.199657	0.0968707	ADGB, RP11-715G15.1	chr6	146919633	146920295	663	11	3.9e-14	1.14e-06	1.56e-06	0.159893	0.0502387	146919633	chr6	146919633	146920295	663	10	1.91e-75	2.5e-52	1.09e-51	0.23261	0.131021	ADGB, RP11-715G15.1
Highest	3	629	chr20	52788779	52791472	2694	12	9.93e-58	2.17e-32	8.17e-32	0.365495	0.132051	CYP24A1	chr20	52788779	52790978	2200	11	9.1e-13	8.65e-08	1.33e-07	0.212119	0.110819	52788779	chr20	52788779	52791472	2694	12	7.34e-47	5.16e-23	7.86e-23	0.274206	0.0967491	CYP24A1
Highest	3	630	chr21	47062264	47064307	2044	11	1.39e-19	1.81e-11	2.49e-11	0.18396	0.0742066	PCBP3	chr21	47062565	47064462	1898	10	2.7e-18	8.44e-08	1.3e-07	0.288492	0.133566	47062565	chr21	47061442	47064462	3021	13	1.34e-43	1.14e-53	5.21e-53	0.232596	0.137673	PCBP3
Highest	3	631	chr15	89942691	89943836	1146	8	2.36e-31	2.53e-18	4.92e-18	0.262901	0.145805	NA	chr15	89942773	89943836	1064	7	2.87e-10	7.55e-06	9.53e-06	0.312905	0.16426	89942773	chr15	89942156	89943836	1681	9	1.33e-68	1.27e-53	5.8e-53	0.324536	0.186817	NA
Highest	3	632	chr2	120300987	120302499	1513	9	2.4e-23	6.22e-17	1.13e-16	0.13832	0.0578473	PCDP1	chr2	120300987	120302499	1513	9	3.35e-26	5.45e-10	1.08e-09	0.125542	0.0865982	120300987	chr2	120300987	120302499	1513	9	3.55e-44	1.66e-33	3.63e-33	0.242865	0.0739605	PCDP1
Highest	3	633	chr19	50315909	50316878	970	12	4.01e-17	2.96e-08	3.45e-08	0.163989	0.0809562	FUZ	chr19	50316212	50316878	667	11	1.19e-07	3.06e-05	3.65e-05	0.197616	0.0945343	50316212	chr19	50315909	50316878	970	12	1.18e-124	4.49e-82	5.9e-81	0.303411	0.210859	FUZ
Highest	3	634	chr12	22094009	22095477	1469	13	2.13e-43	4.8e-24	1.23e-23	0.261339	0.133668	ABCC9	chr12	22094699	22095477	779	7	2.08e-21	3.17e-07	4.56e-07	0.295512	0.174278	22094699	chr12	22093960	22095330	1371	13	1.43e-37	1.11e-36	2.73e-36	0.192436	0.114588	ABCC9
Highest	3	635	chr1	28917964	28919387	1424	7	2.21e-34	1.35e-24	3.55e-24	0.196771	0.0791168	RAB42, TAF12	chr1	28917964	28919387	1424	7	4.06e-35	1.22e-10	2.6e-10	0.273845	0.131398	28917964	chr1	28917964	28919387	1424	7	1.94e-38	7.46e-21	1.06e-20	0.219979	0.0722652	RAB42, TAF12
Highest	3	636	chr20	33145848	33147017	1170	8	6.54e-14	2.66e-09	3.29e-09	0.194544	0.0984178	MAP1LC3A	chr20	33144897	33147614	2718	11	1.32e-18	2.17e-16	9.35e-16	0.236962	0.186003	33144897	chr20	33144897	33147743	2847	12	4.06e-36	2.59e-23	3.98e-23	0.222227	0.0856881	MAP1LC3A
Highest	3	637	chr17	58226188	58228344	2157	9	5.51e-20	2.2e-12	3.19e-12	0.200601	0.101305	CA4	chr17	58226730	58227745	1016	8	7.46e-14	5.46e-09	9.64e-09	0.271926	0.159303	58226730	chr17	58226188	58228482	2295	11	2.54e-68	2.73e-43	8.45e-43	0.268599	0.139372	CA4
Highest	3	638	chr14	81421297	81422160	864	10	1.29e-37	1.19e-27	3.62e-27	0.203298	0.0954114	TSHR, CEP128	chr14	81421297	81422160	864	12	3.1e-16	0.000358227	0.000391139	0.197996	0.0820204	81421297	chr14	81421297	81422160	864	12	9e-70	1.89e-41	5.47e-41	0.255415	0.113945	TSHR, CEP128
Highest	3	639	chr1	40974057	40974934	878	10	4.22e-21	2.1e-15	3.53e-15	0.110477	0.0846257	EXO5, RP11-656D10.3	chr1	40974110	40974934	825	9	2.67e-08	0.000137786	0.000155038	0.18748	0.0996783	40974110	chr1	40974057	40974934	878	9	5.87e-85	8.12e-66	5.86e-65	0.272493	0.178842	EXO5, RP11-656D10.3
Highest	3	640	chr11	58672888	58673615	728	7	1.54e-22	6.45e-19	1.29e-18	0.210426	0.16153	GLYATL1, AP001652.1	chr11	58672888	58673615	728	7	4.01e-12	2.52e-08	4.12e-08	0.297065	0.190566	58672888	chr11	58672888	58673615	728	7	2.51e-44	1.71e-37	4.29e-37	0.236724	0.164504	GLYATL1, AP001652.1
Highest	3	641	chr3	128336483	128337044	562	8	8.4e-49	6.01e-39	2.97e-38	0.131366	0.113079	NA	chr3	128336483	128337044	562	8	1.27e-13	1.76e-08	2.93e-08	0.141849	0.112396	128336483	chr3	128336483	128337044	562	8	7.47e-15	1.72e-13	1.97e-13	0.149992	0.121581	NA
Highest	3	642	chr19	46000742	46003095	2354	10	2.26e-70	3.22e-20	6.92e-20	0.223467	0.0708054	PPM1N	chr19	46000154	46002528	2375	10	3.68e-62	5.18e-15	1.88e-14	0.225639	0.106966	46000154	chr19	46000742	46002841	2100	10	2.42e-41	1.65e-13	1.89e-13	0.177334	0.0690069	PPM1N
Highest	3	643	chr7	72847175	72850442	3268	11	6.77e-32	1.3e-16	2.33e-16	0.16253	0.0643109	FZD9	chr7	72847175	72850442	3268	11	3.87e-45	1.31e-19	8.16e-19	0.362126	0.144408	72847175	chr7	72847175	72849243	2069	8	2.39e-18	6.83e-11	7.35e-11	0.112799	0.0573081	FZD9
Highest	3	644	chr12	69326528	69327779	1252	8	1.56e-39	5.83e-31	2.04e-30	0.205462	0.12906	CPM	chr12	69326528	69327947	1420	9	2.56e-14	9.9e-08	1.51e-07	0.235592	0.131884	69326528	chr12	69326716	69327947	1232	8	4.62e-33	1.64e-23	2.55e-23	0.196453	0.116391	CPM
Highest	3	645	chr7	157257054	157259285	2232	8	6.34e-11	5.09e-09	6.21e-09	0.107483	0.0623065	AC006372.4	chr7	157257942	157263638	5697	19	9.8e-49	4.13e-30	8.97e-29	0.32823	0.149701	157257942	chr7	157257942	157259343	1402	8	7.02e-14	1.51e-07	1.54e-07	0.118491	0.050735	AC006372.4
Highest	3	646	chr1	217261949	217263847	1899	9	1.12e-25	3.83e-21	8.58e-21	0.203529	0.0777066	ESRRG	chr1	217262889	217263847	959	8	1.11e-18	2.4e-10	4.95e-10	0.205676	0.0802781	217262889	chr1	217261949	217263847	1899	9	2.72e-37	9.46e-25	1.52e-24	0.169166	0.0908427	ESRRG
Highest	3	647	chr11	66335649	66337115	1467	9	7.4e-27	8.87e-15	1.44e-14	0.174269	0.0955055	CTSF	chr11	66335282	66336293	1012	9	9.2e-12	6.42e-08	1e-07	0.29658	0.119593	66335282	chr11	66335282	66337115	1834	9	5.54e-71	1.06e-44	3.43e-44	0.247513	0.13537	CTSF
Highest	3	648	chr1	116370764	116371871	1108	9	8.93e-34	3.32e-27	9.9e-27	0.209811	0.155445	NA	chr1	116370764	116371871	1108	9	5.79e-11	9.12e-07	1.26e-06	0.216564	0.135838	116370764	chr1	116370764	116371871	1108	7	6.98e-38	6.85e-30	1.31e-29	0.194491	0.131138	NA
Highest	3	649	chr6	33083287	33085470	2184	18	1.05e-24	1.2e-19	2.5e-19	0.188222	0.082673	HLA-DPB2	chr6	33083287	33085470	2184	22	3.3e-13	0.00193403	0.00203484	0.15867	0.0569459	33083287	chr6	33083989	33085063	1075	15	1.53e-90	2.73e-57	1.4e-56	0.287578	0.150781	HLA-DPB2
Highest	3	650	chr5	176056675	176057996	1322	12	4.91e-62	3.02e-18	5.88e-18	0.308604	0.120099	EIF4E1B, SNCB	chr5	176057061	176057996	936	10	2.45e-26	2.88e-07	4.17e-07	0.324272	0.121054	176057061	chr5	176056414	176057996	1583	9	2.73e-52	1.29e-43	4.04e-43	0.215062	0.157235	EIF4E1B, SNCB, MIR4281
Highest	3	651	chr2	58654846	58656105	1260	9	4.08e-46	1.28e-18	2.54e-18	0.238921	0.140185	LINC01122	chr2	58654846	58655790	945	7	2.04e-15	6.05e-08	9.46e-08	0.212338	0.146332	58654846	chr2	58654846	58656105	1260	7	2.66e-44	1.11e-37	2.81e-37	0.217666	0.18086	LINC01122
Highest	3	652	chr17	37307313	37309177	1865	12	2.58e-75	1e-37	4.78e-37	0.298786	0.138806	PLXDC1	chr17	37307313	37308828	1516	9	1.51e-13	0.000103533	0.000117716	0.241353	0.128597	37307313	chr17	37307313	37309177	1865	12	4.45e-49	3.22e-25	5.28e-25	0.222433	0.107137	PLXDC1
Highest	3	653	chr8	22013694	22014724	1031	10	4.12e-45	4.01e-27	1.19e-26	0.164211	0.0594247	SFTPC, LGI3	chr8	22013694	22014724	1031	10	2.17e-21	5.86e-10	1.15e-09	0.181316	0.0997142	22013694	chr8	22013694	22014724	1031	9	9.98e-26	4.92e-17	6.24e-17	0.139426	0.0564463	SFTPC, LGI3
Highest	3	654	chr7	1335650	1338284	2635	11	6.69e-14	1.1e-11	1.53e-11	0.158854	0.0558964	NA	chr7	1335650	1338284	2635	11	2.56e-50	7.04e-15	2.51e-14	0.306726	0.125117	1335650	chr7	1335650	1338284	2635	11	2.18e-32	1.49e-20	2.1e-20	0.178615	0.0885578	NA
Highest	3	655	chr10	115860297	115861227	931	7	6.63e-10	5.24e-06	5.56e-06	0.123074	0.0656315	NA	chr10	115860280	115861227	948	8	1.81e-54	1.61e-17	7.87e-17	0.423968	0.230701	115860280	chr10	115860280	115861227	948	8	1.72e-28	6.15e-21	8.8e-21	0.184003	0.0929446	NA
Highest	3	656	chr1	95698378	95700082	1705	14	5.5e-79	4.71e-26	1.33e-25	0.288752	0.0710829	TMEM56-RWDD3, RWDD3, RP11-57H12.3	chr1	95698378	95700082	1705	14	1.24e-59	3.55e-11	8.02e-11	0.332356	0.0931044	95698378	chr1	95698378	95699865	1488	10	1.55e-53	8.76e-14	1.01e-13	0.258071	0.072689	TMEM56-RWDD3, RWDD3, RP11-57H12.3
Highest	3	657	chr1	204119766	204122321	2556	12	1.39e-54	8.06e-24	2.05e-23	0.301685	0.0670153	ETNK2	chr1	204120607	204121925	1319	10	2.24e-15	0.000638023	0.000688222	0.302652	0.0857141	204120607	chr1	204118840	204122321	3482	13	2.1e-42	2.28e-44	7.33e-44	0.170801	0.0619369	ETNK2
Highest	3	658	chr10	79395902	79399092	3191	13	4.48e-23	6.56e-19	1.31e-18	0.236958	0.104051	KCNMA1	chr10	79397075	79398838	1764	7	7e-14	2.29e-07	3.37e-07	0.196788	0.134513	79397075	chr10	79395902	79399092	3191	13	5.37e-37	1.02e-38	2.68e-38	0.243784	0.13021	KCNMA1
Highest	3	659	chr17	77763497	77767485	3989	15	8.41e-21	3.73e-21	8.38e-21	0.23357	0.108743	CBX8	chr17	77764329	77766421	2093	10	2.82e-13	8.15e-08	1.26e-07	0.281079	0.144347	77764329	chr17	77762459	77769230	6772	22	9.65e-37	1.49e-31	3.06e-31	0.25092	0.0591499	CBX8
Highest	3	660	chr12	58003378	58005758	2381	16	1.04e-31	3.92e-14	6.15e-14	0.24816	0.0575279	DTX3, ARHGEF25	chr12	58002603	58005343	2741	16	7.86e-17	2.76e-06	3.64e-06	0.250017	0.0578778	58002603	chr12	58002603	58005758	3156	16	1.53e-55	4.59e-52	1.96e-51	0.315867	0.0717198	DTX3, ARHGEF25
Highest	3	661	chr2	210288244	210289210	967	8	1.01e-38	5.66e-29	1.83e-28	0.17189	0.118518	MAP2	chr2	210288244	210288967	724	7	2.36e-08	3.01e-05	3.59e-05	0.206895	0.123818	210288244	chr2	210288244	210289210	967	8	7.56e-34	5.25e-30	1.01e-29	0.153849	0.104492	MAP2
Highest	3	662	chr2	27341458	27343123	1666	8	1.93e-11	5.35e-11	7.17e-11	0.11722	0.0503874	CGREF1	chr2	27341458	27342798	1341	8	2.47e-37	8.09e-16	3.24e-15	0.315003	0.190362	27341458	chr2	27341458	27343123	1666	7	7.8e-21	2.47e-19	3.36e-19	0.148253	0.0620483	CGREF1
Highest	3	663	chr19	39521931	39523626	1696	9	5.28e-47	2.14e-29	7e-29	0.145019	0.100403	CTB-189B5.3, FBXO27	chr19	39522548	39523626	1079	8	2.27e-29	1.31e-10	2.79e-10	0.203199	0.14562	39522548	chr19	39521931	39523395	1465	7	3.15e-20	2.02e-11	2.2e-11	0.159343	0.0871331	CTB-189B5.3, FBXO27
Highest	3	664	chr12	49297569	49298070	502	7	9.07e-11	2.86e-07	3.2e-07	0.125956	0.0878932	CCDC65, RP11-302B13.1, RP11-302B13.5	chr12	49297569	49298070	502	7	2.23e-08	2.04e-05	2.48e-05	0.2051	0.13782	49297569	chr12	49297569	49298070	502	7	4.63e-92	1.99e-70	1.72e-69	0.246541	0.196134	CCDC65, RP11-302B13.1, RP11-302B13.5
Highest	3	665	chr11	120038190	120039793	1604	8	2.59e-32	5.17e-20	1.1e-19	0.198344	0.102615	AP000679.2, TRIM29	chr11	120038190	120040134	1945	12	1.2e-23	1.11e-12	3.02e-12	0.215873	0.118331	120038190	chr11	120038190	120040326	2137	12	5.14e-24	2.92e-16	3.6e-16	0.153565	0.0731186	AP000679.2, TRIM29
Highest	3	666	chr2	69239676	69241106	1431	13	5.8e-71	3.83e-26	1.08e-25	0.255621	0.135789	ANTXR1	chr2	69239676	69240453	778	10	1.93e-29	7.99e-07	1.11e-06	0.259624	0.12936	69239676	chr2	69239676	69241106	1431	10	8.72e-31	1.58e-28	2.89e-28	0.161834	0.119262	ANTXR1
Highest	3	667	chr1	2822012	2823928	1917	8	1.34e-21	2.08e-11	2.85e-11	0.192936	0.063275	NA	chr1	2819993	2823928	3936	14	7.05e-35	1.26e-19	7.86e-19	0.276849	0.133086	2819993	chr1	2819993	2823861	3869	13	2.36e-10	2.8e-12	3.11e-12	0.134454	0.0530471	NA
Highest	3	668	chr8	144510343	144513980	3638	18	9.36e-21	2.33e-22	5.6e-22	0.225765	0.0721083	MAFA	chr8	144513000	144513980	981	7	2.91e-23	1.23e-05	1.52e-05	0.156675	0.0749066	144513000	chr8	144510343	144513000	2658	13	1.39e-49	2.18e-38	5.66e-38	0.251086	0.109007	MAFA
Highest	3	669	chr17	7341936	7344050	2115	9	1.23e-70	5.02e-32	1.87e-31	0.205926	0.0952938	RP11-104H15.7, FGF11, RP11-104H15.10, RP11-104H15.8	chr17	7342585	7344050	1466	9	1.4e-22	3.7e-09	6.67e-09	0.209506	0.114198	7342585	chr17	7341191	7343939	2749	12	2.85e-18	2.34e-12	2.6e-12	0.132671	0.0545121	RP11-104H15.7, FGF11, RP11-104H15.10, RP11-104H15.8
Highest	3	670	chr1	156889128	156890805	1678	9	3.26e-62	1.8e-29	5.92e-29	0.217435	0.122985	LRRC71	chr1	156889128	156891327	2200	10	1.85e-32	8e-11	1.75e-10	0.280294	0.14277	156889128	chr1	156889826	156891327	1502	8	3.39e-29	1.44e-09	1.52e-09	0.166087	0.0666222	LRRC71
Highest	3	671	chr1	110626066	110627590	1525	9	4.11e-119	4.21e-69	5.99e-68	0.249682	0.153036	RP4-773N10.6	chr1	110626868	110627590	723	7	7.86e-08	6.19e-05	7.18e-05	0.183386	0.114542	110626868	chr1	110626540	110627590	1051	8	1.72e-07	3.45e-07	3.51e-07	0.109646	0.0510457	RP4-773N10.6
Highest	3	672	chr6	39280541	39282532	1992	12	2.82e-32	8.3e-19	1.66e-18	0.249452	0.122543	KCNK17, KCNK16	chr6	39280541	39282532	1992	12	1.93e-09	5.91e-05	6.87e-05	0.263186	0.113336	39280541	chr6	39281183	39283313	2131	12	7.08e-74	7.31e-47	2.59e-46	0.27797	0.123952	KCNK17, KCNK16
Highest	3	673	chr6	31275148	31276669	1522	13	9.63e-30	8.93e-25	2.36e-24	0.168116	0.0964682	XXbac-BPG248L24.10	chr6	31275148	31276504	1357	18	1.76e-09	6.86e-05	7.93e-05	0.229352	0.115188	31275148	chr6	31275148	31276669	1522	11	1.75e-42	4.77e-37	1.18e-36	0.177387	0.109993	XXbac-BPG248L24.10
Highest	3	674	chr17	29297391	29298832	1442	16	1.35e-16	1.63e-11	2.25e-11	0.1568	0.050264	RNF135, RP11-848P1.2	chr17	29297380	29298832	1453	19	1.83e-49	1.07e-16	4.77e-16	0.314482	0.0835585	29297380	chr17	29297380	29298352	973	15	2.28e-41	7.72e-15	9.17e-15	0.260595	0.068109	RNF135
Highest	3	675	chr22	37098803	37099696	894	7	3.49e-25	1.66e-11	2.29e-11	0.225122	0.10884	CACNG2	chr22	37098803	37099696	894	8	3.01e-33	1.17e-11	2.79e-11	0.278214	0.165138	37098803	chr22	37098803	37099696	894	8	1.52e-54	4.58e-27	7.93e-27	0.270163	0.138085	CACNG2
Highest	3	676	chr6	170604454	170606506	2053	10	9.37e-07	2.12e-07	2.39e-07	0.11359	0.0515603	FAM120B	chr6	170604676	170606506	1831	9	2.94e-22	9.99e-14	3.09e-13	0.230553	0.106027	170604676	chr6	170604454	170606506	2053	9	2.83e-31	5.16e-25	8.38e-25	0.19301	0.0964963	FAM120B
Highest	3	677	chr20	62130111	62131960	1850	8	4.11e-110	9.64e-51	7.16e-50	0.263318	0.147569	EEF1A2	chr20	62130111	62131960	1850	8	8.28e-21	9.95e-07	1.37e-06	0.248745	0.127412	62130111	chr20	62130111	62131960	1850	8	2.25e-12	1.62e-09	1.69e-09	0.13603	0.0522896	EEF1A2
Highest	3	678	chr4	147866863	147868330	1468	8	5.56e-58	1.33e-34	5.49e-34	0.13321	0.0701471	TTC29	chr4	147866520	147867360	841	8	3.27e-12	9.57e-08	1.46e-07	0.130085	0.0623686	147866520	chr4	147866520	147867360	841	7	9.64e-22	2.13e-15	2.57e-15	0.13945	0.0721008	RP11-292D4.2, TTC29
Highest	3	679	chr1	20691954	20693892	1939	9	3.92e-26	2.48e-22	5.96e-22	0.177378	0.0959225	LINC01141	chr1	20691954	20693892	1939	9	3.27e-21	4.39e-07	6.24e-07	0.220922	0.0875341	20691954	chr1	20691954	20693892	1939	9	5.64e-46	4.85e-31	9.75e-31	0.221823	0.123543	LINC01141
Highest	3	680	chr1	3087637	3090345	2709	11	2.57e-58	5.3e-27	1.56e-26	0.182829	0.0804633	PRDM16	chr1	3087637	3089891	2255	10	4.06e-13	2.14e-08	3.52e-08	0.158164	0.0974199	3087637	chr1	3087637	3089891	2255	9	1.88e-16	1.07e-19	1.47e-19	0.145857	0.0514036	PRDM16
Highest	3	681	chr7	1979360	1982333	2974	9	1.18e-34	1.45e-21	3.35e-21	-0.207337	-0.0977804	MAD1L1	chr7	1979360	1981403	2044	8	2.14e-41	3.67e-12	9.3e-12	-0.393218	-0.185923	1979360	chr7	1979360	1981314	1955	7	1.24e-28	4.57e-14	5.31e-14	-0.16675	-0.0874479	MAD1L1
Highest	3	682	chr19	8273505	8275229	1725	18	1.45e-10	2.08e-10	2.71e-10	0.151424	0.0640983	CERS4	chr19	8273505	8274513	1009	15	7.74e-19	2.21e-10	4.59e-10	0.268425	0.141995	8273505	chr19	8273505	8275229	1725	18	3.95e-66	1.27e-31	2.62e-31	0.240587	0.0864385	CERS4
Highest	3	683	chr10	102413151	102417364	4214	17	2.43e-39	3.82e-23	9.46e-23	0.229985	0.103887	NA	chr10	102415991	102416715	725	7	1.8e-08	0.000356181	0.000389222	0.19891	0.131674	102415991	chr10	102413151	102417364	4214	13	4.1e-57	3.9e-41	1.12e-40	0.263981	0.115269	NA
Highest	3	684	chr3	46607350	46608802	1453	10	1.34e-20	2.45e-12	3.54e-12	0.178456	0.0616724	LRRC2	chr3	46607350	46608802	1453	10	4.61e-38	6.67e-11	1.47e-10	0.28562	0.102536	46607350	chr3	46607350	46608802	1453	8	3.77e-48	3.53e-27	6.14e-27	0.192673	0.100352	LRRC2
Highest	3	685	chr14	24779400	24780926	1527	14	1.62e-37	1.59e-18	3.13e-18	-0.251694	-0.0897866	LTB4R2, LTB4R2, LTB4R, CIDEB	chr14	24779793	24781937	2145	15	8.51e-24	7.56e-14	2.4e-13	-0.204362	-0.116352	24779793	chr14	24779400	24781937	2538	16	3.54e-42	2.37e-12	2.64e-12	-0.195486	-0.0605937	LTB4R2, LTB4R2, LTB4R, CIDEB
Highest	3	686	chr1	156828202	156830334	2133	11	6.17e-16	3.63e-14	5.71e-14	0.142885	0.0754079	NTRK1, INSRR	chr1	156828202	156830334	2133	11	8.77e-22	1.25e-11	2.96e-11	0.226614	0.104216	156828202	chr1	156828693	156830334	1642	9	1.21e-35	5.4e-23	8.21e-23	0.248526	0.0999519	NTRK1, INSRR
Highest	3	687	chr6	71664559	71667105	2547	15	4.9e-73	3.11e-20	6.7e-20	0.215214	0.100638	B3GAT2	chr6	71664559	71666682	2124	9	1.01e-30	4.16e-05	4.89e-05	0.316037	0.117588	71664559	chr6	71664559	71668029	3471	14	1.35e-48	2.84e-42	8.43e-42	0.212907	0.130552	B3GAT2
Highest	3	688	chr17	37752605	37756091	3487	16	7.66e-43	2.01e-27	6.05e-27	0.202435	0.0828069	NA	chr17	37753772	37756091	2320	12	7.25e-12	1.77e-06	2.39e-06	0.193695	0.0713237	37753772	chr17	37752605	37756091	3487	17	1.52e-30	4.06e-24	6.41e-24	0.198489	0.0754115	NA
Highest	3	689	chr12	49688844	49691316	2473	9	4.56e-47	1.43e-24	3.75e-24	0.257591	0.130753	PRPH, RP11-161H23.9	chr12	49689463	49692283	2821	8	5.77e-21	2.44e-11	5.59e-11	0.25795	0.142878	49689463	chr12	49688176	49691316	3141	11	2.49e-13	5.04e-12	5.56e-12	0.23158	0.0619074	PRPH, RP11-161H23.9
Highest	3	690	chr5	1834415	1836793	2379	10	2.71e-10	2.21e-09	2.75e-09	0.122611	0.0550913	NA	chr5	1834415	1836793	2379	11	1.77e-47	2.67e-21	2.01e-20	0.292967	0.172436	1834415	chr5	1835210	1836793	1584	8	4.6e-15	7.25e-10	7.64e-10	0.126657	0.0540945	NA
Highest	3	691	chr12	104608583	104610544	1962	8	9.81e-51	9.67e-19	1.92e-18	0.293801	0.114399	TXNRD1	chr12	104609432	104609980	549	7	5.52e-08	0.0178856	0.0182121	0.221889	0.11153	104609432	chr12	104608583	104610544	1962	8	1.76e-61	9.65e-51	3.94e-50	0.227809	0.124773	TXNRD1
Highest	3	692	chr1	156051324	156053525	2202	12	2.37e-59	5.16e-25	1.38e-24	0.334491	0.0777254	LMNA, MEX3A	chr1	156051324	156052538	1215	9	1.09e-14	6.39e-09	1.11e-08	0.24064	0.0775706	156051324	chr1	156051324	156052948	1625	10	2.33e-20	3.55e-18	4.65e-18	0.181368	0.055573	LMNA, MEX3A
Highest	3	693	chr12	119615508	119617656	2149	9	1.32e-22	9.18e-18	1.73e-17	0.189467	0.0914749	HSPB8	chr12	119615508	119617656	2149	10	6.85e-13	4.48e-06	5.78e-06	0.195064	0.0892094	119615508	chr12	119615508	119617656	2149	10	4.19e-67	5.6e-41	1.6e-40	0.304087	0.121328	HSPB8
Highest	3	694	chr7	148679794	148680810	1017	9	7.96e-60	1.26e-32	4.79e-32	0.166467	0.0821452	NA	chr7	148679794	148680565	772	8	3.12e-13	1.83e-06	2.46e-06	0.156833	0.081205	148679794	chr7	148679794	148680810	1017	7	3.32e-24	1.02e-18	1.36e-18	0.148327	0.0689046	NA
Highest	3	695	chr17	750241	751709	1469	7	1.31e-16	8.33e-12	1.17e-11	0.144014	0.113019	NXN	chr17	750241	751709	1469	7	5.8e-36	1.57e-14	5.38e-14	0.291737	0.221447	750241	chr17	750241	751709	1469	7	2.77e-24	3.92e-16	4.83e-16	0.173193	0.0759411	NXN
Highest	3	696	chr2	121492364	121494701	2338	12	7.68e-37	1.02e-28	3.28e-28	0.205125	0.0955786	GLI2	chr2	121493139	121495233	2095	15	9.68e-08	0.000368188	0.000401796	0.22202	0.0701604	121493139	chr2	121493139	121495233	2095	13	1.18e-39	1.58e-28	2.89e-28	0.146149	0.0775151	GLI2
Highest	3	697	chr10	103990214	103991857	1644	7	1.73e-31	5.8e-20	1.24e-19	0.252095	0.140595	PITX3	chr10	103990076	103991857	1782	8	2.48e-17	1.86e-10	3.89e-10	0.325987	0.171583	103990076	chr10	103990076	103991857	1782	8	3.02e-39	3.28e-18	4.31e-18	0.289027	0.100257	PITX3
Highest	3	698	chr18	57363916	57365520	1605	10	1.88e-35	1.1e-20	2.42e-20	0.184524	0.113033	RP11-2N1.2, CCBE1	chr18	57363916	57365520	1605	10	2.89e-20	2.8e-07	4.06e-07	0.277782	0.108366	57363916	chr18	57363081	57365116	2036	12	3.39e-36	1.93e-29	3.64e-29	0.193322	0.112814	RP11-2N1.2, CCBE1
Highest	3	699	chr17	4802692	4803422	731	8	2.19e-08	1.51e-06	1.64e-06	0.143768	0.109437	C17orf107, CHRNE	chr17	4802692	4803684	993	11	1.37e-25	2.07e-12	5.45e-12	0.285326	0.163476	4802692	chr17	4802692	4804104	1413	11	1.72e-34	2.87e-26	4.87e-26	0.194309	0.115594	C17orf107, CHRNE
Highest	3	700	chr12	132686912	132688306	1395	9	2.32e-08	3.68e-05	3.81e-05	0.100222	0.0505203	GALNT9	chr12	132686912	132689151	2240	11	1.59e-40	1.21e-22	1.1e-21	0.25423	0.169842	132686912	chr12	132686912	132688109	1198	7	4.92e-12	9.65e-10	1.02e-09	0.11374	0.0565457	GALNT9
Highest	3	701	chr3	50242325	50243930	1606	11	1.85e-41	1.63e-23	4.12e-23	0.247517	0.12848	SLC38A3	chr3	50242325	50243565	1241	10	2.94e-11	4.61e-06	5.93e-06	0.253839	0.132013	50242325	chr3	50242505	50243930	1426	7	8.43e-38	1.52e-29	2.88e-29	0.252158	0.106639	SLC38A3
Highest	3	702	chr2	128422113	128422717	605	10	1.55e-25	1.36e-18	2.68e-18	0.130786	0.0766839	LIMS2	chr2	128422113	128422717	605	10	5.24e-14	1.47e-08	2.47e-08	0.161752	0.109473	128422113	chr2	128422113	128422717	605	10	1.01e-44	5.14e-26	8.65e-26	0.128493	0.0721733	LIMS2
Highest	3	703	chr11	64511786	64513809	2024	11	1.82e-19	4.92e-13	7.36e-13	0.222445	0.119392	RASGRP2	chr11	64511786	64513068	1283	9	2.27e-11	6.83e-06	8.65e-06	0.287764	0.146903	64511786	chr11	64511786	64513809	2024	11	1.51e-53	1.47e-45	4.96e-45	0.359631	0.157427	RASGRP2
Highest	3	704	chr1	225116995	225117817	823	7	7.86e-21	2.03e-16	3.62e-16	0.16767	0.0925948	DNAH14	chr1	225116995	225117817	823	7	6.35e-33	7.78e-16	3.12e-15	0.306172	0.163581	225116995	chr1	225116995	225117817	823	7	1.52e-07	1.99e-06	2.01e-06	0.106772	0.0694686	DNAH14
Highest	3	705	chr8	21881998	21882942	945	9	1.2e-30	5.84e-20	1.24e-19	0.16577	0.0814342	NPM2	chr8	21881998	21882942	945	9	3.55e-32	1.56e-09	2.93e-09	0.239507	0.0944028	21881998	chr8	21882013	21882942	930	8	1.59e-37	1.41e-20	1.99e-20	0.185778	0.0875014	NPM2
Highest	3	706	chr20	62715661	62716606	946	9	3e-31	8.67e-24	2.2e-23	0.216065	0.117267	OPRL1, C20orf201	chr20	62715661	62716606	946	9	1.19e-29	2.91e-08	4.71e-08	0.240568	0.130948	62715661	chr20	62715661	62716606	946	9	1.01e-34	7.8e-20	1.08e-19	0.200772	0.0911966	OPRL1, C20orf201
Highest	3	707	chr13	42031103	42032736	1634	9	8.54e-25	6.32e-23	1.55e-22	0.187437	0.0876001	RGCC	chr13	42031103	42032736	1634	9	1.07e-13	7.77e-09	1.34e-08	0.199515	0.0958385	42031103	chr13	42031103	42032736	1634	8	1.15e-34	3.47e-18	4.55e-18	0.247562	0.0951722	RGCC
Highest	3	708	chr2	43903227	43904011	785	7	2.31e-26	4.51e-22	1.07e-21	0.155365	0.101867	PLEKHH2, AC011242.6	chr2	43903227	43904011	785	7	8.84e-20	2.53e-10	5.2e-10	0.16239	0.113794	43903227	chr2	43903227	43904011	785	7	2.46e-23	1.93e-14	2.27e-14	0.186585	0.0914528	PLEKHH2, AC011242.6
Highest	3	709	chr20	3775639	3777255	1617	11	1.63e-24	4.1e-11	5.53e-11	0.198491	0.0620604	CDC25B	chr20	3775375	3777255	1881	14	3.96e-32	3.64e-10	7.34e-10	0.251623	0.110704	3775375	chr20	3775375	3777255	1881	14	3.14e-57	9.71e-28	1.71e-27	0.24693	0.0816697	CDC25B
Highest	3	710	chr11	68780661	68782211	1551	11	1.61e-48	1.23e-24	3.24e-24	0.257633	0.092708	RP11-554A11.6, MRGPRF	chr11	68781279	68782211	933	7	8.39e-19	0.0099151	0.0101553	0.359186	0.11598	68781279	chr11	68779817	68782211	2395	15	3.18e-45	7.07e-34	1.57e-33	0.18811	0.0722177	RP11-554A11.6, MRGPRF
Highest	3	711	chr7	23507657	23510438	2782	10	5.49e-18	4.81e-15	7.91e-15	0.172762	0.0840152	IGF2BP3	chr7	23508189	23510648	2460	11	5.64e-09	3e-06	3.95e-06	0.255489	0.0681038	23508189	chr7	23507657	23510112	2456	9	4.53e-57	3.52e-39	9.37e-39	0.304194	0.141397	IGF2BP3
Highest	3	712	chr6	1594275	1596705	2431	11	1.39e-15	4e-10	5.12e-10	0.126135	0.0569396	NA	chr6	1594034	1596122	2089	11	1.91e-53	1.65e-17	8.03e-17	0.361481	0.189722	1594034	chr6	1594411	1596705	2295	10	2.69e-11	2.67e-10	2.84e-10	0.133315	0.0530955	NA
Highest	3	713	chr17	45809727	45811239	1513	13	5.33e-27	2.05e-18	4.01e-18	0.214234	0.112006	TBX21	chr17	45809727	45810512	786	8	1.52e-15	0.0128148	0.0130952	0.140658	0.0553456	45809727	chr17	45809727	45810865	1139	11	6.96e-58	4.86e-45	1.6e-44	0.288234	0.13786	TBX21
Highest	3	714	chr1	46668472	46669345	874	7	8.16e-34	2.75e-20	5.95e-20	0.202046	0.124865	LURAP1, POMGNT1	chr1	46668472	46669345	874	7	2.61e-07	0.00028122	0.000309073	0.213684	0.0979187	46668472	chr1	46668472	46669345	874	7	3.92e-46	1.15e-38	3.01e-38	0.25596	0.171256	LURAP1, POMGNT1
Highest	3	715	chr15	28343577	28344730	1154	11	9.52e-08	8.03e-05	8.22e-05	0.161712	0.070953	OCA2	chr15	28343577	28344730	1154	14	1.46e-23	1.12e-12	3.04e-12	0.27327	0.117305	28343577	chr15	28343577	28344730	1154	14	5.73e-34	9.16e-24	1.43e-23	0.209496	0.0853913	OCA2
Highest	3	716	chr2	220305921	220308071	2151	8	4.25e-52	4.5e-31	1.58e-30	0.395555	0.143	SPEG	chr2	220305921	220307207	1287	7	2.48e-17	5.64e-09	9.93e-09	0.383171	0.157912	220305921	chr2	220306470	220308071	1602	7	7.44e-18	8.54e-08	8.74e-08	0.276036	0.0739887	SPEG
Highest	3	717	chr15	32933661	32934836	1176	8	1.27e-08	1.04e-06	1.13e-06	0.160319	0.0721492	SCG5	chr15	32933661	32934836	1176	8	8.71e-18	3.81e-12	9.63e-12	0.305774	0.1846	32933661	chr15	32933661	32934836	1176	7	7.06e-35	1.88e-24	3e-24	0.264854	0.126616	SCG5
Highest	3	718	chr1	228134229	228136982	2754	13	2.33e-66	9.24e-36	4e-35	0.245697	0.116014	WNT9A	chr1	228135123	228136982	1860	8	1.93e-18	8.31e-08	1.28e-07	0.207711	0.125454	228135123	chr1	228134423	228136712	2290	10	9.06e-10	4.8e-08	4.93e-08	0.141352	0.0633339	WNT9A
Highest	3	719	chr1	21044031	21044945	915	11	1.09e-33	2.67e-22	6.4e-22	0.269764	0.0940588	KIF17	chr1	21044031	21044945	915	12	5.24e-30	6.39e-12	1.58e-11	0.309228	0.117424	21044031	chr1	21044031	21044945	915	8	1.88e-15	2.26e-07	2.3e-07	0.21859	0.0576907	KIF17
Highest	3	720	chr2	219723705	219725959	2255	11	3.67e-47	8.96e-27	2.62e-26	0.240093	0.11115	WNT6	chr2	219723705	219725469	1765	9	2.35e-17	7.53e-07	1.05e-06	0.268403	0.139597	219723705	chr2	219723705	219725707	2003	9	3.36e-27	1.03e-19	1.41e-19	0.207498	0.0876036	WNT6
Highest	3	721	chr1	227974177	227975686	1510	8	1.21e-52	1.22e-21	2.82e-21	0.21935	0.0965485	NA	chr1	227974177	227975439	1263	7	1.72e-25	3.07e-09	5.58e-09	0.259809	0.118174	227974177	chr1	227974177	227975686	1510	8	4.99e-49	1.56e-16	1.94e-16	0.193825	0.0799398	NA
Highest	3	722	chr15	49254319	49256042	1724	10	8.16e-35	3.03e-13	4.57e-13	0.225614	0.0850103	SHC4	chr15	49254494	49256042	1549	10	2.97e-15	0.000145545	0.000163494	0.228171	0.0851941	49254494	chr15	49254319	49256042	1724	11	5.63e-94	1.85e-46	6.48e-46	0.312178	0.102965	SHC4
Highest	3	723	chr15	82339161	82340571	1411	7	2.01e-28	2.61e-18	5.07e-18	0.228249	0.120984	NA	chr15	82339161	82340571	1411	8	7.02e-31	1.52e-07	2.28e-07	0.267632	0.155939	82339161	chr15	82339161	82340571	1411	8	5.29e-52	6.59e-28	1.18e-27	0.289585	0.118488	NA
Highest	3	724	chr1	9747263	9750813	3551	9	5.58e-20	3.11e-26	8.85e-26	0.143771	0.0717899	PIK3CD, RP11-558F24.4	chr1	9747772	9750813	3042	8	5.3e-16	1.54e-07	2.3e-07	0.233433	0.098561	9747772	chr1	9747772	9750213	2442	7	1.4e-39	2.1e-17	2.69e-17	0.214542	0.0700716	PIK3CD
Highest	3	725	chr3	45837170	45838338	1169	13	1.05e-30	1.59e-10	2.08e-10	0.318146	0.0660584	SLC6A20	chr3	45837170	45838338	1169	13	2.73e-29	1.76e-15	6.77e-15	0.286174	0.125449	45837170	chr3	45837170	45838338	1169	13	7.13e-38	1.28e-11	1.4e-11	0.276169	0.0576567	SLC6A20
Highest	3	726	chr15	96952113	96953051	939	7	4.34e-67	5.65e-19	1.14e-18	0.241127	0.0973629	NA	chr15	96952113	96953051	939	8	2.19e-23	4.04e-05	4.76e-05	0.249369	0.0907913	96952113	chr15	96952113	96953051	939	8	3.74e-40	1.63e-35	3.81e-35	0.188157	0.13755	NA
Highest	3	727	chr11	117746377	117749424	3048	17	2.18e-39	8.76e-22	2.04e-21	0.151822	0.0616861	FXYD6-FXYD2, FXYD6	chr11	117747030	117748169	1140	11	1.11e-13	7.29e-05	8.42e-05	0.164232	0.0906338	117747030	chr11	117746377	117749424	3048	14	7.66e-36	3.77e-31	7.61e-31	0.173437	0.0551025	FXYD6-FXYD2, FXYD6
Highest	3	728	chr1	156593698	156595945	2248	10	1.47e-33	7.07e-25	1.88e-24	0.183288	0.075375	HAPLN2	chr1	156593698	156595178	1481	7	5.29e-33	4.76e-08	7.53e-08	0.20875	0.110021	156593698	chr1	156593698	156595847	2150	9	4.64e-27	1.96e-16	2.43e-16	0.176114	0.0770402	HAPLN2
Highest	3	729	chr5	148205614	148206412	799	9	4.15e-24	4.43e-15	7.3e-15	0.113874	0.0612742	ADRB2	chr5	148205614	148206412	799	10	8.76e-36	5.27e-11	1.18e-10	0.231325	0.0968868	148205614	chr5	148205614	148206412	799	8	9.79e-30	1.15e-17	1.49e-17	0.184116	0.0845281	ADRB2
Highest	3	730	chr10	134928640	134930475	1836	8	6.11e-12	3.12e-08	3.64e-08	0.0874859	0.0559437	GPR123	chr10	134928055	134930475	2421	12	5.38e-32	5.33e-17	2.44e-16	0.228704	0.132176	134928055	chr10	134928055	134930343	2289	9	1.33e-11	8.67e-11	9.3e-11	0.137162	0.0602398	GPR123
Highest	3	731	chr6	13012998	13015221	2224	9	9.17e-25	3.18e-25	8.58e-25	0.18553	0.121781	PHACTR1	chr6	13014053	13015221	1169	7	1.24e-18	5.02e-10	9.95e-10	0.256219	0.151537	13014053	chr6	13012998	13015221	2224	8	3.13e-13	7.22e-09	7.51e-09	0.224905	0.0724334	PHACTR1
Highest	3	732	chr11	74022348	74023050	703	10	4.79e-44	2.8e-19	5.73e-19	0.0983592	0.055054	RP11-632K5.3, P4HA3	chr11	74022348	74023050	703	10	5.94e-46	0.000111957	0.000126828	0.167838	0.0740655	74022348	chr11	74022348	74023050	703	9	1.17e-41	2.44e-35	5.69e-35	0.195643	0.117639	RP11-632K5.3, P4HA3
Highest	3	733	chr22	19700797	19702104	1308	9	9.36e-38	2.28e-28	7.2e-28	0.157308	0.0764851		chr22	19701515	19702104	590	8	2.64e-07	3.4e-05	4.04e-05	0.160143	0.0851767	19701515	chr22	19700797	19702104	1308	9	2.12e-28	6.29e-21	8.99e-21	0.193398	0.08104
Highest	3	734	chr10	64133406	64134403	998	12	7.55e-08	8.77e-06	9.24e-06	0.170847	0.0736057	ZNF365	chr10	64133406	64134403	998	12	3.2e-11	5.74e-05	6.67e-05	0.218674	0.0925172	64133406	chr10	64133406	64134403	998	11	6.04e-67	1.25e-54	5.91e-54	0.253981	0.16341	ZNF365
Highest	3	735	chr1	2063799	2066981	3183	16	1.29e-55	4.81e-35	2.02e-34	0.233413	0.102079	PRKCZ	chr1	2063799	2064691	893	7	3.8e-08	4.73e-05	5.54e-05	0.186784	0.0923026	2063799	chr1	2063799	2064765	967	7	9.87e-45	6.66e-15	7.92e-15	0.223317	0.0853053	PRKCZ
Highest	3	736	chr6	12716671	12718530	1860	9	2.21e-17	7.74e-13	1.15e-12	0.100562	0.0674322	PHACTR1	chr6	12716655	12718530	1876	10	2.9e-28	1.09e-11	2.6e-11	0.261509	0.165652	12716655	chr6	12717016	12718530	1515	7	4.45e-21	1.82e-16	2.26e-16	0.195316	0.0827414	PHACTR1
Highest	3	737	chr14	90167459	90168492	1034	8	2.42e-15	2.04e-09	2.54e-09	0.206458	0.0618084	RP11-33N16.3	chr14	90167241	90168492	1252	10	4.73e-27	8.4e-14	2.63e-13	0.28733	0.129138	90167241	chr14	90167241	90168492	1252	8	7.06e-20	2.86e-14	3.35e-14	0.158801	0.0803258	RP11-33N16.3
Highest	3	738	chr15	78933106	78934580	1475	9	9.14e-39	9.84e-21	2.18e-20	0.17649	0.0965025	CHRNB4	chr15	78933106	78934580	1475	9	3.5e-18	3.31e-07	4.76e-07	0.242479	0.126344	78933106	chr15	78933106	78933902	797	8	4.72e-34	1e-23	1.56e-23	0.199896	0.11021	CHRNB4
Highest	3	739	chr17	48045906	48047608	1703	11	6.03e-41	3.24e-15	5.4e-15	0.203363	0.0774493	DLX4	chr17	48045654	48047608	1955	12	2.07e-49	4.3e-12	1.08e-11	0.245314	0.0952	48045654	chr17	48045906	48047608	1703	11	3.35e-38	5.41e-13	6.12e-13	0.159711	0.0666487	DLX4
Highest	3	740	chr12	57618943	57620054	1112	8	6.36e-50	8.11e-25	2.15e-24	0.227318	0.109627	NXPH4	chr12	57618943	57620054	1112	8	1.55e-15	2.06e-09	3.83e-09	0.241447	0.128154	57618943	chr12	57618943	57620856	1914	10	6.33e-14	5.67e-10	5.99e-10	0.200378	0.0684523	NXPH4
Highest	3	741	chr6	45386802	45391973	5172	24	6.33e-39	3.11e-25	8.41e-25	0.228738	0.061402	RUNX2, RP1-244F24.1	chr6	45390783	45391973	1191	7	2.75e-31	1.44e-05	1.77e-05	0.315533	0.144906	45390783	chr6	45386802	45389313	2512	11	3.83e-47	6.71e-22	9.88e-22	0.265347	0.103897	RUNX2, RP1-244F24.1
Highest	3	742	chr2	68870352	68871696	1345	8	1.58e-30	4.34e-16	7.56e-16	0.223381	0.136637	PROKR1	chr2	68870352	68871696	1345	8	4.47e-14	9.96e-09	1.71e-08	0.28591	0.163845	68870352	chr2	68870352	68871696	1345	8	8.59e-38	4.14e-21	5.95e-21	0.269288	0.148771	PROKR1
Highest	3	743	chr19	30363016	30365923	2908	10	1.74e-35	1.88e-21	4.31e-21	0.292033	0.122409	NA	chr19	30363016	30365923	2908	11	6.48e-20	1.35e-08	2.28e-08	0.278666	0.141828	30363016	chr19	30363016	30365923	2908	10	1.46e-25	1.68e-15	2.03e-15	0.28778	0.0872625	NA
Highest	3	744	chr14	75078283	75079986	1704	11	7.87e-17	5.1e-12	7.25e-12	0.249201	0.0673394	LTBP2	chr14	75078283	75079986	1704	11	5.99e-26	1e-11	2.4e-11	0.256904	0.121088	75078283	chr14	75077385	75079986	2602	8	5.87e-18	4.89e-15	5.85e-15	0.189429	0.0673575	LTBP2
Highest	3	745	chr20	19191994	19193989	1996	8	4.36e-19	6.11e-16	1.06e-15	0.178095	0.0996889	SLC24A3, RP11-97N19.2	chr20	19191145	19193989	2845	10	6.34e-09	2.46e-10	5.08e-10	0.244191	0.138598	19191145	chr20	19191994	19193989	1996	7	1.69e-17	1.01e-15	1.23e-15	0.198467	0.119455	SLC24A3, RP11-97N19.2
Highest	3	746	chr12	101603174	101604147	974	11	3.34e-20	1.72e-08	2.04e-08	0.168432	0.068326	SLC5A8	chr12	101603174	101604258	1085	11	1.32e-18	8.11e-06	1.02e-05	0.327765	0.0631893	101603174	chr12	101603174	101604258	1085	12	1.2e-51	3.23e-43	9.94e-43	0.169622	0.108305	SLC5A8
Highest	3	747	chr10	50506293	50507298	1006	9	4.46e-17	1.72e-12	2.5e-12	0.115427	0.0626289	C10orf71, C10orf71-AS1	chr10	50506293	50507298	1006	11	1.13e-28	3.54e-11	8.01e-11	0.202129	0.131524	50506293	chr10	50506293	50507214	922	9	5.65e-21	6.39e-16	7.81e-16	0.117766	0.0601919	C10orf71, C10orf71-AS1
Highest	3	748	chr20	655888	657287	1400	9	1.51e-23	1.89e-14	3.03e-14	0.212659	0.091286	RP5-850E9.3, SCRT2	chr20	655888	657309	1422	10	1.83e-26	1.07e-05	1.33e-05	0.283003	0.110113	655888	chr20	655888	657309	1422	10	3.75e-55	9.49e-34	2.09e-33	0.243621	0.110987	RP5-850E9.3, SCRT2
Highest	3	749	chr22	17680477	17681464	988	10	1.92e-22	3.48e-16	6.1e-16	0.112034	0.0829466	CECR1	chr22	17680477	17681464	988	10	1.58e-11	6.5e-08	1.01e-07	0.214953	0.112147	17680477	chr22	17680477	17681464	988	10	1.42e-41	2.96e-23	4.55e-23	0.15888	0.0894836	CECR1
Highest	3	750	chr17	3438026	3439372	1347	9	9.93e-18	3.29e-11	4.47e-11	0.180209	0.0669806	TRPV3	chr17	3438026	3439372	1347	9	1.6e-35	1.35e-09	2.55e-09	0.353658	0.173958	3438026	chr17	3438026	3439372	1347	7	3.41e-26	4.18e-22	6.2e-22	0.155133	0.0507699	TRPV3
Highest	3	751	chr1	213122829	213125130	2302	14	1.02e-31	5.4e-17	9.86e-17	0.136959	0.0707896	VASH2	chr1	213123025	213124685	1661	12	2.48e-13	1.22e-07	1.84e-07	0.213917	0.0956413	213123025	chr1	213123436	213125130	1695	9	9.73e-29	7.09e-23	1.07e-22	0.236052	0.110745	VASH2
Highest	3	752	chr5	87975798	87976902	1105	9	2.04e-28	1.13e-18	2.24e-18	0.265781	0.0667887	CTC-467M3.1, LINC00461	chr5	87975798	87976902	1105	8	3.2e-17	1.91e-07	2.81e-07	0.332856	0.0503019	87975798	chr5	87975798	87976902	1105	9	3.7e-33	1.81e-21	2.63e-21	0.203866	0.103871	CTC-467M3.1, LINC00461
Highest	3	753	chr14	92413497	92414425	929	8	3.31e-17	6.13e-12	8.67e-12	0.204822	0.0691971	FBLN5	chr14	92413497	92414425	929	8	6.32e-17	4.42e-10	8.83e-10	0.158791	0.0990979	92413497	chr14	92413497	92414425	929	7	6.26e-42	6.29e-18	8.2e-18	0.311075	0.119434	FBLN5
Highest	3	754	chr17	42431109	42432488	1380	7	1.46e-13	5.21e-11	6.99e-11	0.181066	0.10025	FAM171A2	chr17	42431109	42433041	1933	8	1.71e-09	3.9e-05	4.6e-05	0.26223	0.101814	42431109	chr17	42430376	42433041	2666	9	5.27e-48	5.9e-39	1.56e-38	0.176269	0.0737755	GRN, FAM171A2
Highest	3	755	chr20	58508076	58509298	1223	8	2.23e-08	5.21e-07	5.77e-07	0.131525	0.0720856	FAM217B, SYCP2	chr20	58508076	58509559	1484	9	4.76e-10	2.69e-06	3.55e-06	0.226038	0.107711	58508076	chr20	58508076	58509559	1484	9	3.16e-61	1.23e-38	3.21e-38	0.290213	0.170646	FAM217B, SYCP2
Highest	3	756	chr11	118022923	118024341	1419	10	4.81e-55	8.42e-22	1.97e-21	0.202786	0.0934601	SCN4B	chr11	118023038	118024341	1304	9	9.98e-17	6.22e-06	7.92e-06	0.167463	0.0730891	118023038	chr11	118022923	118024341	1419	10	8.49e-43	4.99e-21	7.16e-21	0.200611	0.0853921	SCN4B
Highest	3	757	chr7	127225343	127225949	607	11	4.19e-73	1.09e-24	2.88e-24	0.261394	0.0986974	GCC1	chr7	127225343	127225949	607	10	3.33e-15	0.000203022	0.000225661	0.328452	0.113278	127225343	chr7	127225343	127225949	607	9	2.2e-59	3.75e-22	5.57e-22	0.232502	0.0875603	GCC1
Highest	3	758	chr12	2902480	2904352	1873	14	2.26e-48	1.31e-20	2.87e-20	0.291332	0.0737164	FKBP4, CBX3P4	chr12	2902480	2903993	1514	8	5.3e-47	2.51e-10	5.15e-10	0.324559	0.183473	2902480	chr12	2902550	2904007	1458	7	5.12e-17	5.23e-05	5.25e-05	0.198427	0.0631649	CBX3P4
Highest	3	759	chr1	202995246	202996541	1296	7	3.76e-34	1.32e-15	2.24e-15	0.149121	0.0530635	PPFIA4	chr1	202995246	202996541	1296	7	1.98e-26	5.75e-10	1.13e-09	0.216548	0.061447	202995246	chr1	202995246	202996541	1296	7	5.43e-19	6.98e-14	8.07e-14	0.109904	0.0662659	PPFIA4
Highest	3	760	chr6	125283726	125284659	934	11	1.03e-13	1.01e-09	1.27e-09	0.188437	0.10608	RNF217, RP11-510H23.1	chr6	125283726	125284659	934	11	1.79e-06	3.71e-05	4.39e-05	0.191548	0.155463	125283726	chr6	125282870	125284659	1790	13	2.14e-39	9.12e-39	2.39e-38	0.224961	0.147505	RNF217, RP11-510H23.1
Highest	3	761	chr7	156832367	156833815	1449	8	8.11e-09	4.41e-06	4.7e-06	0.0903463	0.0550196	NA	chr7	156832367	156833815	1449	8	7.29e-18	3.43e-11	7.76e-11	0.206535	0.147926	156832367	chr7	156832367	156833815	1449	7	1.34e-31	1.09e-18	1.45e-18	0.161363	0.0901331	NA
Highest	3	762	chr10	134859458	134860860	1403	9	9.66e-21	8.36e-12	1.17e-11	0.156312	0.0518984	NA	chr10	134859458	134860210	753	8	4.52e-32	2.01e-11	4.66e-11	0.245736	0.161254	134859458	chr10	134859458	134861567	2110	11	8.67e-13	5.12e-12	5.64e-12	0.0825946	0.0548543	NA
Highest	3	763	chr13	79177195	79177925	731	11	4.15e-12	1.05e-09	1.31e-09	0.150405	0.101439	RNF219-AS1, POU4F1	chr13	79177195	79177925	731	10	5.72e-12	2.37e-08	3.88e-08	0.269334	0.185408	79177195	chr13	79174811	79177925	3115	15	2.86e-18	5.33e-24	8.39e-24	0.14986	0.0899795	RNF219-AS1, POU4F1
Highest	3	764	chr17	5402539	5405260	2722	17	1.09e-09	2.32e-05	2.42e-05	0.1455	0.059197	NLRP1	chr17	5402197	5403516	1320	8	6.86e-14	3.32e-06	4.34e-06	0.262338	0.0848911	5402197	chr17	5401814	5405260	3447	18	4.08e-56	1.34e-37	3.37e-37	0.237637	0.0895369	NLRP1
Highest	3	765	chr22	24180995	24181665	671	7	1.59e-11	1.43e-09	1.79e-09	0.119749	0.081202	DERL3	chr22	24180492	24181665	1174	8	2.44e-20	3.39e-12	8.61e-12	0.263949	0.168854	24180492	chr22	24180492	24181665	1174	7	3.06e-13	5.3e-12	5.84e-12	0.116336	0.0910589	DERL3
Highest	3	766	chr1	11918387	11919699	1313	11	7.3e-23	7.83e-15	1.27e-14	0.190612	0.0775656	NPPB	chr1	11919018	11919699	682	9	1.99e-13	2.27e-05	2.75e-05	0.181712	0.0851986	11919018	chr1	11918387	11919699	1313	10	3.97e-46	9.95e-29	1.83e-28	0.187569	0.0825941	NPPB
Highest	3	767	chr20	3712191	3713584	1394	7	2.37e-26	1.4e-13	2.15e-13	0.294337	0.123256	HSPA12B	chr20	3712191	3713584	1394	8	1.63e-12	1.14e-06	1.56e-06	0.272494	0.125549	3712191	chr20	3712191	3713584	1394	8	5.28e-31	4.55e-26	7.67e-26	0.213586	0.0957972	HSPA12B
Highest	3	768	chr19	39989234	39990055	822	10	7.69e-44	1.11e-27	3.38e-27	0.285537	0.101188	DLL3	chr19	39989234	39990055	822	11	1.92e-18	0.0277266	0.0280477	0.274606	0.0692519	39989234	chr19	39989234	39990055	822	11	1.01e-50	1.46e-18	1.93e-18	0.283819	0.0778624	DLL3
Highest	3	769	chr1	84326185	84327426	1242	11	9.97e-23	2.75e-19	5.64e-19	0.140623	0.0988335	RP11-475O6.1	chr1	84326185	84327426	1242	11	4.29e-14	8.26e-10	1.6e-09	0.198702	0.13558	84326185	chr1	84326185	84327319	1135	9	2.7e-12	3.1e-08	3.19e-08	0.115708	0.0616659	RP11-475O6.1
Highest	3	770	chr7	1686764	1688356	1593	7	6.4e-16	8.06e-14	1.25e-13	0.0858841	0.0606289	NA	chr7	1686764	1688356	1593	7	1.11e-23	1.09e-10	2.36e-10	0.178309	0.125234	1686764	chr7	1686764	1688356	1593	7	1.88e-17	2.13e-11	2.32e-11	0.0975911	0.0526059	NA
Highest	3	771	chr12	105477526	105478590	1065	11	1.53e-30	4.78e-26	1.35e-25	0.16879	0.0896222	ALDH1L2	chr12	105477579	105478590	1012	12	4.24e-20	4.05e-07	5.78e-07	0.322484	0.104549	105477579	chr12	105477526	105478590	1065	13	1.52e-34	1.01e-10	1.09e-10	0.184855	0.055193	ALDH1L2
Highest	3	772	chr7	151136940	151137882	943	8	1.35e-24	4.9e-18	9.38e-18	0.174301	0.102104	CRYGN	chr7	151136940	151137882	943	8	5.71e-18	2.49e-10	5.13e-10	0.216986	0.126859	151136940	chr7	151136940	151137882	943	8	2.67e-12	5.24e-08	5.38e-08	0.159372	0.0578331	CRYGN
Highest	3	773	chr10	134692167	134694351	2185	8	8.75e-22	6.64e-16	1.15e-15	0.150685	0.0768585	TTC40	chr10	134692167	134694878	2712	10	1.89e-14	2.07e-10	4.32e-10	0.200725	0.133017	134692167	chr10	134692167	134694878	2712	10	2.82e-16	6.58e-10	6.95e-10	0.128525	0.0571797	TTC40
Highest	3	774	chr12	133757907	133758599	693	8	7.4e-38	3.64e-22	8.67e-22	0.138445	0.0882033	ZNF268, CTD-2140B24.4	chr12	133757907	133758301	395	8	2.05e-06	0.000147808	0.000165989	0.184017	0.127806	133757907	chr12	133757351	133758599	1249	8	6.18e-28	8.26e-22	1.21e-21	0.165365	0.109018	ZNF268, CTD-2140B24.4
Highest	3	775	chr7	98099806	98100419	614	7	2.26e-31	5.27e-25	1.41e-24	0.24508	0.171148	NA	chr7	98099806	98100419	614	7	5.93e-11	2.88e-06	3.79e-06	0.222782	0.142511	98099806	chr7	98099806	98100419	614	7	2.29e-16	7.47e-13	8.42e-13	0.159992	0.110149	NA
Highest	3	776	chr2	172965046	172967979	2934	21	5.27e-56	5.17e-19	1.04e-18	0.191068	0.0640506	AC104801.1, DLX2	chr2	172965650	172967819	2170	17	9.39e-26	0.00131714	0.00139492	0.226169	0.0519769	172965650	chr2	172964589	172966642	2054	9	1.02e-30	3.72e-26	6.3e-26	0.153621	0.0909348	DLX2
Highest	3	777	chr1	968395	970294	1900	8	3.06e-16	1.66e-11	2.29e-11	-0.210821	-0.0783176	AGRN	chr1	968395	970294	1900	9	9.59e-18	3.32e-10	6.74e-10	-0.295811	-0.163624	968395	chr1	967561	970294	2734	11	5.12e-17	2.54e-13	2.89e-13	-0.151817	-0.0597709	AGRN
Highest	3	778	chr1	23279278	23280477	1200	7	2.76e-15	5.7e-10	7.25e-10	0.180288	0.104707	LACTBL1	chr1	23279278	23280477	1200	7	1.27e-12	2.44e-07	3.57e-07	0.273505	0.173169	23279278	chr1	23279278	23280477	1200	7	3.35e-30	8.51e-26	1.42e-25	0.131907	0.0928474	LACTBL1
Highest	3	779	chr15	72489416	72491032	1617	10	1.52e-23	7.46e-16	1.28e-15	0.126788	0.0765767	GRAMD2	chr15	72489609	72491032	1424	9	1.42e-10	2.99e-06	3.93e-06	0.194377	0.110834	72489609	chr15	72489609	72491032	1424	9	1.67e-30	1.11e-22	1.67e-22	0.192896	0.0918611	GRAMD2
Highest	3	780	chr10	134795270	134797312	2043	7	1.12e-08	5.7e-09	6.93e-09	0.0942713	0.0609299	NA	chr10	134795270	134797517	2248	8	7.42e-14	9.89e-08	1.51e-07	0.152799	0.105725	134795270	chr10	134795270	134798028	2759	8	3.94e-23	6.15e-25	9.96e-25	0.14421	0.0895183	NA
Highest	3	781	chr3	44753069	44754587	1519	12	8.57e-29	8.36e-18	1.58e-17	0.151933	0.0743178	ZNF502	chr3	44753069	44754587	1519	14	4.28e-13	5.53e-08	8.68e-08	0.223957	0.144041	44753069	chr3	44753069	44754333	1265	11	8.05e-16	1.32e-14	1.55e-14	0.112754	0.0607472	ZNF502
Highest	3	782	chr1	45082840	45083868	1029	7	5.28e-43	1.15e-25	3.19e-25	0.214723	0.136898	RNF220	chr1	45082704	45083868	1165	8	1.23e-13	4.39e-07	6.24e-07	0.270061	0.149446	45082704	chr1	45082704	45083868	1165	7	2.6e-11	7.69e-09	7.99e-09	0.184601	0.0604326	RNF220
Highest	3	783	chr14	101175123	101176310	1188	8	3.02e-32	4.68e-24	1.2e-23	0.171366	0.11882	NA	chr14	101175123	101176152	1030	7	1.24e-19	4.46e-06	5.75e-06	0.184147	0.106571	101175123	chr14	101175123	101176310	1188	7	5.04e-29	4.02e-13	4.57e-13	0.154209	0.0668657	NA
Highest	3	784	chr1	152486950	152488368	1419	10	7.76e-18	5.44e-12	7.71e-12	0.229777	0.102272	CRCT1	chr1	152487335	152488368	1034	9	8.37e-19	5.43e-08	8.53e-08	0.257122	0.150984	152487335	chr1	152486477	152488262	1786	8	1.06e-25	4.03e-19	5.43e-19	0.206626	0.110591	CRCT1
Highest	3	785	chr11	1412270	1413990	1721	8	1.96e-23	3.3e-12	4.75e-12	0.156723	0.0780075	BRSK2	chr11	1412345	1413990	1646	7	1.72e-21	2.85e-08	4.62e-08	0.232076	0.139815	1412345	chr11	1412270	1413990	1721	8	4.32e-33	3.65e-17	4.65e-17	0.298478	0.0652143	BRSK2
Highest	3	786	chr5	173738161	173739739	1579	8	1.5e-31	2.06e-15	3.47e-15	0.1506	0.0837532	NA	chr5	173738161	173739399	1239	8	4.39e-22	8.18e-09	1.41e-08	0.235409	0.12847	173738161	chr5	173738161	173739399	1239	8	1.5e-32	4.1e-12	4.54e-12	0.166894	0.0527172	NA
Highest	3	787	chr14	69950574	69952104	1531	13	6.32e-19	7.5e-16	1.29e-15	0.144438	0.0785926	PLEKHD1	chr14	69950043	69952104	2062	14	1.02e-08	3.41e-06	4.46e-06	0.197512	0.108102	69950043	chr14	69950043	69952104	2062	14	8.57e-29	1.43e-21	2.08e-21	0.162846	0.0538879	PLEKHD1
Highest	3	788	chr11	61522002	61523045	1044	9	1.34e-15	1.98e-11	2.73e-11	-0.121426	-0.0585224	MYRF, RP11-467L20.10	chr11	61522498	61523045	548	7	2.51e-07	0.00257089	0.0026908	-0.10135	-0.0524785	61522498	chr11	61522002	61523045	1044	9	4e-43	1.39e-33	3.04e-33	-0.203135	-0.140669	MYRF, RP11-467L20.10
Highest	3	789	chr16	2801092	2802711	1620	15	2.26e-58	1.34e-18	2.65e-18	-0.253601	-0.0519084	SRRM2, SRRM2-AS1	chr16	2801092	2802711	1620	14	1.8e-49	5.53e-06	7.07e-06	-0.311359	-0.06751	2801092	chr16	2801092	2802481	1390	13	4.47e-57	6.47e-19	8.68e-19	-0.220479	-0.0751655	SRRM2, SRRM2-AS1
Highest	3	790	chr11	2883529	2884460	932	8	4.22e-12	5.45e-05	5.61e-05	0.156395	0.0575142	NA	chr11	2883529	2884460	932	8	6.49e-22	3.91e-11	8.8e-11	0.239762	0.140324	2883529	chr11	2883529	2884460	932	7	1.12e-25	3.51e-14	4.09e-14	0.253341	0.0968863	NA
Highest	3	791	chr6	112575212	112576393	1182	13	8.62e-12	1.35e-09	1.69e-09	0.126197	0.0754489	RP11-506B6.6, LAMA4	chr6	112575705	112576393	689	8	2.49e-12	2.62e-07	3.81e-07	0.188649	0.140888	112575705	chr6	112575212	112576393	1182	9	1.02e-46	3.65e-24	5.78e-24	0.194698	0.113609	RP11-506B6.6, LAMA4
Highest	3	792	chr11	119187391	119188145	755	8	1.2e-51	2.16e-21	4.91e-21	0.210713	0.0912441	MCAM	chr11	119185584	119188145	2562	12	1.05e-11	4.08e-06	5.29e-06	0.291065	0.0523633	119185584	chr11	119186514	119188145	1632	10	3.08e-30	4.02e-14	4.67e-14	0.188777	0.066934	MCAM
Highest	3	793	chr10	134896232	134898177	1946	9	2.22e-15	7.27e-06	7.68e-06	0.155877	0.0536388	GPR123	chr10	134895031	134899027	3997	15	1.53e-20	1.23e-12	3.32e-12	0.241747	0.120236	134895031	chr10	134896232	134898529	2298	10	6.39e-09	8.7e-09	9.03e-09	0.0936009	0.0506919	GPR123
Highest	3	794	chr19	49925720	49927309	1590	12	2.85e-25	3.85e-12	5.52e-12	0.131732	0.0644262	GFY, PTH2	chr19	49925720	49927309	1590	12	2.14e-10	2.11e-05	2.55e-05	0.174306	0.0533628	49925720	chr19	49925720	49927309	1590	12	1.83e-38	3.01e-25	4.93e-25	0.210852	0.086294	GFY, PTH2
Highest	3	795	chr8	41504078	41505625	1548	13	2.05e-37	7.06e-20	1.49e-19	0.149806	0.0726527	NKX6-3	chr8	41504763	41505625	863	8	1.24e-14	9.66e-05	0.0001101	0.195988	0.106752	41504763	chr8	41504078	41505625	1548	13	5.61e-26	8.61e-20	1.19e-19	0.166124	0.0676068	NKX6-3
Highest	3	796	chr1	63791922	63793318	1397	9	2.34e-16	1.15e-07	1.31e-07	0.209316	0.0700227	NA	chr1	63791922	63792863	942	8	1.03e-23	1.24e-08	2.09e-08	0.193598	0.101542	63791922	chr1	63791922	63793318	1397	9	1.77e-30	8.07e-19	1.08e-18	0.263783	0.0579545	NA
Highest	3	797	chr19	44488121	44488420	300	8	9.98e-12	2.58e-10	3.34e-10	0.10125	0.0729326	ZNF155	chr19	44488121	44488420	300	8	2.3e-06	0.000130407	0.0001469	0.143126	0.103285	44488121	chr19	44487129	44488420	1292	8	3.56e-35	2.34e-30	4.58e-30	0.203834	0.137404	ZNF155
Highest	3	798	chr7	128000780	128002356	1577	8	1.34e-15	1.76e-11	2.43e-11	0.0981785	0.0623242	PRRT4	chr7	128000780	128002356	1577	8	5.21e-11	1.8e-06	2.42e-06	0.216896	0.107185	128000780	chr7	128000780	128002356	1577	8	5.72e-28	7.69e-23	1.16e-22	0.197678	0.101922	PRRT4
Highest	3	799	chr20	36530296	36532668	2373	8	2.47e-10	4.81e-07	5.34e-07	0.118215	0.0587599	VSTM2L	chr20	36530920	36532668	1749	7	1.38e-09	0.000243272	0.000268763	0.282604	0.0735352	36530920	chr20	36530296	36532096	1801	7	4.09e-43	4.05e-35	9.36e-35	0.315144	0.138135	VSTM2L
Highest	3	800	chr16	89104209	89105494	1286	7	5.67e-22	4.43e-16	7.72e-16	0.103014	0.0554428	NA	chr16	89104209	89105494	1286	7	3.12e-15	4.6e-08	7.29e-08	0.142949	0.079439	89104209	chr16	89104209	89105494	1286	7	5.92e-20	4.74e-12	5.23e-12	0.127088	0.0559029	NA
Highest	3	801	chr7	1369318	1370727	1410	7	3.45e-10	6.35e-07	7.01e-07	0.116195	0.058058	NA	chr7	1369318	1371081	1764	8	7.09e-15	8.94e-08	1.37e-07	0.291933	0.1321	1369318	chr7	1369318	1370727	1410	7	9.37e-23	1.19e-22	1.8e-22	0.193964	0.110384	NA
Highest	3	802	chr20	5891730	5892338	609	8	1.36e-19	3.91e-12	5.6e-12	0.211911	0.109285	CHGB	chr20	5891730	5892091	362	7	8.98e-07	0.000250115	0.000276096	0.141917	0.0824147	5891730	chr20	5891730	5892599	870	8	2.27e-41	1.1e-27	1.93e-27	0.224055	0.125375	CHGB
Highest	3	803	chr6	10409510	10412486	2977	15	4.39e-08	1.95e-10	2.55e-10	-0.131474	-0.0686732	TFAP2A-AS1, TFAP2A	chr6	10410042	10411372	1331	7	6.05e-11	6.71e-08	1.04e-07	-0.257038	-0.211567	10410042	chr6	10409510	10412286	2777	13	7.16e-25	4.54e-18	5.94e-18	-0.151269	-0.0545037	TFAP2A-AS1, TFAP2A
Highest	3	804	chr1	1181757	1183257	1501	8	6.88e-29	2.33e-15	3.91e-15	0.216493	0.0950491	FAM132A	chr1	1181757	1182658	902	7	2.71e-11	2.49e-05	2.99e-05	0.265225	0.120378	1181757	chr1	1181757	1183257	1501	8	3.1e-32	2.64e-20	3.69e-20	0.19853	0.112956	FAM132A
Highest	3	805	chr10	102440587	102441217	631	7	2.47e-29	4.13e-16	7.21e-16	0.141209	0.0824077	NA	chr10	102440587	102441217	631	7	5.1e-12	1.26e-07	1.91e-07	0.150066	0.109304	102440587	chr10	102440587	102441217	631	7	8.7e-18	3.1e-12	3.45e-12	0.12365	0.0803488	NA
Highest	3	806	chr12	50344211	50344626	416	7	3.99e-40	1.53e-20	3.36e-20	-0.177796	-0.0781203	AQP2	chr12	50344211	50344626	416	7	2.55e-13	2.36e-06	3.14e-06	-0.0973783	-0.0624516	50344211	chr12	50344211	50344626	416	7	1.05e-15	6.57e-11	7.08e-11	-0.101605	-0.0504724	AQP2
Highest	3	807	chr20	62283533	62285239	1707	9	1.08e-22	2.74e-14	4.34e-14	0.126596	0.0605461	STMN3	chr20	62283533	62285239	1707	9	1.22e-13	8.32e-09	1.44e-08	0.365134	0.132171	62283533	chr20	62283533	62285926	2394	9	2.24e-11	1.03e-08	1.07e-08	0.151914	0.0643527	STMN3
Highest	3	808	chr2	32852456	32853480	1025	14	1.44e-77	7.72e-21	1.71e-20	0.229771	0.0562834	TTC27	chr2	32852456	32853480	1025	15	5.49e-32	0.000750488	0.000805857	0.299008	0.0573045	32852456	chr2	32852456	32853480	1025	14	2.46e-88	6.35e-17	8.02e-17	0.272124	0.0684542	TTC27
Highest	3	809	chr19	17931995	17932369	375	8	1.46e-18	3.8e-08	4.41e-08	0.148089	0.0553473	INSL3	chr19	17931932	17932369	438	9	3.63e-50	1.95e-08	3.22e-08	0.453713	0.151706	17931932	chr19	17931932	17932369	438	7	1.72e-22	1.82e-15	2.2e-15	0.124008	0.0730996	INSL3
Highest	3	810	chr2	129079038	129080700	1663	8	2.81e-40	1.07e-22	2.6e-22	0.209396	0.0753781	NA	chr2	129079038	129080700	1663	8	1.97e-09	2.66e-05	3.19e-05	0.153231	0.0877724	129079038	chr2	129079038	129080120	1083	7	2.03e-23	8.07e-11	8.67e-11	0.209995	0.0717165	NA
Highest	3	811	chr20	44650142	44651777	1636	10	4.83e-35	6.15e-07	6.8e-07	0.238904	0.0750433	SLC12A5, RP11-465L10.10	chr20	44650142	44651777	1636	11	7.01e-22	4.33e-06	5.59e-06	0.246188	0.0522877	44650142	chr20	44650153	44651204	1052	8	1.87e-34	9.03e-25	1.45e-24	0.217339	0.116568	SLC12A5, RP11-465L10.10
Highest	3	812	chr13	112979874	112980703	830	7	2.43e-13	4.93e-11	6.62e-11	0.106634	0.0697016	LINC01044	chr13	112979874	112980703	830	8	2.71e-18	5.77e-09	1.01e-08	0.201596	0.0964011	112979874	chr13	112979874	112980703	830	8	8.93e-14	4.47e-11	4.83e-11	0.11015	0.0686168	LINC01044
Highest	3	813	chr8	74659081	74660304	1224	7	5.03e-31	7.1e-16	1.23e-15	0.257755	0.0880059	STAU2, RP11-463D19.2	chr8	74659490	74660304	815	9	9.91e-19	1.94e-06	2.6e-06	0.262997	0.079018	74659490	chr8	74659043	74660304	1262	9	7.45e-38	9.31e-15	1.1e-14	0.25896	0.0638625	STAU2, RP11-463D19.2
Highest	3	814	chr6	36806882	36808696	1815	9	9.69e-67	4.65e-13	6.97e-13	0.190238	0.0687172	CPNE5	chr6	36806882	36808494	1613	8	1.47e-19	0.000357298	0.00039023	0.28293	0.0891092	36806882	chr6	36807193	36808894	1702	7	3.35e-27	1.64e-23	2.54e-23	0.273392	0.125937	CPNE5
Highest	3	815	chr5	158526108	158528040	1933	14	5e-39	3.73e-24	9.61e-24	0.27166	0.126123	RP11-175K6.1, EBF1	chr5	158526614	158527817	1204	9	6.64e-08	0.00405901	0.00421537	0.242157	0.0629415	158526614	chr5	158526108	158528040	1933	13	1.79e-20	2.12e-12	2.37e-12	0.16983	0.095341	RP11-175K6.1, EBF1
Highest	3	816	chr14	100258773	100259860	1088	9	1.61e-20	1.74e-06	1.88e-06	0.200189	0.0828026	EML1	chr14	100258773	100259860	1088	10	5.72e-55	0.000307251	0.000336852	0.372491	0.0930895	100258773	chr14	100258773	100259860	1088	10	5.33e-50	1.69e-29	3.2e-29	0.252625	0.144845	EML1
Highest	3	817	chr13	112507644	112508206	563	8	5.02e-06	0.00380328	0.00381236	0.1393	0.0588362	NA	chr13	112507644	112508206	563	8	2.7e-17	4.51e-10	8.99e-10	0.269687	0.160143	112507644	chr13	112507644	112508206	563	8	4.88e-16	1.89e-11	2.06e-11	0.124144	0.0809302	NA
Highest	3	818	chr19	17392161	17393354	1194	11	1.2e-20	4.89e-13	7.32e-13	0.152068	0.090065	CTD-2278I10.6, ANKLE1, USHBP1	chr19	17392161	17392923	763	9	9.39e-19	0.000288592	0.000316914	0.235393	0.107773	17392161	chr19	17392161	17393902	1742	13	4.88e-44	4.66e-22	6.91e-22	0.260878	0.0865709	CTD-2278I10.6, ANKLE1, USHBP1
Highest	3	819	chr17	78999362	79001543	2182	12	3.3e-17	2.92e-11	3.98e-11	0.140387	0.0686417	NA	chr17	79000206	79001543	1338	8	1.05e-15	8.42e-08	1.3e-07	0.239238	0.150953	79000206	chr17	78999640	79001543	1904	9	1.02e-21	4.56e-13	5.17e-13	0.15456	0.0713697	NA
Highest	3	820	chr4	52904174	52905025	852	11	5.85e-40	2.89e-15	4.83e-15	0.170165	0.0548742	SGCB	chr4	52904174	52905025	852	11	1.01e-19	0.000549138	0.000593779	0.175322	0.066707	52904174	chr4	52904174	52905025	852	10	2.37e-71	3.05e-20	4.26e-20	0.192428	0.0681583	SGCB
Highest	3	821	chr15	98964571	98965475	905	7	8.51e-14	1.69e-09	2.11e-09	0.125395	0.0763698	NA	chr15	98964571	98965475	905	7	3.39e-22	4.96e-07	7.02e-07	0.197142	0.111986	98964571	chr15	98964571	98965475	905	7	2.28e-23	1.86e-16	2.32e-16	0.19728	0.0902935	NA
Highest	3	822	chr2	136742428	136743698	1271	10	7.3e-42	5.58e-18	1.07e-17	0.171005	0.0561355	AC093391.2, DARS	chr2	136742688	136743698	1011	9	2.12e-26	3.19e-05	3.8e-05	0.234655	0.0796904	136742688	chr2	136742688	136743698	1011	7	8.71e-24	3.85e-12	4.27e-12	0.190203	0.0619134	AC093391.2, DARS
Highest	3	823	chr3	107809695	107810791	1097	10	1.12e-31	3.75e-11	5.08e-11	0.167585	0.0583403	CD47	chr3	107809536	107810791	1256	13	2.64e-51	5.68e-06	7.26e-06	0.350836	0.116502	107809536	chr3	107809116	107810791	1676	13	7.28e-58	1e-16	1.26e-16	0.208346	0.0583454	CD47
Highest	3	824	chr10	133878016	133879763	1748	11	4.11e-17	5.99e-12	8.48e-12	0.140127	0.0648371	NA	chr10	133878016	133879763	1748	11	9.98e-17	0.00186638	0.0019652	0.158784	0.0740547	133878016	chr10	133878016	133880570	2555	10	1.61e-49	5.62e-21	8.06e-21	0.220699	0.0771085	NA
Highest	3	825	chr3	47619041	47621127	2087	13	4.23e-18	0.000274916	0.000278453	0.165483	0.0508394	CSPG5	chr3	47619964	47621127	1164	11	2.28e-33	2.45e-05	2.95e-05	0.288577	0.0645117	47619964	chr3	47619113	47621797	2685	12	2.46e-27	7.78e-23	1.18e-22	0.165034	0.0742861	CSPG5
Highest	3	826	chr2	51254021	51255627	1607	9	8.89e-10	6.45e-09	7.83e-09	0.161058	0.0528209	NRXN1	chr2	51254021	51255306	1286	7	5.6e-15	1.17e-06	1.61e-06	0.33758	0.134112	51254021	chr2	51254021	51255627	1607	8	6.69e-18	1.12e-15	1.35e-15	0.101478	0.0772983	NRXN1
Highest	3	827	chr2	1820433	1822412	1980	7	8.39e-15	1.53e-12	2.24e-12	0.138333	0.0612807	MYT1L	chr2	1820169	1822412	2244	9	7.77e-13	3.91e-07	5.59e-07	0.223633	0.106191	1820169	chr2	1820169	1822412	2244	9	3.42e-10	1.44e-10	1.54e-10	0.093245	0.0537368	MYT1L
Highest	3	828	chr2	176943669	176945526	1858	10	2.45e-20	3.34e-10	4.29e-10	0.202498	0.10467	EVX2	chr2	176943669	176945526	1858	10	4.52e-17	4.83e-05	5.65e-05	0.278954	0.0553679	176943669	chr2	176943704	176945526	1823	7	7.61e-20	2.68e-19	3.64e-19	0.144258	0.103306	EVX2
Highest	3	829	chr16	56622951	56623549	599	10	2e-20	5.81e-11	7.75e-11	0.138095	0.083169	MT3	chr16	56622951	56623549	599	10	2.52e-14	3.92e-05	4.63e-05	0.199053	0.102948	56622951	chr16	56622951	56623549	599	10	7.8e-37	1.84e-18	2.44e-18	0.203133	0.101786	MT3
Highest	3	830	chr11	63752267	63754254	1988	13	1.42e-47	7.86e-18	1.49e-17	0.200557	0.0729386	AP000721.4, OTUB1	chr11	63753020	63754708	1689	13	2.58e-11	1.56e-05	1.91e-05	0.124274	0.0570647	63753020	chr11	63752267	63754254	1988	12	2.17e-30	1.72e-10	1.84e-10	0.154389	0.0529216	AP000721.4, OTUB1
Highest	3	831	chr1	26248897	26250290	1394	8	6.7e-22	9.82e-18	1.84e-17	0.184382	0.0640346	NA	chr1	26248897	26249725	829	7	2.15e-12	0.000287133	0.000315398	0.284699	0.0750793	26248897	chr1	26248897	26250290	1394	7	1.19e-21	2.33e-12	2.59e-12	0.162839	0.0569133	NA
Highest	3	832	chr7	75442678	75443977	1300	7	1.72e-15	2.44e-06	2.62e-06	-0.131761	-0.0505229	CCL24	chr7	75442678	75443977	1300	7	2.64e-21	2.54e-08	4.14e-08	-0.24502	-0.120201	75442678	chr7	75442678	75444115	1438	8	1.81e-20	7.7e-11	8.27e-11	-0.163255	-0.061365	CCL24
Highest	3	833	chr19	708469	709325	857	7	4.68e-11	7.41e-05	7.6e-05	0.205719	0.076986	PALM	chr19	708469	709889	1421	9	4.05e-21	0.00803116	0.00825728	0.300401	0.0622168	708469	chr19	707791	709889	2099	9	3.53e-40	2.28e-25	3.76e-25	0.252971	0.113376	PALM
Highest	3	834	chr1	76262302	76262984	683	8	7.85e-11	2.77e-08	3.24e-08	0.0908952	0.0553065	MSH4	chr1	76262302	76262984	683	8	1.39e-14	2.07e-07	3.05e-07	0.225554	0.114944	76262302	chr1	76261602	76262984	1383	9	3.65e-19	1.34e-11	1.47e-11	0.126853	0.0558198	MSH4
Highest	3	835	chr11	86510915	86512100	1186	8	1.88e-41	3.53e-15	5.86e-15	0.209919	0.0571502	PRSS23	chr11	86510915	86512100	1186	8	8.66e-16	0.00658217	0.0067866	0.222483	0.0641552	86510915	chr11	86510915	86512100	1186	8	4.82e-34	5.4e-15	6.45e-15	0.192577	0.051098	PRSS23
Highest	3	836	chr20	61717778	61719188	1411	9	6.43e-14	1.83e-11	2.51e-11	0.107067	0.0505175	NA	chr20	61717778	61719188	1411	9	5.07e-15	0.00214866	0.00225415	0.271149	0.0830783	61717778	chr20	61717778	61719188	1411	8	2.01e-21	4.14e-18	5.41e-18	0.108001	0.0811333	NA
Highest	3	837	chr5	2702338	2704354	2017	11	1.38e-08	6.25e-07	6.91e-07	0.131104	0.0583811	NA	chr5	2702338	2704354	2017	11	8.84e-15	2.25e-08	3.7e-08	0.313909	0.141115	2702338	chr5	2702419	2704354	1936	10	5.88e-08	8.92e-06	8.98e-06	0.071412	0.0515721	NA
Highest	3	838	chr2	220491383	220492692	1310	8	2.03e-13	1.13e-09	1.42e-09	0.153667	0.0559375	SLC4A3, AC009955.8	chr2	220491383	220492692	1310	8	7.31e-17	2.82e-07	4.08e-07	0.254234	0.111559	220491383	chr2	220491676	220493112	1437	8	5.57e-18	3.4e-09	3.55e-09	0.149689	0.0530487	SLC4A3
Highest	3	839	chr3	56716758	56717804	1047	10	2.51e-32	1.29e-13	1.98e-13	0.195629	0.0740217	FAM208A	chr3	56717169	56717804	636	8	1.09e-11	0.000856322	0.000915095	0.224643	0.0999402	56717169	chr3	56716758	56717804	1047	9	1.33e-29	3.29e-13	3.75e-13	0.183069	0.0663684	FAM208A
Highest	3	840	chr16	29887661	29888670	1010	7	1.1e-10	5.85e-07	6.47e-07	0.154327	0.102957	SEZ6L2	chr16	29887661	29888733	1073	8	7.22e-17	2.8e-07	4.05e-07	0.256283	0.129886	29887661	chr16	29887661	29888733	1073	8	6.32e-13	2.7e-09	2.82e-09	0.124805	0.0793013	SEZ6L2
Highest	3	841	chr10	130830829	130831421	593	8	8.9e-15	3.68e-06	3.94e-06	0.161577	0.0621151	NA	chr10	130828579	130832268	3690	18	3.42e-14	9.31e-08	1.42e-07	0.263282	0.0945397	130828579	chr10	130830901	130831421	521	7	3.75e-10	0.000104905	0.000105177	0.111985	0.0540764	NA
Highest	3	842	chr15	89904748	89905901	1154	7	1.93e-10	0.00198388	0.001991	0.166419	0.0567046	LINC00925	chr15	89904748	89905901	1154	7	7.55e-16	0.00297765	0.00310681	0.246027	0.0783585	89904748	chr15	89904748	89906172	1425	7	2.3e-29	6.18e-20	8.57e-20	0.228211	0.123297	LINC00925
Highest	3	843	chr16	1264045	1265606	1562	7	4.54e-11	6.61e-09	8.01e-09	0.0942212	0.054093	CACNA1H	chr16	1263766	1265606	1841	8	4.03e-10	5.2e-06	6.66e-06	0.188596	0.1085	1263766	chr16	1263766	1265606	1841	8	3.19e-11	1.53e-10	1.63e-10	0.131386	0.0655177	CACNA1H
Highest	3	844	chr5	1839581	1841622	2042	8	1.04e-10	1.6e-07	1.81e-07	0.101401	0.0564611	NA	chr5	1839286	1840632	1347	10	3.73e-10	0.00525199	0.00543183	0.189263	0.0721683	1839286	chr5	1839286	1840632	1347	9	3.24e-17	1.68e-15	2.03e-15	0.0895573	0.0537145	NA
Highest	3	845	chr22	50919482	50920021	540	10	5.83e-15	1.04e-07	1.19e-07	0.183777	0.0592128	ADM2	chr22	50919482	50920021	540	10	7.98e-23	7.27e-05	8.4e-05	0.296001	0.0755735	50919482	chr22	50919482	50920021	540	10	3.3e-28	1.6e-08	1.65e-08	0.232882	0.0714189	ADM2
Highest	3	846	chr1	24151775	24152774	1000	7	7.9e-15	1.17e-06	1.28e-06	0.151774	0.0579857	HMGCL	chr1	24152049	24153136	1088	7	1.99e-09	0.0215366	0.0218577	0.211248	0.0841792	24152049	chr1	24151609	24152774	1166	8	3.03e-20	5.17e-11	5.58e-11	0.139093	0.0608786	HMGCL
High	2	NA	chr1	853876	856059	2184	14	2.7e-42	1.02e-31	3.7e-31	0.181615	0.0721539	RP11-54O7.3	chr1	853876	856914	3039	17	2.17e-58	1.1e-27	1.73e-26	0.236749	0.127314	RP11-54O7.3	NA	NA	NA	NA	NA	NA	NA	NA	NA	NA	NA
High	2	NA	chr1	857657	861886	4230	15	2.36e-69	6.48e-31	2.26e-30	0.27619	0.0884574	SAMD11, AL645608.1	chr1	860185	861886	1702	9	1.34e-32	7.62e-14	2.41e-13	0.275426	0.140447	SAMD11, AL645608.1	NA	NA	NA	NA	NA	NA	NA	NA	NA	NA	NA
High	2	NA	chr1	940782	943431	2650	13	1.95e-32	1.55e-16	2.79e-16	0.229221	0.0636351	NA	chr1	940782	943647	2866	14	4.55e-59	5.17e-29	9.66e-28	0.390367	0.188074	RP11-54O7.10	NA	NA	NA	NA	NA	NA	NA	NA	NA	NA	NA
High	2	NA	chr1	1108820	1110107	1288	10	1.17e-34	1.09e-09	1.37e-09	-0.190525	-0.068149	TTLL10, TTLL10-AS1	chr1	1108820	1109676	857	7	7.4e-11	1.94e-05	2.36e-05	-0.237738	-0.119464	TTLL10, TTLL10-AS1	NA	NA	NA	NA	NA	NA	NA	NA	NA	NA	NA
High	2	NA	chr1	1266178	1268243	2066	15	8.87e-42	4.1e-20	8.78e-20	0.136605	0.058999	TAS1R3	chr1	1266178	1269219	3042	19	4.83e-129	1.02e-38	4.82e-37	0.357599	0.165742	TAS1R3	NA	NA	NA	NA	NA	NA	NA	NA	NA	NA	NA
High	2	NA	chr1	1289806	1290712	907	7	1.23e-12	9.72e-08	1.11e-07	0.158479	0.0784694	MXRA8	chr1	1289806	1290712	907	7	6.26e-20	2.94e-09	5.36e-09	0.282755	0.152374	MXRA8	NA	NA	NA	NA	NA	NA	NA	NA	NA	NA	NA
High	2	NA	chr1	1368846	1371844	2999	12	2.59e-52	4.09e-40	2.12e-39	-0.163948	-0.100662	VWA1, RP4-758J18.10	chr1	1368846	1369948	1103	7	2.82e-07	6.81e-05	7.88e-05	-0.21264	-0.116491	RP4-758J18.10	NA	NA	NA	NA	NA	NA	NA	NA	NA	NA	NA
High	2	NA	chr1	1562110	1566374	4265	17	6.31e-57	1.65e-52	1.32e-51	-0.3102	-0.0993151	MIB2	chr1	1562397	1565931	3535	14	3.03e-14	2.21e-10	4.59e-10	-0.194261	-0.067123	MIB2	NA	NA	NA	NA	NA	NA	NA	NA	NA	NA	NA
High	2	NA	chr1	1873499	1875876	2378	9	5.13e-45	7.9e-30	2.65e-29	0.147576	0.0922551	C1orf222	chr1	1873499	1875876	2378	9	9.92e-51	1.2e-17	5.96e-17	0.267751	0.156971	C1orf222	NA	NA	NA	NA	NA	NA	NA	NA	NA	NA	NA
High	2	NA	chr1	2002329	2006032	3704	24	3.06e-107	2.49e-57	2.3e-56	0.204173	0.0789646	PRKCZ	chr1	2002329	2006656	4328	26	6.66e-107	3.46e-18	1.86e-17	0.414026	0.067747	PRKCZ	NA	NA	NA	NA	NA	NA	NA	NA	NA	NA	NA
High	2	NA	chr1	2125049	2126151	1103	9	4.28e-30	2.32e-18	4.53e-18	0.146865	0.0930158	C1orf86	chr1	2125049	2125243	195	7	1.07e-20	4.93e-12	1.23e-11	0.206844	0.163988	C1orf86	NA	NA	NA	NA	NA	NA	NA	NA	NA	NA	NA
High	2	NA	chr1	2424003	2426035	2033	7	1.62e-22	6.3e-15	1.03e-14	0.104951	0.0629732	PLCH2, RP3-395M20.2, RP3-395M20.3	chr1	2424003	2426035	2033	7	4.86e-19	4.13e-14	1.34e-13	0.195069	0.139956	PLCH2, RP3-395M20.2, RP3-395M20.3	NA	NA	NA	NA	NA	NA	NA	NA	NA	NA	NA
High	2	NA	chr1	2427655	2430249	2595	12	1.35e-20	1.36e-14	2.2e-14	0.165963	0.0598944	PLCH2	chr1	2427655	2429005	1351	8	4.64e-34	2.09e-16	9.02e-16	0.20904	0.154282	PLCH2	NA	NA	NA	NA	NA	NA	NA	NA	NA	NA	NA
High	2	NA	chr1	2838805	2840308	1504	11	2.71e-11	2.19e-08	2.57e-08	0.132651	0.0592308	NA	chr1	2838805	2840308	1504	12	9.78e-52	1.41e-24	1.6e-23	0.289692	0.180999	NA	NA	NA	NA	NA	NA	NA	NA	NA	NA	NA	NA
High	2	NA	chr1	2846836	2848427	1592	7	1.27e-13	7.28e-11	9.66e-11	0.0963139	0.0686561	NA	chr1	2846836	2848427	1592	7	3.23e-25	7.67e-14	2.43e-13	0.241359	0.165552	NA	NA	NA	NA	NA	NA	NA	NA	NA	NA	NA	NA
High	2	NA	chr1	2849495	2850951	1457	8	3.31e-16	5.1e-12	7.25e-12	0.148708	0.0686327	NA	chr1	2849495	2851502	2008	9	2.32e-30	1.02e-13	3.14e-13	0.352647	0.150748	NA	NA	NA	NA	NA	NA	NA	NA	NA	NA	NA	NA
High	2	NA	chr1	2995506	2997742	2237	9	4.29e-13	5.65e-14	8.81e-14	0.0793608	0.0554869	PRDM16	chr1	2995506	2997742	2237	9	2.06e-12	1.69e-07	2.51e-07	0.164404	0.0808713	PRDM16	NA	NA	NA	NA	NA	NA	NA	NA	NA	NA	NA
High	2	NA	chr1	3006329	3008033	1705	7	1.02e-20	1.48e-17	2.76e-17	0.20894	0.100749	PRDM16	chr1	3006329	3008033	1705	7	2.99e-46	2.29e-19	1.39e-18	0.389071	0.19624	PRDM16	NA	NA	NA	NA	NA	NA	NA	NA	NA	NA	NA
High	2	NA	chr1	3027471	3029070	1600	10	6.63e-43	4.87e-34	1.96e-33	0.247563	0.120126	PRDM16	chr1	3027471	3029070	1600	11	9.2e-78	2.19e-19	1.34e-18	0.428177	0.181509	PRDM16	NA	NA	NA	NA	NA	NA	NA	NA	NA	NA	NA
High	2	NA	chr1	3036168	3039662	3495	14	3.03e-46	3.17e-31	1.13e-30	0.172947	0.0812744	PRDM16	chr1	3036168	3039662	3495	14	3.42e-44	2.63e-16	1.12e-15	0.280642	0.134722	PRDM16	NA	NA	NA	NA	NA	NA	NA	NA	NA	NA	NA
High	2	NA	chr1	3077356	3081481	4126	16	3.59e-19	1.35e-19	2.8e-19	0.137698	0.0688366	PRDM16	chr1	3077356	3081481	4126	17	5.19e-27	1.14e-12	3.09e-12	0.243059	0.119156	PRDM16	NA	NA	NA	NA	NA	NA	NA	NA	NA	NA	NA
High	2	NA	chr1	3123054	3124703	1650	7	1.53e-53	2.79e-35	1.19e-34	0.187864	0.129307	PRDM16	chr1	3123054	3124703	1650	7	1.95e-29	4.1e-15	1.51e-14	0.263671	0.202943	PRDM16	NA	NA	NA	NA	NA	NA	NA	NA	NA	NA	NA
High	2	NA	chr1	3141992	3144710	2719	11	3.78e-25	1.3e-25	3.6e-25	0.193275	0.0867437	PRDM16	chr1	3142925	3144710	1786	9	4.94e-19	1.41e-08	2.37e-08	0.225541	0.131388	PRDM16	NA	NA	NA	NA	NA	NA	NA	NA	NA	NA	NA
High	2	NA	chr1	3147329	3149830	2502	8	6.95e-14	4.6e-09	5.63e-09	0.145047	0.0559348	PRDM16	chr1	3147329	3148810	1482	7	8.9e-15	1.21e-07	1.83e-07	0.200504	0.115701	PRDM16	NA	NA	NA	NA	NA	NA	NA	NA	NA	NA	NA
High	2	NA	chr1	3157287	3159645	2359	12	4.23e-27	3.88e-18	7.48e-18	0.130639	0.0608903	PRDM16	chr1	3157904	3159645	1742	8	1.73e-16	3.2e-10	6.51e-10	0.192188	0.12464	PRDM16	NA	NA	NA	NA	NA	NA	NA	NA	NA	NA	NA
High	2	NA	chr1	3182620	3185042	2423	11	1.1e-16	1.13e-14	1.83e-14	0.113417	0.0530503	PRDM16	chr1	3182736	3185042	2307	10	5.03e-11	1.24e-07	1.88e-07	0.192363	0.0962209	PRDM16	NA	NA	NA	NA	NA	NA	NA	NA	NA	NA	NA
High	2	NA	chr1	3191219	3193787	2569	12	5.07e-64	6.49e-40	3.33e-39	0.218769	0.100022	PRDM16	chr1	3191219	3193787	2569	12	7.1e-35	2.21e-21	1.68e-20	0.222651	0.153518	PRDM16	NA	NA	NA	NA	NA	NA	NA	NA	NA	NA	NA
High	2	NA	chr1	3319264	3322363	3100	13	7.55e-19	2.4e-12	3.48e-12	0.177924	0.053263	PRDM16	chr1	3320431	3322363	1933	10	4.63e-22	8.34e-13	2.3e-12	0.312433	0.148714	PRDM16	NA	NA	NA	NA	NA	NA	NA	NA	NA	NA	NA
High	2	NA	chr1	3327178	3332705	5528	21	7.86e-46	3.43e-49	2.44e-48	0.145496	0.0849792	PRDM16	chr1	3327178	3332705	5528	21	9.17e-55	1.15e-36	4.68e-35	0.281969	0.161216	PRDM16	NA	NA	NA	NA	NA	NA	NA	NA	NA	NA	NA
High	2	NA	chr1	3349982	3352986	3005	13	4.89e-20	3.69e-21	8.29e-21	0.165463	0.0753685	PRDM16	chr1	3349982	3352986	3005	13	3.23e-50	1.07e-26	1.5e-25	0.334525	0.160817	PRDM16	NA	NA	NA	NA	NA	NA	NA	NA	NA	NA	NA
High	2	NA	chr1	3459949	3462550	2602	7	2.31e-33	8.01e-30	2.68e-29	0.172882	0.107132	MEGF6	chr1	3459949	3462550	2602	7	2.36e-19	1.71e-15	6.6e-15	0.215902	0.156173	MEGF6	NA	NA	NA	NA	NA	NA	NA	NA	NA	NA	NA
High	2	NA	chr1	3477168	3478767	1600	7	4.37e-22	2.54e-19	5.21e-19	0.131414	0.0929734	MEGF6, MIR551A	chr1	3477168	3478767	1600	7	1.74e-24	2.77e-12	7.15e-12	0.273243	0.15252	MEGF6, MIR551A	NA	NA	NA	NA	NA	NA	NA	NA	NA	NA	NA
High	2	NA	chr1	3687108	3689683	2576	12	1.78e-24	1.75e-13	2.67e-13	0.121038	0.0535514	CCDC27, SMIM1	chr1	3687108	3689683	2576	13	4.96e-22	1.81e-08	3e-08	0.261324	0.0881645	CCDC27, SMIM1	NA	NA	NA	NA	NA	NA	NA	NA	NA	NA	NA
High	2	NA	chr1	4192817	4194412	1596	7	2.12e-19	3.5e-09	4.31e-09	0.1383	0.0671576	NA	chr1	4192817	4194412	1596	7	2.56e-18	1.22e-12	3.29e-12	0.215692	0.11475	NA	NA	NA	NA	NA	NA	NA	NA	NA	NA	NA	NA
High	2	NA	chr1	5539958	5540950	993	8	4.24e-25	2.51e-08	2.95e-08	0.199903	0.0550207	NA	chr1	5539958	5540950	993	8	3.82e-44	9.73e-09	1.67e-08	0.316091	0.153703	NA	NA	NA	NA	NA	NA	NA	NA	NA	NA	NA	NA
High	2	NA	chr1	6483657	6485317	1661	10	6.07e-41	4.05e-23	1e-22	0.114018	0.0513031	ESPN, HES2	chr1	6483657	6485317	1661	10	3.28e-35	7.58e-12	1.85e-11	0.198711	0.075138	ESPN, HES2	NA	NA	NA	NA	NA	NA	NA	NA	NA	NA	NA
High	2	NA	chr1	7763225	7765855	2631	9	7.83e-31	1.01e-29	3.34e-29	0.280165	0.089706	CAMTA1	chr1	7763225	7765855	2631	10	9.92e-29	1.36e-16	5.99e-16	0.396479	0.153816	CAMTA1	NA	NA	NA	NA	NA	NA	NA	NA	NA	NA	NA
High	2	NA	chr1	14029478	14032204	2727	8	2.75e-27	1.39e-23	3.52e-23	-0.118281	-0.0534641	PRDM2	chr1	14029478	14032204	2727	8	9.96e-10	7.02e-09	1.22e-08	-0.138734	-0.0776129	PRDM2	NA	NA	NA	NA	NA	NA	NA	NA	NA	NA	NA
High	2	NA	chr1	23696194	23698143	1950	9	2.01e-19	5.62e-08	6.48e-08	0.178414	0.055082	C1orf213, Y_RNA	chr1	23695347	23697506	2160	13	6.36e-19	2.46e-06	3.25e-06	0.215383	0.0514991	C1orf213, Y_RNA, ZNF436	NA	NA	NA	NA	NA	NA	NA	NA	NA	NA	NA
High	2	NA	chr1	26487591	26488988	1398	8	1.13e-09	1.49e-05	1.56e-05	0.113631	0.0570687	FAM110D	chr1	26487591	26488988	1398	8	9.06e-30	7.91e-15	2.8e-14	0.274106	0.171435	FAM110D	NA	NA	NA	NA	NA	NA	NA	NA	NA	NA	NA
High	2	NA	chr1	32082219	32084329	2111	8	3.64e-44	6.35e-18	1.21e-17	0.292145	0.0738612	HCRTR1	chr1	32082219	32085118	2900	11	1.88e-14	1.24e-08	2.09e-08	0.264178	0.102813	HCRTR1	NA	NA	NA	NA	NA	NA	NA	NA	NA	NA	NA
High	2	NA	chr1	33351568	33352589	1022	10	2.23e-144	5.02e-61	5.2e-60	0.304203	0.175794	HPCA	chr1	33350709	33352589	1881	11	3.55e-76	4.64e-23	4.41e-22	0.386405	0.226058	HPCA	NA	NA	NA	NA	NA	NA	NA	NA	NA	NA	NA
High	2	NA	chr1	36038468	36039885	1418	11	2.32e-61	1.99e-48	1.37e-47	0.231933	0.126937	TFAP2E, RP4-728D4.2	chr1	36038468	36039885	1418	11	4.68e-95	4.11e-36	1.58e-34	0.337043	0.247147	TFAP2E, RP4-728D4.2	NA	NA	NA	NA	NA	NA	NA	NA	NA	NA	NA
High	2	NA	chr1	39283522	39284609	1088	7	1.12e-26	2.53e-12	3.66e-12	0.151456	0.0828436	NA	chr1	39283522	39284609	1088	7	6.82e-12	6.13e-05	7.11e-05	0.146362	0.0610073	NA	NA	NA	NA	NA	NA	NA	NA	NA	NA	NA	NA
High	2	NA	chr1	42618041	42619163	1123	10	4.72e-31	2.12e-21	4.84e-21	0.164082	0.0681391	GUCA2B	chr1	42618041	42619163	1123	10	7.22e-42	4.06e-15	1.5e-14	0.265797	0.1384	GUCA2B	NA	NA	NA	NA	NA	NA	NA	NA	NA	NA	NA
High	2	NA	chr1	42629798	42631437	1640	8	7.79e-24	6.07e-17	1.11e-16	0.162667	0.0658298	GUCA2A	chr1	42629798	42631835	2038	9	2.43e-42	6.33e-24	6.62e-23	0.310617	0.175733	GUCA2A	NA	NA	NA	NA	NA	NA	NA	NA	NA	NA	NA
High	2	NA	chr1	50798265	50799676	1412	8	4.1e-126	4.68e-66	5.7e-65	0.252734	0.170683	NA	chr1	50798265	50799676	1412	8	6.07e-80	2.12e-23	2.09e-22	0.33309	0.226808	NA	NA	NA	NA	NA	NA	NA	NA	NA	NA	NA	NA
High	2	NA	chr1	54723213	54724125	913	7	6.6e-116	7.22e-51	5.43e-50	0.404854	0.177318	SSBP3	chr1	54723213	54724125	913	7	3.45e-22	3.87e-10	7.78e-10	0.344965	0.176373	SSBP3	NA	NA	NA	NA	NA	NA	NA	NA	NA	NA	NA
High	2	NA	chr1	78511140	78511979	840	11	9.21e-45	8.34e-15	1.35e-14	0.16629	0.0511976	GIPC2	chr1	78511140	78512129	990	11	1.67e-17	3.28e-09	5.95e-09	0.153239	0.0704804	GIPC2	NA	NA	NA	NA	NA	NA	NA	NA	NA	NA	NA
High	2	NA	chr1	91869782	91870450	669	8	1.01e-43	4.89e-28	1.52e-27	0.271432	0.19224	HFM1	chr1	91869782	91870450	669	8	2.93e-16	1.09e-05	1.36e-05	0.348122	0.172862	HFM1	NA	NA	NA	NA	NA	NA	NA	NA	NA	NA	NA
High	2	NA	chr1	98386209	98387605	1397	10	3.84e-118	3.08e-77	5.88e-76	0.162813	0.106659	DPYD	chr1	98386209	98387605	1397	10	3.89e-08	6.98e-05	8.07e-05	0.20707	0.0677783	DPYD	NA	NA	NA	NA	NA	NA	NA	NA	NA	NA	NA
High	2	NA	chr1	149908085	149909548	1464	8	7.08e-27	8.98e-27	2.62e-26	0.085106	0.062064	MTMR11	chr1	149908085	149909548	1464	8	5.22e-42	1.29e-23	1.31e-22	0.31331	0.207962	MTMR11	NA	NA	NA	NA	NA	NA	NA	NA	NA	NA	NA
High	2	NA	chr1	151344806	151346400	1595	8	5.74e-38	1.74e-24	4.54e-24	0.172999	0.0707261	SELENBP1	chr1	151344806	151346400	1595	8	3.37e-34	1.96e-16	8.47e-16	0.311286	0.182936	SELENBP1	NA	NA	NA	NA	NA	NA	NA	NA	NA	NA	NA
High	2	NA	chr1	152813850	152816168	2319	8	1.91e-15	2.88e-16	5.09e-16	0.166056	0.104942	LCE6A	chr1	152814273	152816168	1896	7	2.02e-17	1.1e-11	2.62e-11	0.284791	0.205483	LCE6A	NA	NA	NA	NA	NA	NA	NA	NA	NA	NA	NA
High	2	NA	chr1	154928667	154930232	1566	8	1.4e-26	1.72e-12	2.51e-12	0.176543	0.0649143	PYGO2	chr1	154928667	154930232	1566	8	2.32e-37	5.77e-10	1.14e-09	0.261233	0.137118	PYGO2	NA	NA	NA	NA	NA	NA	NA	NA	NA	NA	NA
High	2	NA	chr1	154965419	154966318	900	7	7.37e-31	1.09e-20	2.4e-20	0.1234	0.0650512	FLAD1, LENEP	chr1	154965419	154966318	900	7	4.71e-14	2.82e-08	4.58e-08	0.150216	0.100721	FLAD1, LENEP	NA	NA	NA	NA	NA	NA	NA	NA	NA	NA	NA
High	2	NA	chr1	155828174	155830797	2624	13	3.81e-26	3.58e-10	4.59e-10	0.190067	0.0632638	SYT11, GON4L	chr1	155827082	155830797	3716	15	8.02e-45	1.43e-13	4.34e-13	0.311858	0.121127	SYT11, GON4L	NA	NA	NA	NA	NA	NA	NA	NA	NA	NA	NA
High	2	NA	chr1	155880507	155881944	1438	7	3.86e-50	3.05e-18	5.92e-18	0.352416	0.0785952	RIT1	chr1	155880507	155881944	1438	8	2.7e-18	2.18e-12	5.71e-12	0.308678	0.132484	RIT1	NA	NA	NA	NA	NA	NA	NA	NA	NA	NA	NA
High	2	NA	chr1	156646065	156647259	1195	9	2.12e-18	3.38e-08	3.93e-08	0.162658	0.0802727	NES	chr1	156646065	156647971	1907	11	3.57e-89	1.05e-11	2.52e-11	0.340874	0.132406	NES	NA	NA	NA	NA	NA	NA	NA	NA	NA	NA	NA
High	2	NA	chr1	156897062	156897930	869	7	1.82e-20	2.93e-13	4.43e-13	0.141455	0.0646156	LRRC71	chr1	156897062	156897930	869	7	3.55e-22	1.83e-07	2.71e-07	0.231703	0.0899483	LRRC71	NA	NA	NA	NA	NA	NA	NA	NA	NA	NA	NA
High	2	NA	chr1	159795518	159797320	1803	7	3.88e-21	3.09e-14	4.87e-14	-0.111888	-0.053592	SLAMF8	chr1	159795518	159797320	1803	7	1.62e-24	8.01e-07	1.12e-06	-0.31708	-0.127393	SLAMF8	NA	NA	NA	NA	NA	NA	NA	NA	NA	NA	NA
High	2	NA	chr1	166134282	166135267	986	8	2.5e-42	5.08e-22	1.2e-21	0.303655	0.153872	FAM78B, RP11-9L18.3	chr1	166134282	166136939	2658	17	2.99e-28	5.82e-12	1.44e-11	0.390454	0.118478	FAM78B, RP11-9L18.3	NA	NA	NA	NA	NA	NA	NA	NA	NA	NA	NA
High	2	NA	chr1	184942841	184944785	1945	12	3e-39	5e-22	1.18e-21	0.14637	0.0711015	FAM129A	chr1	184943191	184944785	1595	9	6.32e-19	5.86e-09	1.03e-08	0.228282	0.125124	FAM129A	NA	NA	NA	NA	NA	NA	NA	NA	NA	NA	NA
High	2	NA	chr1	185013658	185014530	873	7	4.96e-44	9.64e-13	1.42e-12	0.251521	0.0686732	RNF2	chr1	185013658	185014530	873	7	2.78e-20	8.12e-08	1.25e-07	0.310247	0.0975607	RNF2	NA	NA	NA	NA	NA	NA	NA	NA	NA	NA	NA
High	2	NA	chr1	185703201	185704549	1349	14	4.04e-77	4.45e-53	3.63e-52	0.153482	0.0948893	HMCN1	chr1	185703201	185704549	1349	14	6.57e-19	1.75e-11	4.08e-11	0.155162	0.0843761	HMCN1	NA	NA	NA	NA	NA	NA	NA	NA	NA	NA	NA
High	2	NA	chr1	201346149	201348231	2083	9	9.45e-20	1.54e-13	2.35e-13	0.150016	0.0576605	TNNT2, LAD1	chr1	201346149	201348231	2083	9	5.58e-61	2.05e-23	2.03e-22	0.282713	0.200643	TNNT2, LAD1	NA	NA	NA	NA	NA	NA	NA	NA	NA	NA	NA
High	2	NA	chr1	201856763	201858661	1899	14	6.61e-57	6.43e-36	2.81e-35	0.153037	0.0889737	SHISA4	chr1	201857296	201858661	1366	12	1.01e-12	4.22e-07	6.01e-07	0.169924	0.11929	SHISA4	NA	NA	NA	NA	NA	NA	NA	NA	NA	NA	NA
High	2	NA	chr1	204328377	204330069	1693	10	1.11e-22	2.54e-19	5.21e-19	-0.0999008	-0.0591935	PLEKHA6	chr1	204328377	204330069	1693	10	2.1e-09	5.03e-06	6.45e-06	-0.162879	-0.0922381	PLEKHA6	NA	NA	NA	NA	NA	NA	NA	NA	NA	NA	NA
High	2	NA	chr1	204653956	204655244	1289	8	6.01e-15	8e-06	8.44e-06	0.103297	0.0514152	LRRN2	chr1	204653629	204655378	1750	10	1.01e-18	1.92e-06	2.58e-06	-0.235352	0.0507145	LRRN2	NA	NA	NA	NA	NA	NA	NA	NA	NA	NA	NA
High	2	NA	chr1	214152076	214154240	2165	13	3.88e-24	2.67e-23	6.64e-23	-0.0955306	-0.0515993	PROX1-AS1	chr1	214152076	214154936	2861	14	2.99e-57	2.15e-31	5.35e-30	-0.246092	-0.181824	PROX1-AS1	NA	NA	NA	NA	NA	NA	NA	NA	NA	NA	NA
High	2	NA	chr1	220863347	220864321	975	12	8.31e-22	2.58e-14	4.11e-14	0.15461	0.0624694	C1orf115	chr1	220863263	220864321	1059	13	2.53e-15	8.01e-08	1.24e-07	0.19772	0.0704044	C1orf115	NA	NA	NA	NA	NA	NA	NA	NA	NA	NA	NA
High	2	NA	chr1	228394509	228396098	1590	14	2.86e-12	3.85e-12	5.52e-12	0.104849	0.0518464	OBSCN, C1orf145	chr1	228394509	228396098	1590	14	1.88e-22	8.83e-13	2.43e-12	0.194075	0.107678	OBSCN, C1orf145	NA	NA	NA	NA	NA	NA	NA	NA	NA	NA	NA
High	2	NA	chr1	228462316	228464394	2079	9	2.71e-23	2.23e-20	4.85e-20	0.149524	0.0895587	OBSCN, RP5-1139B12.3	chr1	228463260	228464394	1135	8	5.53e-22	8.12e-10	1.57e-09	0.298569	0.149724	OBSCN, RP5-1139B12.3	NA	NA	NA	NA	NA	NA	NA	NA	NA	NA	NA
High	2	NA	chr1	230560318	230562701	2384	8	5.69e-52	1.09e-51	8.4e-51	0.192549	0.154966	PGBD5	chr1	230560318	230562701	2384	8	6.85e-42	2.05e-23	2.03e-22	0.338687	0.213686	PGBD5	NA	NA	NA	NA	NA	NA	NA	NA	NA	NA	NA
High	2	NA	chr1	247274454	247276966	2513	16	1.07e-37	1.1e-23	2.8e-23	0.137603	0.0657567	C1orf229	chr1	247275469	247276966	1498	11	1.41e-19	1.09e-06	1.5e-06	0.201976	0.103286	C1orf229	NA	NA	NA	NA	NA	NA	NA	NA	NA	NA	NA
High	2	NA	chr1	248902767	248904369	1603	7	1.3e-34	2.45e-24	6.38e-24	-0.118789	-0.0558484	LYPD8	chr1	248902767	248904369	1603	7	4.54e-15	5.23e-10	1.04e-09	-0.203236	-0.081107	LYPD8	NA	NA	NA	NA	NA	NA	NA	NA	NA	NA	NA
High	2	NA	chr10	820206	821718	1513	9	1.08e-21	1.89e-05	1.97e-05	0.162824	0.0550932	NA	chr10	819603	821718	2116	11	6.76e-40	3.61e-14	1.19e-13	0.256042	0.144952	NA	NA	NA	NA	NA	NA	NA	NA	NA	NA	NA	NA
High	2	NA	chr10	13749010	13749625	616	8	2.55e-26	1.87e-13	2.86e-13	0.243419	0.0502203	FRMD4A	chr10	13748985	13749625	641	9	1.48e-37	7e-18	3.59e-17	0.432056	0.122501	FRMD4A	NA	NA	NA	NA	NA	NA	NA	NA	NA	NA	NA
High	2	NA	chr10	14816201	14818216	2016	11	6.38e-14	2.85e-10	3.68e-10	0.095184	0.0515434	FAM107B	chr10	14816201	14817904	1704	10	1.64e-08	0.00038645	0.000421382	0.191703	0.0989856	FAM107B	NA	NA	NA	NA	NA	NA	NA	NA	NA	NA	NA
High	2	NA	chr10	17495134	17496989	1856	9	1.72e-31	2.35e-19	4.85e-19	0.227187	0.117687	ST8SIA6	chr10	17495810	17496989	1180	8	1.16e-10	6.65e-07	9.33e-07	0.270586	0.140529	ST8SIA6	NA	NA	NA	NA	NA	NA	NA	NA	NA	NA	NA
High	2	NA	chr10	43817997	43818911	915	9	3.54e-13	8.76e-10	1.1e-09	0.104359	0.0558454	NA	chr10	43817997	43818911	915	9	1.95e-14	3.45e-05	4.09e-05	0.142184	0.063091	NA	NA	NA	NA	NA	NA	NA	NA	NA	NA	NA	NA
High	2	NA	chr10	46992909	46993924	1016	7	3.05e-18	7.12e-14	1.11e-13	0.175803	0.0733044	NA	chr10	46992909	46993924	1016	7	2.31e-10	4.28e-06	5.54e-06	0.218854	0.0793464	NA	NA	NA	NA	NA	NA	NA	NA	NA	NA	NA	NA
High	2	NA	chr10	50602990	50604569	1580	8	9.43e-11	3.84e-07	4.29e-07	-0.122114	-0.0615007	DRGX	chr10	50603925	50605613	1689	7	9.6e-14	3.98e-06	5.17e-06	-0.223305	-0.146028	NA	NA	NA	NA	NA	NA	NA	NA	NA	NA	NA	NA
High	2	NA	chr10	52750296	52751764	1469	9	4.18e-35	2.9e-23	7.21e-23	0.204548	0.0683841	PRKG1	chr10	52750296	52751764	1469	9	1.48e-30	4.81e-15	1.75e-14	0.198336	0.0959187	PRKG1	NA	NA	NA	NA	NA	NA	NA	NA	NA	NA	NA
High	2	NA	chr10	89263900	89264574	675	8	1.28e-14	4.37e-07	4.86e-07	0.15544	0.0757286	NA	chr10	89263900	89265600	1701	12	5.32e-35	2.26e-08	3.72e-08	0.246434	0.100564	MINPP1	NA	NA	NA	NA	NA	NA	NA	NA	NA	NA	NA
High	2	NA	chr10	92616759	92618141	1383	8	8.26e-62	3.87e-36	1.7e-35	0.312462	0.14529	HTR7	chr10	92616759	92618141	1383	8	1.76e-16	8.73e-12	2.11e-11	0.299357	0.0837641	HTR7	NA	NA	NA	NA	NA	NA	NA	NA	NA	NA	NA
High	2	NA	chr10	93646991	93647857	867	7	8.89e-60	9.97e-46	6.34e-45	0.172236	0.117715	NA	chr10	93646991	93647857	867	7	8.28e-23	6.67e-11	1.47e-10	0.21127	0.124411	NA	NA	NA	NA	NA	NA	NA	NA	NA	NA	NA	NA
High	2	NA	chr10	101841253	101841973	721	7	7.13e-121	2.41e-75	4.38e-74	0.346793	0.211088	CPN1	chr10	101841253	101841973	721	7	1.24e-111	1.2e-27	1.89e-26	0.425133	0.297488	CPN1	NA	NA	NA	NA	NA	NA	NA	NA	NA	NA	NA
High	2	NA	chr10	102089681	102090921	1241	9	2.08e-38	1.56e-19	3.25e-19	0.22163	0.0933448	PKD2L1	chr10	102089681	102090921	1241	9	9.79e-22	3.78e-07	5.41e-07	0.277248	0.111046	PKD2L1	NA	NA	NA	NA	NA	NA	NA	NA	NA	NA	NA
High	2	NA	chr10	114133235	114136073	2839	11	2.6e-51	4.46e-39	2.24e-38	0.228271	0.0830495	ACSL5	chr10	114133235	114135092	1858	9	1.35e-41	6.04e-23	5.68e-22	0.310695	0.204686	ACSL5	NA	NA	NA	NA	NA	NA	NA	NA	NA	NA	NA
High	2	NA	chr10	124219564	124222884	3321	18	6.29e-68	2.55e-80	5.53e-79	0.232873	0.125024	HTRA1	chr10	124220359	124221066	708	12	2.01e-13	1.98e-06	2.66e-06	0.188387	0.0922705	HTRA1	NA	NA	NA	NA	NA	NA	NA	NA	NA	NA	NA
High	2	NA	chr10	125805493	125806958	1466	8	1.15e-16	1.11e-12	1.63e-12	0.162883	0.0875872	CHST15	chr10	125805493	125807504	2012	10	3.61e-20	5.75e-12	1.43e-11	0.304113	0.165582	CHST15	NA	NA	NA	NA	NA	NA	NA	NA	NA	NA	NA
High	2	NA	chr10	128192896	128194154	1259	7	2.56e-31	5.2e-22	1.23e-21	0.172588	0.109972	C10orf90	chr10	128192896	128194154	1259	7	1.22e-24	2.64e-14	8.79e-14	0.227292	0.182317	C10orf90	NA	NA	NA	NA	NA	NA	NA	NA	NA	NA	NA
High	2	NA	chr10	128209602	128211324	1723	7	2.57e-13	2.25e-09	2.78e-09	0.110538	0.0667822	C10orf90	chr10	128209602	128211324	1723	7	1.45e-21	2.23e-09	4.13e-09	0.286752	0.178744	C10orf90	NA	NA	NA	NA	NA	NA	NA	NA	NA	NA	NA
High	2	NA	chr10	131647429	131649255	1827	9	6.74e-16	1.12e-08	1.33e-08	0.140704	0.0596984	EBF3	chr10	131647429	131649255	1827	9	4.2e-18	5.28e-06	6.76e-06	0.314542	0.115027	EBF3	NA	NA	NA	NA	NA	NA	NA	NA	NA	NA	NA
High	2	NA	chr10	134121413	134122566	1154	9	1.36e-33	4.89e-24	1.25e-23	0.0948477	0.0508353	STK32C	chr10	134121413	134122291	879	8	7.44e-10	4.3e-07	6.12e-07	0.163653	0.0916501	STK32C	NA	NA	NA	NA	NA	NA	NA	NA	NA	NA	NA
High	2	NA	chr10	134733396	134736038	2643	10	5.02e-18	4.23e-14	6.62e-14	0.173717	0.0695791	TTC40	chr10	134731965	134737191	5227	16	2.8e-21	1.57e-22	1.4e-21	0.240424	0.151433	TTC40	NA	NA	NA	NA	NA	NA	NA	NA	NA	NA	NA
High	2	NA	chr10	134835898	134839817	3920	16	1.08e-16	5.35e-15	8.77e-15	0.117011	0.0536272	NA	chr10	134832779	134839817	7039	31	1.09e-40	2.23e-34	7.28e-33	0.288275	0.120885	NA	NA	NA	NA	NA	NA	NA	NA	NA	NA	NA	NA
High	2	NA	chr10	134851805	134853551	1747	8	6.24e-27	1.15e-19	2.41e-19	0.145376	0.0782449	NA	chr10	134851805	134853551	1747	8	2.45e-40	1.85e-16	8.01e-16	0.239888	0.13867	NA	NA	NA	NA	NA	NA	NA	NA	NA	NA	NA	NA
High	2	NA	chr10	134971594	134976041	4448	19	3.62e-25	2.29e-28	7.22e-28	0.157774	0.0583973	KNDC1	chr10	134971594	134973605	2012	9	1.95e-21	1.53e-09	2.88e-09	0.246765	0.108189	NA	NA	NA	NA	NA	NA	NA	NA	NA	NA	NA	NA
High	2	NA	chr10	134977981	134979524	1544	8	1.2e-19	3.72e-18	7.19e-18	0.172245	0.090052	KNDC1	chr10	134977981	134979524	1544	8	3.88e-29	5.16e-14	1.66e-13	0.25016	0.165818	KNDC1	NA	NA	NA	NA	NA	NA	NA	NA	NA	NA	NA
High	2	NA	chr10	135013653	135015675	2023	7	6.65e-19	3.05e-16	5.38e-16	0.0916982	0.0682508	KNDC1	chr10	135013653	135017217	3565	10	2.37e-19	6.55e-15	2.34e-14	0.252396	0.145334	KNDC1	NA	NA	NA	NA	NA	NA	NA	NA	NA	NA	NA
High	2	NA	chr10	135059165	135062155	2991	15	2.14e-88	9.59e-41	5.03e-40	0.182102	0.076262	MIR202HG	chr10	135059165	135061360	2196	13	3.03e-40	5.12e-14	1.65e-13	0.32776	0.139098	MIR202HG	NA	NA	NA	NA	NA	NA	NA	NA	NA	NA	NA
High	2	NA	chr10	135090098	135092104	2007	8	2.34e-43	6.47e-30	2.18e-29	0.233765	0.12262	ADAM8	chr10	135090098	135091210	1113	7	3.23e-16	2.52e-07	3.67e-07	0.312091	0.174851	ADAM8	NA	NA	NA	NA	NA	NA	NA	NA	NA	NA	NA
High	2	NA	chr10	135340445	135341528	1084	9	7.77e-21	2.5e-13	3.79e-13	0.128336	0.071051	CYP2E1, SPRN, AL161645.2	chr10	135340445	135341528	1084	9	5.08e-39	6.78e-14	2.16e-13	0.362532	0.183548	CYP2E1, SPRN, AL161645.2	NA	NA	NA	NA	NA	NA	NA	NA	NA	NA	NA
High	2	NA	chr11	278092	282321	4230	17	6.79e-21	1.31e-23	3.31e-23	0.162593	0.0657038	NLRP6	chr11	278092	280784	2693	13	3.32e-55	2.28e-25	2.87e-24	0.258264	0.16429	NLRP6	NA	NA	NA	NA	NA	NA	NA	NA	NA	NA	NA
High	2	NA	chr11	849088	851048	1961	7	1.9e-28	1.13e-36	5.1e-36	0.255177	0.1808	TSPAN4	chr11	849088	851048	1961	7	1.18e-12	2.74e-10	5.6e-10	0.289992	0.202124	TSPAN4	NA	NA	NA	NA	NA	NA	NA	NA	NA	NA	NA
High	2	NA	chr11	864739	866903	2165	7	1.91e-49	1.47e-43	8.49e-43	0.261489	0.147284	TSPAN4	chr11	864739	866903	2165	7	8.63e-39	6.48e-20	4.17e-19	0.314958	0.215198	TSPAN4	NA	NA	NA	NA	NA	NA	NA	NA	NA	NA	NA
High	2	NA	chr11	1024491	1025969	1479	8	4.02e-29	3.15e-23	7.82e-23	0.159062	0.09605	MUC6	chr11	1023573	1025969	2397	13	2.35e-64	1.65e-16	7.21e-16	0.286837	0.141756	MUC6	NA	NA	NA	NA	NA	NA	NA	NA	NA	NA	NA
High	2	NA	chr11	1027257	1030697	3441	15	6.92e-80	3.54e-92	1.14e-90	0.214364	0.128312	MUC6	chr11	1027257	1030697	3441	15	4.46e-73	1.32e-38	6.15e-37	0.36666	0.201519	MUC6	NA	NA	NA	NA	NA	NA	NA	NA	NA	NA	NA
High	2	NA	chr11	1031856	1033345	1490	8	5.22e-17	6.12e-14	9.53e-14	0.139615	0.055025	MUC6	chr11	1031856	1033345	1490	8	8.06e-15	1.22e-07	1.84e-07	0.266553	0.100719	MUC6	NA	NA	NA	NA	NA	NA	NA	NA	NA	NA	NA
High	2	NA	chr11	1036307	1037923	1617	14	1.14e-71	6.43e-41	3.4e-40	0.188897	0.0762042	MUC6	chr11	1036307	1037923	1617	14	4.18e-70	1.43e-35	5.26e-34	0.286859	0.173406	MUC6	NA	NA	NA	NA	NA	NA	NA	NA	NA	NA	NA
High	2	NA	chr11	1325718	1327450	1733	10	4.46e-21	2.13e-16	3.79e-16	0.146279	0.0740146	TOLLIP	chr11	1325718	1327193	1476	9	1.26e-31	2.95e-13	8.66e-13	0.307975	0.170759	TOLLIP	NA	NA	NA	NA	NA	NA	NA	NA	NA	NA	NA
High	2	NA	chr11	1365011	1365753	743	9	1.73e-21	2.01e-15	3.39e-15	0.146885	0.0732665	NA	chr11	1365011	1365753	743	9	1.35e-24	7.14e-11	1.57e-10	0.317595	0.138075	NA	NA	NA	NA	NA	NA	NA	NA	NA	NA	NA	NA
High	2	NA	chr11	1891050	1892888	1839	15	6.5e-46	1.7e-33	6.78e-33	0.117685	0.0759887	LSP1	chr11	1889522	1892888	3367	20	8.2e-48	1.58e-32	4.48e-31	0.23727	0.135233	LSP1	NA	NA	NA	NA	NA	NA	NA	NA	NA	NA	NA
High	2	NA	chr11	1939546	1941145	1600	8	6.76e-12	6.36e-09	7.72e-09	0.11663	0.0537781	TNNT3	chr11	1939546	1941145	1600	8	2.22e-18	4.6e-12	1.15e-11	0.241926	0.149193	TNNT3	NA	NA	NA	NA	NA	NA	NA	NA	NA	NA	NA
High	2	NA	chr11	2011216	2012411	1196	10	1.97e-37	4e-29	1.3e-28	0.178399	0.0812198	AC051649.6	chr11	2011216	2012411	1196	10	6.15e-55	7.02e-25	8.24e-24	0.352654	0.194222	AC051649.6	NA	NA	NA	NA	NA	NA	NA	NA	NA	NA	NA
High	2	NA	chr11	2153991	2156699	2709	14	3.03e-22	2.29e-16	4.06e-16	0.113152	0.0518768	IGF2, INS-IGF2, MIR483	chr11	2153991	2156699	2709	17	1.23e-40	1.3e-29	2.61e-28	0.267579	0.131444	IGF2, INS-IGF2, MIR483	NA	NA	NA	NA	NA	NA	NA	NA	NA	NA	NA
High	2	NA	chr11	2187421	2191606	4186	19	3.52e-51	2.41e-30	8.26e-30	0.25366	0.0740275	TH	chr11	2187421	2191606	4186	19	8.29e-25	1.91e-20	1.3e-19	0.286448	0.134257	TH	NA	NA	NA	NA	NA	NA	NA	NA	NA	NA	NA
High	2	NA	chr11	2321770	2323938	2169	34	1.85e-121	6.38e-89	1.79e-87	-0.201618	-0.0878974	TSPAN32, C11orf21	chr11	2321770	2323395	1626	29	6.21e-14	4.44e-05	5.21e-05	-0.178878	-0.0743592	TSPAN32, C11orf21	NA	NA	NA	NA	NA	NA	NA	NA	NA	NA	NA
High	2	NA	chr11	2397201	2399595	2395	34	2.16e-132	1.44e-62	1.57e-61	0.182602	0.0655821	CD81, CD81-AS1	chr11	2397201	2398856	1656	35	1.02e-125	5.7e-27	8.42e-26	0.364168	0.140302	CD81, CD81-AS1	NA	NA	NA	NA	NA	NA	NA	NA	NA	NA	NA
High	2	NA	chr11	2919689	2922852	3164	29	1.17e-105	1.22e-68	1.71e-67	-0.233105	-0.0945816	SLC22A18, SLC22A18AS	chr11	2919689	2921176	1488	18	1.5e-32	1.06e-18	6.03e-18	-0.232068	-0.144201	SLC22A18, SLC22A18AS	NA	NA	NA	NA	NA	NA	NA	NA	NA	NA	NA
High	2	NA	chr11	3238777	3240399	1623	10	1.27e-17	4.92e-11	6.61e-11	0.11323	0.0566845	MRGPRG-AS1, MRGPRG	chr11	3238777	3240399	1623	10	8.14e-40	1.56e-17	7.66e-17	0.284216	0.131632	MRGPRG-AS1, MRGPRG	NA	NA	NA	NA	NA	NA	NA	NA	NA	NA	NA
High	2	NA	chr11	8832111	8833902	1792	12	1.57e-12	2.73e-11	3.72e-11	0.11923	0.054538	ST5	chr11	8832817	8833902	1086	8	3.11e-13	7.92e-10	1.53e-09	0.215972	0.126706	ST5	NA	NA	NA	NA	NA	NA	NA	NA	NA	NA	NA
High	2	NA	chr11	9285586	9287073	1488	8	2.67e-41	9.44e-28	2.89e-27	0.127283	0.0919653	DENND5A	chr11	9285586	9287073	1488	9	2.78e-30	3.08e-18	1.67e-17	0.242895	0.162756	DENND5A	NA	NA	NA	NA	NA	NA	NA	NA	NA	NA	NA
High	2	NA	chr11	17755937	17757342	1406	8	2.43e-41	4.58e-20	9.79e-20	0.24866	0.118929	KCNC1	chr11	17755937	17757342	1406	8	1.05e-33	2.44e-11	5.59e-11	0.432533	0.171088	KCNC1	NA	NA	NA	NA	NA	NA	NA	NA	NA	NA	NA
High	2	NA	chr11	26353484	26354057	574	8	1.42e-13	1.47e-11	2.03e-11	0.148146	0.11372	ANO3	chr11	26353094	26354057	964	9	4.24e-13	2.81e-05	3.36e-05	0.29552	0.150052	ANO3	NA	NA	NA	NA	NA	NA	NA	NA	NA	NA	NA
High	2	NA	chr11	34534480	34536522	2043	15	7.84e-58	8.5e-36	3.69e-35	0.162139	0.0936054	ELF5	chr11	34534480	34535579	1100	14	7.6e-31	5.9e-16	2.4e-15	0.23302	0.154864	ELF5	NA	NA	NA	NA	NA	NA	NA	NA	NA	NA	NA
High	2	NA	chr11	46382544	46383924	1381	8	2.75e-22	2.77e-21	6.26e-21	-0.084964	-0.0589636	DGKZ	chr11	46382544	46383924	1381	8	2.65e-28	3.18e-17	1.5e-16	-0.194841	-0.168588	DGKZ	NA	NA	NA	NA	NA	NA	NA	NA	NA	NA	NA
High	2	NA	chr11	57157508	57159174	1667	7	7.18e-08	3.04e-06	3.26e-06	0.162013	0.0668403	PRG2, RP11-872D17.8	chr11	57157508	57159174	1667	7	1.58e-09	4.92e-05	5.75e-05	0.262143	0.141605	PRG2, RP11-872D17.8	NA	NA	NA	NA	NA	NA	NA	NA	NA	NA	NA
High	2	NA	chr11	60738971	60739183	213	7	8.09e-12	7.06e-10	8.93e-10	-0.0869927	-0.0575038	CD6	chr11	60737979	60739183	1205	10	4.38e-19	1.47e-10	3.12e-10	-0.289589	-0.105057	CD6	NA	NA	NA	NA	NA	NA	NA	NA	NA	NA	NA
High	2	NA	chr11	62456939	62457677	739	8	1.51e-29	1.26e-12	1.84e-12	0.12353	0.0538262	LRRN4CL	chr11	62456939	62457677	739	8	5.09e-12	5.22e-05	6.08e-05	0.1833	0.0767188	LRRN4CL	NA	NA	NA	NA	NA	NA	NA	NA	NA	NA	NA
High	2	NA	chr11	62783123	62783543	421	7	7.96e-11	1.2e-07	1.37e-07	0.0822668	0.058478	SLC22A8	chr11	62783123	62783543	421	7	1.56e-13	9.53e-09	1.63e-08	0.179108	0.136309	SLC22A8	NA	NA	NA	NA	NA	NA	NA	NA	NA	NA	NA
High	2	NA	chr11	63803781	63804481	701	7	9.61e-61	4.91e-38	2.37e-37	0.306102	0.205252	RP11-21A7A.2, MACROD1	chr11	63803781	63804481	701	7	5.44e-28	1.73e-11	4.04e-11	0.366601	0.225894	RP11-21A7A.2, MACROD1	NA	NA	NA	NA	NA	NA	NA	NA	NA	NA	NA
High	2	NA	chr11	66045351	66046838	1488	11	1.27e-56	3.02e-37	1.4e-36	0.133257	0.0726215	CNIH2, RP11-867G23.3	chr11	66045351	66046083	733	10	1.8e-21	9.56e-14	2.96e-13	0.200315	0.144682	CNIH2, RP11-867G23.3	NA	NA	NA	NA	NA	NA	NA	NA	NA	NA	NA
High	2	NA	chr11	68451396	68452845	1450	10	6.98e-25	7.14e-17	1.29e-16	0.143051	0.099251	GAL	chr11	68451396	68452845	1450	10	2.29e-24	8.99e-12	2.18e-11	0.209023	0.135446	GAL	NA	NA	NA	NA	NA	NA	NA	NA	NA	NA	NA
High	2	NA	chr11	69706285	69707384	1100	8	9.83e-17	1.93e-12	2.8e-12	0.0895833	0.0516566	NA	chr11	69706285	69707384	1100	8	2.9e-23	3.05e-08	4.93e-08	0.224104	0.107115	NA	NA	NA	NA	NA	NA	NA	NA	NA	NA	NA	NA
High	2	NA	chr11	70672388	70673256	869	10	6.2e-26	2.56e-14	4.07e-14	-0.211864	-0.081181	SHANK2	chr11	70672365	70673256	892	11	8.82e-38	1.27e-20	8.89e-20	-0.327118	-0.202261	SHANK2	NA	NA	NA	NA	NA	NA	NA	NA	NA	NA	NA
High	2	NA	chr11	75921433	75922323	891	7	6.77e-14	1.17e-06	1.27e-06	0.13617	0.0507209	WNT11, RP11-619A14.3	chr11	75921433	75922323	891	7	2.97e-15	3.68e-05	4.36e-05	0.168843	0.0765164	WNT11, RP11-619A14.3	NA	NA	NA	NA	NA	NA	NA	NA	NA	NA	NA
High	2	NA	chr11	77299805	77300560	756	8	1.09e-15	0.0299037	0.0299037	0.195377	0.067816	AQP11, CLNS1A	chr11	77299805	77301390	1586	10	3.46e-45	1.03e-05	1.29e-05	0.35056	0.0993168	AQP11, CLNS1A	NA	NA	NA	NA	NA	NA	NA	NA	NA	NA	NA
High	2	NA	chr11	93276592	93277841	1250	8	7.95e-19	5.96e-06	6.32e-06	0.174106	0.0538758	SMCO4	chr11	93276592	93277841	1250	8	2.85e-23	0.0136947	0.0139801	0.310668	0.0803488	SMCO4	NA	NA	NA	NA	NA	NA	NA	NA	NA	NA	NA
High	2	NA	chr11	94245224	94246036	813	7	3.08e-46	6.91e-37	3.16e-36	0.226975	0.114771	LINC01171	chr11	94245224	94246036	813	7	1.36e-13	1.21e-08	2.05e-08	0.18797	0.120883	LINC01171	NA	NA	NA	NA	NA	NA	NA	NA	NA	NA	NA
High	2	NA	chr11	113258210	113258908	699	8	2.88e-18	1.52e-14	2.44e-14	0.0997944	0.0816486	ANKK1	chr11	113258210	113258908	699	7	2.48e-17	4.56e-10	9.08e-10	0.229073	0.146637	ANKK1	NA	NA	NA	NA	NA	NA	NA	NA	NA	NA	NA
High	2	NA	chr11	113844382	113846017	1636	7	4.87e-10	1.41e-11	1.96e-11	0.112123	0.0563534	HTR3A	chr11	113844828	113846937	2110	8	9.14e-30	1.34e-13	4.11e-13	0.189973	0.148759	HTR3A	NA	NA	NA	NA	NA	NA	NA	NA	NA	NA	NA
High	2	NA	chr11	119234198	119235802	1605	9	1.89e-22	2.48e-17	4.59e-17	0.168332	0.115433	USP2	chr11	119234198	119235802	1605	10	5.71e-40	6.8e-16	2.75e-15	0.253646	0.174682	USP2	NA	NA	NA	NA	NA	NA	NA	NA	NA	NA	NA
High	2	NA	chr11	122073211	122074433	1223	8	2.18e-24	1.38e-18	2.72e-18	0.121542	0.0576377	RP11-820L6.1	chr11	122073211	122074433	1223	9	1.66e-25	9.02e-10	1.74e-09	0.314671	0.115097	RP11-820L6.1	NA	NA	NA	NA	NA	NA	NA	NA	NA	NA	NA
High	2	NA	chr11	123396039	123396593	555	8	2.91e-18	4.33e-15	7.15e-15	0.124159	0.0817683	GRAMD1B	chr11	123396039	123396593	555	8	4.22e-19	1.93e-11	4.47e-11	0.24019	0.174653	GRAMD1B	NA	NA	NA	NA	NA	NA	NA	NA	NA	NA	NA
High	2	NA	chr11	130013094	130014702	1609	10	4.21e-28	1.59e-12	2.32e-12	0.195215	0.0553796	APLP2	chr11	130013357	130014702	1346	10	1.34e-30	0.000499744	0.000541682	0.4215	0.121995	APLP2	NA	NA	NA	NA	NA	NA	NA	NA	NA	NA	NA
High	2	NA	chr11	132947723	132950104	2382	9	9.01e-23	3.88e-20	8.32e-20	0.162967	0.0776024	OPCML	chr11	132946455	132950809	4355	14	6.97e-32	6.4e-21	4.65e-20	0.317228	0.166657	OPCML	NA	NA	NA	NA	NA	NA	NA	NA	NA	NA	NA
High	2	NA	chr11	133899912	133902371	2460	8	1.27e-12	3.02e-13	4.56e-13	0.13089	0.0740776	RP11-713P17.3	chr11	133899912	133902371	2460	9	1.66e-20	9.71e-13	2.66e-12	0.270577	0.160896	RP11-713P17.3	NA	NA	NA	NA	NA	NA	NA	NA	NA	NA	NA
High	2	NA	chr12	6664536	6666232	1697	9	3.21e-22	9.67e-19	1.92e-18	-0.101145	-0.0562742	IFFO1, NOP2	chr12	6664536	6665447	912	8	3.04e-12	7.28e-07	1.02e-06	-0.200107	-0.163192	IFFO1	NA	NA	NA	NA	NA	NA	NA	NA	NA	NA	NA
High	2	NA	chr12	7060187	7060569	383	7	1.59e-50	7.19e-36	3.13e-35	-0.134767	-0.0733377	PTPN6	chr12	7060187	7060569	383	7	9.12e-35	1.02e-17	5.1e-17	-0.224623	-0.165179	PTPN6	NA	NA	NA	NA	NA	NA	NA	NA	NA	NA	NA
High	2	NA	chr12	13196876	13197827	952	8	3.07e-14	5.85e-09	7.12e-09	0.128503	0.050783	KIAA1467	chr12	13196876	13197827	952	8	2.25e-16	1.08e-08	1.84e-08	0.26609	0.108898	KIAA1467	NA	NA	NA	NA	NA	NA	NA	NA	NA	NA	NA
High	2	NA	chr12	14720100	14721288	1189	13	3.65e-134	1.29e-69	1.89e-68	0.233643	0.101714	RP11-695J4.2, PLBD1	chr12	14720100	14721288	1189	13	6.21e-65	4.83e-28	7.89e-27	0.247105	0.116502	RP11-695J4.2, PLBD1	NA	NA	NA	NA	NA	NA	NA	NA	NA	NA	NA
High	2	NA	chr12	42876090	42878192	2103	17	9.47e-98	2.94e-31	1.05e-30	0.148806	0.0594741	PRICKLE1	chr12	42875816	42878192	2377	18	4.06e-39	1.11e-10	2.38e-10	0.1765	0.0645817	PRICKLE1	NA	NA	NA	NA	NA	NA	NA	NA	NA	NA	NA
High	2	NA	chr12	47219626	47221046	1421	10	4.08e-65	1.23e-42	6.95e-42	0.164742	0.0791815	SLC38A4	chr12	47219626	47220092	467	11	4.64e-27	1.02e-14	3.58e-14	0.212514	0.114526	SLC38A4	NA	NA	NA	NA	NA	NA	NA	NA	NA	NA	NA
High	2	NA	chr12	50353951	50357352	3402	9	6.8e-106	4.16e-56	3.71e-55	-0.373714	-0.176808	AQP5, RP11-469H8.6	chr12	50353951	50357352	3402	9	5.72e-166	2.39e-32	6.62e-31	-0.584287	-0.243714	AQP5, RP11-469H8.6	NA	NA	NA	NA	NA	NA	NA	NA	NA	NA	NA
High	2	NA	chr12	51717674	51718355	682	10	4.04e-37	2.72e-28	8.56e-28	-0.085802	-0.0523557	BIN2	chr12	51717674	51718355	682	10	4.13e-68	1.57e-28	2.76e-27	-0.225087	-0.16395	BIN2	NA	NA	NA	NA	NA	NA	NA	NA	NA	NA	NA
High	2	NA	chr12	52281652	52282079	428	7	5.21e-27	2.01e-21	4.59e-21	0.155778	0.124296	ANKRD33	chr12	52281482	52282079	598	8	2.18e-09	8.81e-05	0.000100848	0.18403	0.114592	ANKRD33	NA	NA	NA	NA	NA	NA	NA	NA	NA	NA	NA
High	2	NA	chr12	52300911	52301970	1060	7	1.07e-23	6.48e-16	1.12e-15	0.166777	0.0975382	ACVRL1	chr12	52300911	52301970	1060	8	1.2e-31	2.59e-13	7.65e-13	0.29872	0.145898	ACVRL1	NA	NA	NA	NA	NA	NA	NA	NA	NA	NA	NA
High	2	NA	chr12	52624739	52628105	3367	14	1.05e-39	1.9e-31	6.88e-31	-0.155715	-0.0781697	KRT7	chr12	52625486	52628105	2620	13	5.1e-49	2.38e-29	4.58e-28	-0.294314	-0.125602	KRT7	NA	NA	NA	NA	NA	NA	NA	NA	NA	NA	NA
High	2	NA	chr12	54408091	54410727	2637	30	4.97e-112	6.56e-28	2.02e-27	0.306445	0.062952	RP11-834C11.12, HOXC6, HOXC4	chr12	54408091	54411753	3663	36	1.68e-122	8.6e-37	3.56e-35	0.296744	0.0745127	RP11-834C11.12, HOXC6, HOXC4, RP11-834C11.14	NA	NA	NA	NA	NA	NA	NA	NA	NA	NA	NA
High	2	NA	chr12	54426498	54428592	2095	15	3.74e-17	5.43e-06	5.77e-06	-0.211117	-0.0537553	RP11-834C11.12, HOXC4, RP11-834C11.14, HOXC5, MIR615	chr12	54426498	54428171	1674	18	7.61e-18	5.45e-08	8.56e-08	-0.215279	-0.106156	RP11-834C11.12, HOXC4, RP11-834C11.14, HOXC5, MIR615	NA	NA	NA	NA	NA	NA	NA	NA	NA	NA	NA
High	2	NA	chr12	54982019	54982717	699	7	2.1e-25	1.35e-20	2.95e-20	0.184455	0.083323	PPP1R1A	chr12	54982019	54982717	699	7	2.11e-32	4.48e-17	2.07e-16	0.243306	0.145135	PPP1R1A	NA	NA	NA	NA	NA	NA	NA	NA	NA	NA	NA
High	2	NA	chr12	56109198	56110396	1199	11	1.51e-19	4.85e-07	5.38e-07	0.142248	0.0512753	RP11-644F5.10, BLOC1S1, ITGA7	chr12	56109198	56110162	965	10	2.63e-15	0.000687069	0.000739142	0.227454	0.0675949	RP11-644F5.10, BLOC1S1, ITGA7	NA	NA	NA	NA	NA	NA	NA	NA	NA	NA	NA
High	2	NA	chr12	58011837	58016037	4201	30	1.79e-117	2.52e-67	3.27e-66	0.226268	0.0998743	ARHGEF25, SLC26A10, AC025165.8	chr12	58011764	58014709	2946	26	6.3e-53	1.37e-23	1.39e-22	0.317672	0.146867	ARHGEF25, SLC26A10, AC025165.8	NA	NA	NA	NA	NA	NA	NA	NA	NA	NA	NA
High	2	NA	chr12	58119543	58122341	2799	11	1.19e-16	1.05e-16	1.89e-16	0.0841531	0.055053	AGAP2-AS1, AGAP2	chr12	58119543	58121004	1462	9	4.39e-47	2.35e-20	1.58e-19	0.255821	0.175221	AGAP2-AS1, AGAP2	NA	NA	NA	NA	NA	NA	NA	NA	NA	NA	NA
High	2	NA	chr12	97884975	97887662	2688	8	1.61e-10	4.49e-11	6.05e-11	0.163588	0.0828097	RMST, MIR1251	chr12	97884975	97887034	2060	8	2.21e-16	6.99e-07	9.77e-07	0.251364	0.149389	RMST, MIR1251	NA	NA	NA	NA	NA	NA	NA	NA	NA	NA	NA
High	2	NA	chr12	103358619	103359836	1218	11	1.11e-29	2.59e-21	5.87e-21	0.178358	0.0999499	NA	chr12	103358619	103359572	954	10	2.8e-27	1.3e-08	2.19e-08	0.123091	0.072341	NA	NA	NA	NA	NA	NA	NA	NA	NA	NA	NA	NA
High	2	NA	chr12	111126532	111128247	1716	12	5.07e-72	3.86e-38	1.87e-37	0.249277	0.0905434	HVCN1	chr12	111126532	111128247	1716	12	2.63e-19	1.77e-05	2.16e-05	0.262316	0.0976299	HVCN1	NA	NA	NA	NA	NA	NA	NA	NA	NA	NA	NA
High	2	NA	chr12	111618925	111620313	1389	10	8.12e-26	1.6e-16	2.87e-16	0.169496	0.0792013	CUX2	chr12	111618925	111620313	1389	11	2.34e-18	9.78e-07	1.35e-06	0.203167	0.103312	CUX2	NA	NA	NA	NA	NA	NA	NA	NA	NA	NA	NA
High	2	NA	chr12	115137528	115138766	1239	8	3e-16	2.29e-10	2.98e-10	-0.107091	-0.0535209	NA	chr12	115137528	115138766	1239	8	2.12e-24	7.38e-12	1.81e-11	-0.261063	-0.161949	NA	NA	NA	NA	NA	NA	NA	NA	NA	NA	NA	NA
High	2	NA	chr12	120806178	120807618	1441	8	2.44e-25	9.61e-23	2.34e-22	0.18467	0.0846628	RPS27P25, MSI1	chr12	120806178	120807618	1441	8	4.93e-16	7.52e-11	1.65e-10	0.264256	0.12595	RPS27P25, MSI1	NA	NA	NA	NA	NA	NA	NA	NA	NA	NA	NA
High	2	NA	chr12	122355599	122356852	1254	10	1.65e-17	8.88e-07	9.74e-07	0.171546	0.0587618	PSMD9, RP11-87C12.2, WDR66	chr12	122355599	122356852	1254	10	3.12e-09	0.00169977	0.00179259	0.204706	0.0824186	PSMD9, RP11-87C12.2, WDR66	NA	NA	NA	NA	NA	NA	NA	NA	NA	NA	NA
High	2	NA	chr12	125000767	125003558	2792	11	3.82e-25	6.46e-14	1e-13	0.141038	0.0513796	NCOR2	chr12	125002007	125003558	1552	9	1.51e-15	1.74e-12	4.62e-12	0.235377	0.158866	NCOR2	NA	NA	NA	NA	NA	NA	NA	NA	NA	NA	NA
High	2	NA	chr12	132663428	132663883	456	8	3.02e-17	2.38e-10	3.09e-10	0.0959271	0.0505884	NA	chr12	132663428	132663883	456	8	1.13e-30	3.66e-17	1.71e-16	0.205944	0.159493	NA	NA	NA	NA	NA	NA	NA	NA	NA	NA	NA	NA
High	2	NA	chr12	132847641	132849424	1784	9	1.58e-12	1.27e-12	1.86e-12	0.144275	0.0786366	GALNT9	chr12	132847641	132849424	1784	9	1.22e-34	2.36e-19	1.43e-18	0.324093	0.193078	GALNT9	NA	NA	NA	NA	NA	NA	NA	NA	NA	NA	NA
High	2	NA	chr12	132981736	132984261	2526	11	1.06e-14	3.16e-11	4.29e-11	0.18703	0.0549807	NA	chr12	132981736	132984261	2526	11	5e-46	1.61e-24	1.81e-23	0.314736	0.162927	NA	NA	NA	NA	NA	NA	NA	NA	NA	NA	NA	NA
High	2	NA	chr12	132990576	132991766	1191	9	6.09e-31	1.69e-18	3.32e-18	0.141161	0.0600461	NA	chr12	132990576	132991766	1191	9	4.26e-17	1.12e-05	1.39e-05	0.191923	0.0777155	NA	NA	NA	NA	NA	NA	NA	NA	NA	NA	NA	NA
High	2	NA	chr12	133000028	133000830	803	8	5.15e-09	3.97e-06	4.24e-06	0.10846	0.0542409	NA	chr12	133000028	133000830	803	8	3.1e-44	5.61e-22	4.6e-21	0.243284	0.193767	NA	NA	NA	NA	NA	NA	NA	NA	NA	NA	NA	NA
High	2	NA	chr13	20797356	20798734	1379	7	4.69e-20	2e-13	3.05e-13	0.207141	0.0920412	GJB6	chr13	20797356	20798734	1379	7	1.7e-45	3.35e-16	1.4e-15	0.332401	0.22297	GJB6	NA	NA	NA	NA	NA	NA	NA	NA	NA	NA	NA
High	2	NA	chr13	28495908	28499045	3138	16	4.04e-31	2.79e-34	1.14e-33	-0.190195	-0.0925465	PDX1	chr13	28496082	28499045	2964	15	1.47e-42	4.65e-32	1.25e-30	-0.368104	-0.281524	PDX1	NA	NA	NA	NA	NA	NA	NA	NA	NA	NA	NA
High	2	NA	chr13	28500882	28503508	2627	14	4.82e-26	3.91e-35	1.66e-34	-0.11428	-0.0638669	NA	chr13	28500882	28503508	2627	14	1.3e-55	1.33e-41	8.1e-40	-0.400449	-0.25372	NA	NA	NA	NA	NA	NA	NA	NA	NA	NA	NA	NA
High	2	NA	chr13	33780078	33780951	874	7	4.97e-28	2.07e-12	3.01e-12	-0.181169	-0.0832404	STARD13	chr13	33780078	33781288	1211	8	3.46e-25	3.97e-12	1e-11	-0.253691	-0.0719119	STARD13	NA	NA	NA	NA	NA	NA	NA	NA	NA	NA	NA
High	2	NA	chr13	43596577	43597736	1160	8	3.09e-17	9.5e-06	1e-05	0.247083	0.0591253	DNAJC15	chr13	43596577	43597736	1160	8	1.97e-23	1.27e-07	1.91e-07	0.430859	0.163798	DNAJC15	NA	NA	NA	NA	NA	NA	NA	NA	NA	NA	NA
High	2	NA	chr13	52733292	52735075	1784	14	9.62e-69	8.86e-12	1.24e-11	0.384775	0.0578743	NEK3	chr13	52733292	52735075	1784	14	3.85e-61	1.43e-10	3.04e-10	0.444326	0.132113	NEK3	NA	NA	NA	NA	NA	NA	NA	NA	NA	NA	NA
High	2	NA	chr13	102103051	102106423	3373	14	1.92e-42	1.24e-37	5.86e-37	0.255655	0.13187	ITGBL1	chr13	102103051	102106423	3373	14	1.35e-92	1.09e-35	4.06e-34	0.401683	0.239832	ITGBL1	NA	NA	NA	NA	NA	NA	NA	NA	NA	NA	NA
High	2	NA	chr13	110431612	110434682	3071	9	3.7e-46	1.98e-29	6.5e-29	0.240914	0.135354	IRS2	chr13	110432220	110434682	2463	7	5.84e-14	4.27e-09	7.62e-09	0.278615	0.199272	IRS2	NA	NA	NA	NA	NA	NA	NA	NA	NA	NA	NA
High	2	NA	chr13	111521981	111522985	1005	8	1.53e-41	8.75e-22	2.04e-21	0.262259	0.0936864	LINC00346	chr13	111521981	111522985	1005	7	7.29e-18	7.64e-12	1.87e-11	0.199671	0.159393	LINC00346	NA	NA	NA	NA	NA	NA	NA	NA	NA	NA	NA
High	2	NA	chr13	111972854	111973105	252	8	2.31e-13	2.08e-10	2.71e-10	0.114399	0.0786385	TEX29	chr13	111972854	111973105	252	8	1.97e-88	1.02e-29	2.09e-28	0.400549	0.290394	TEX29	NA	NA	NA	NA	NA	NA	NA	NA	NA	NA	NA
High	2	NA	chr13	113259983	113261142	1160	7	6.24e-18	1.27e-08	1.51e-08	0.175189	0.0688928	NA	chr13	113259983	113261142	1160	7	3.99e-24	0.000152422	0.000171028	0.366427	0.104267	NA	NA	NA	NA	NA	NA	NA	NA	NA	NA	NA	NA
High	2	NA	chr13	113776126	113777160	1035	10	1.41e-83	4.29e-52	3.39e-51	0.144161	0.0643521	F10	chr13	113776126	113777160	1035	10	3.97e-61	1.59e-21	1.25e-20	0.275159	0.188452	F10	NA	NA	NA	NA	NA	NA	NA	NA	NA	NA	NA
High	2	NA	chr13	114813015	114815139	2125	12	4.06e-94	1.4e-57	1.3e-56	0.225523	0.151767	RASA3	chr13	114812302	114815139	2838	16	1.17e-138	9.22e-41	5.29e-39	0.353629	0.22544	RASA3	NA	NA	NA	NA	NA	NA	NA	NA	NA	NA	NA
High	2	NA	chr13	114880761	114881968	1208	11	3.59e-91	2.03e-52	1.62e-51	0.191463	0.0724423	RASA3	chr13	114880761	114881968	1208	11	1.54e-59	1.35e-17	6.64e-17	0.257622	0.133435	RASA3	NA	NA	NA	NA	NA	NA	NA	NA	NA	NA	NA
High	2	NA	chr14	23289738	23292518	2781	13	1.67e-22	1.58e-21	3.63e-21	0.145675	0.0659112	SLC7A7, AL135998.1	chr14	23289738	23292277	2540	12	3.81e-56	9.49e-15	3.35e-14	0.31952	0.153614	SLC7A7, AL135998.1	NA	NA	NA	NA	NA	NA	NA	NA	NA	NA	NA
High	2	NA	chr14	60385995	60386828	834	7	7.33e-19	1.28e-14	2.07e-14	0.1459	0.110255	LRRC9, RP11-62H20.1	chr14	60385995	60386828	834	7	3.46e-13	3.91e-08	6.23e-08	0.195971	0.121661	LRRC9, RP11-62H20.1	NA	NA	NA	NA	NA	NA	NA	NA	NA	NA	NA
High	2	NA	chr14	61116048	61117162	1115	11	1.65e-11	1.63e-06	1.76e-06	0.111889	0.0614223	SIX1	chr14	61116048	61117162	1115	11	2.05e-16	2.09e-09	3.87e-09	0.180618	0.12207	SIX1	NA	NA	NA	NA	NA	NA	NA	NA	NA	NA	NA
High	2	NA	chr14	61787823	61789603	1781	13	2.01e-27	3.27e-24	8.47e-24	0.104284	0.0763676	PRKCH, RP11-902B17.1	chr14	61787823	61789733	1911	14	4.32e-19	1.84e-12	4.87e-12	0.185263	0.0874699	PRKCH, RP11-902B17.1	NA	NA	NA	NA	NA	NA	NA	NA	NA	NA	NA
High	2	NA	chr14	70315994	70317582	1589	10	1.86e-16	4.27e-15	7.05e-15	0.129649	0.0596873	NA	chr14	70315994	70317582	1589	10	3.39e-31	4.78e-17	2.2e-16	0.250527	0.137747	NA	NA	NA	NA	NA	NA	NA	NA	NA	NA	NA	NA
High	2	NA	chr14	76044591	76046018	1428	8	3.71e-56	1.64e-07	1.85e-07	0.306969	0.0702289	FLVCR2, AC007182.6	chr14	76044591	76046018	1428	8	3.53e-52	3.96e-05	4.67e-05	0.350163	0.103612	FLVCR2, AC007182.6	NA	NA	NA	NA	NA	NA	NA	NA	NA	NA	NA
High	2	NA	chr14	88459216	88459963	748	8	2.41e-17	2.18e-14	3.49e-14	0.15535	0.110937	GALC	chr14	88458917	88459963	1047	9	7.59e-21	3.64e-11	8.21e-11	0.279754	0.11947	GALC	NA	NA	NA	NA	NA	NA	NA	NA	NA	NA	NA
High	2	NA	chr14	97090367	97092205	1839	8	1.86e-21	2.82e-12	4.06e-12	0.134392	0.0740523	NA	chr14	97091067	97092205	1139	7	2.47e-30	2.93e-10	5.97e-10	0.24242	0.136906	NA	NA	NA	NA	NA	NA	NA	NA	NA	NA	NA	NA
High	2	NA	chr14	101359793	101360687	895	9	1.7e-13	4.3e-09	5.25e-09	0.0858751	0.0555929	AL117190.3	chr14	101359793	101361004	1212	12	6.55e-12	1.06e-06	1.45e-06	0.204261	0.100738	AL117190.3	NA	NA	NA	NA	NA	NA	NA	NA	NA	NA	NA
High	2	NA	chr14	105944604	105946393	1790	8	8.16e-13	3.09e-10	3.98e-10	0.199931	0.0773961	CRIP2	chr14	105944604	105946891	2288	9	3.58e-20	6.6e-14	2.1e-13	0.287604	0.141499	CRIP2	NA	NA	NA	NA	NA	NA	NA	NA	NA	NA	NA
High	2	NA	chr15	40571997	40575431	3435	12	8.46e-34	2.48e-32	9.33e-32	0.180829	0.0778777	PLCB2, ANKRD63	chr15	40571997	40574925	2929	10	1.33e-37	1.86e-17	9e-17	0.259608	0.154798	PLCB2, ANKRD63	NA	NA	NA	NA	NA	NA	NA	NA	NA	NA	NA
High	2	NA	chr15	68851385	68852384	1000	7	1.19e-29	2.24e-23	5.61e-23	0.162897	0.104482	NA	chr15	68851385	68852384	1000	8	2.34e-12	5.88e-07	8.27e-07	0.183766	0.0898163	NA	NA	NA	NA	NA	NA	NA	NA	NA	NA	NA	NA
High	2	NA	chr15	83239908	83241300	1393	9	3.88e-21	2.74e-13	4.15e-13	0.154929	0.0856476	CPEB1	chr15	83239908	83241867	1960	10	2.62e-20	8.23e-12	2e-11	0.215115	0.126465	CPEB1	NA	NA	NA	NA	NA	NA	NA	NA	NA	NA	NA
High	2	NA	chr15	90543224	90544599	1376	7	9.43e-12	7.46e-09	9.02e-09	0.0995954	0.0533628	NA	chr15	90543224	90544599	1376	7	2.23e-32	7.53e-10	1.46e-09	0.19489	0.129379	NA	NA	NA	NA	NA	NA	NA	NA	NA	NA	NA	NA
High	2	NA	chr15	96868857	96869870	1014	7	1.71e-09	3.21e-06	3.44e-06	0.162016	0.0579368	NR2F2, NR2F2-AS1	chr15	96868857	96870469	1613	12	2.01e-18	3.44e-08	5.52e-08	0.211784	0.0730535	NR2F2, NR2F2-AS1	NA	NA	NA	NA	NA	NA	NA	NA	NA	NA	NA
High	2	NA	chr15	96884509	96891026	6518	31	1.44e-36	4.15e-47	2.73e-46	-0.229748	-0.0605999	NA	chr15	96884949	96892116	7168	33	2.66e-41	2.71e-38	1.22e-36	-0.27499	-0.126888	NA	NA	NA	NA	NA	NA	NA	NA	NA	NA	NA	NA
High	2	NA	chr16	329682	333153	3472	17	5.4e-51	2.25e-38	1.1e-37	0.241124	0.0850249	ARHGDIG, PDIA2	chr16	330010	333153	3144	17	3.74e-15	1.73e-11	4.04e-11	0.251217	0.0974837	ARHGDIG, PDIA2	NA	NA	NA	NA	NA	NA	NA	NA	NA	NA	NA
High	2	NA	chr16	749581	751603	2023	8	1.4e-45	2.13e-26	6.09e-26	0.232205	0.106469	FBXL16	chr16	750365	751603	1239	7	1.99e-33	1.64e-12	4.38e-12	0.295178	0.141866	FBXL16	NA	NA	NA	NA	NA	NA	NA	NA	NA	NA	NA
High	2	NA	chr16	832683	834399	1717	13	2.15e-26	3.16e-25	8.53e-25	0.150139	0.0572247	MSLNL	chr16	832683	834399	1717	13	5.25e-57	2.92e-33	8.88e-32	0.246161	0.144309	MSLNL	NA	NA	NA	NA	NA	NA	NA	NA	NA	NA	NA
High	2	NA	chr16	874411	876216	1806	8	4.59e-46	1.44e-28	4.58e-28	0.260231	0.116134	NA	chr16	874894	876216	1323	8	1.43e-42	3.6e-18	1.93e-17	0.363299	0.205507	NA	NA	NA	NA	NA	NA	NA	NA	NA	NA	NA	NA
High	2	NA	chr16	891260	892435	1176	9	2.28e-25	2.61e-20	5.63e-20	0.163641	0.0840625	NA	chr16	891260	895307	4048	16	1.64e-25	5.23e-23	4.93e-22	0.291408	0.157447	NA	NA	NA	NA	NA	NA	NA	NA	NA	NA	NA	NA
High	2	NA	chr16	1040578	1041686	1109	8	7e-28	1.8e-19	3.74e-19	0.100989	0.064064	RP11-161M6.3	chr16	1040578	1041686	1109	8	3.87e-35	1.89e-14	6.44e-14	0.274227	0.168344	RP11-161M6.3	NA	NA	NA	NA	NA	NA	NA	NA	NA	NA	NA
High	2	NA	chr16	1070957	1072056	1100	7	1.22e-15	7.36e-12	1.03e-11	0.0869164	0.0642119	NA	chr16	1069368	1072056	2689	12	1.43e-22	8.94e-15	3.16e-14	0.211909	0.12438	NA	NA	NA	NA	NA	NA	NA	NA	NA	NA	NA	NA
High	2	NA	chr16	1093823	1096754	2932	9	4.52e-25	3.05e-14	4.83e-14	0.130865	0.0627546	NA	chr16	1094653	1096754	2102	8	2.07e-34	1.84e-19	1.13e-18	0.213343	0.156733	NA	NA	NA	NA	NA	NA	NA	NA	NA	NA	NA	NA
High	2	NA	chr16	1145964	1149424	3461	14	1.83e-32	1.42e-37	6.71e-37	0.19492	0.0945942	C1QTNF8	chr16	1145964	1149424	3461	14	5.66e-40	3.02e-26	4.05e-25	0.294039	0.153754	C1QTNF8	NA	NA	NA	NA	NA	NA	NA	NA	NA	NA	NA
High	2	NA	chr16	1170618	1172205	1588	7	1.61e-18	7.48e-18	1.42e-17	0.117744	0.0827932	NA	chr16	1170618	1172205	1588	7	5.72e-19	2.44e-12	6.34e-12	0.194386	0.162141	NA	NA	NA	NA	NA	NA	NA	NA	NA	NA	NA	NA
High	2	NA	chr16	1214867	1216642	1776	8	1.47e-13	1.2e-08	1.43e-08	0.101104	0.0609374	CACNA1H	chr16	1214867	1218496	3630	15	3.16e-15	1.01e-14	3.53e-14	0.257171	0.13415	CACNA1H	NA	NA	NA	NA	NA	NA	NA	NA	NA	NA	NA
High	2	NA	chr16	1225588	1227475	1888	8	2.93e-20	4.95e-21	1.11e-20	0.139754	0.0816703	CACNA1H	chr16	1225126	1227475	2350	9	6.96e-19	5.78e-12	1.43e-11	0.321674	0.162948	CACNA1H	NA	NA	NA	NA	NA	NA	NA	NA	NA	NA	NA
High	2	NA	chr16	1230137	1232363	2227	11	7.63e-28	5.83e-22	1.37e-21	0.1591	0.0884912	CACNA1H	chr16	1230137	1232363	2227	11	5.05e-13	1.2e-12	3.23e-12	0.224519	0.146276	CACNA1H	NA	NA	NA	NA	NA	NA	NA	NA	NA	NA	NA
High	2	NA	chr16	1307502	1310584	3083	10	6.42e-20	2.3e-16	4.09e-16	0.146079	0.0635564	TPSD1, RP11-616M22.5	chr16	1307502	1310584	3083	10	4.88e-22	1.14e-16	5.05e-16	0.254001	0.147932	TPSD1, RP11-616M22.5	NA	NA	NA	NA	NA	NA	NA	NA	NA	NA	NA
High	2	NA	chr16	1583810	1584516	707	8	3.42e-30	2.15e-23	5.4e-23	-0.078465	-0.0536153	TMEM204, IFT140	chr16	1583810	1584516	707	8	8.45e-42	1.65e-21	1.29e-20	-0.19664	-0.166348	TMEM204, IFT140	NA	NA	NA	NA	NA	NA	NA	NA	NA	NA	NA
High	2	NA	chr16	2068942	2070861	1920	8	2.16e-27	1.79e-25	4.91e-25	0.165028	0.0584005	NPW	chr16	2069394	2070861	1468	8	2.49e-14	6.86e-07	9.6e-07	0.215431	0.0650026	NPW	NA	NA	NA	NA	NA	NA	NA	NA	NA	NA	NA
High	2	NA	chr16	3998975	4000986	2012	10	5.16e-37	1.25e-22	3.01e-22	0.190769	0.0707978	RP11-462G12.1	chr16	3999569	4000986	1418	7	2.47e-36	5.17e-10	1.02e-09	0.24291	0.14969	RP11-462G12.1	NA	NA	NA	NA	NA	NA	NA	NA	NA	NA	NA
High	2	NA	chr16	4380753	4382775	2023	7	1.18e-21	1.45e-18	2.85e-18	0.148146	0.100466	GLIS2, PAM16	chr16	4380753	4382775	2023	7	2.55e-29	2.3e-15	8.77e-15	0.273302	0.182681	GLIS2, PAM16	NA	NA	NA	NA	NA	NA	NA	NA	NA	NA	NA
High	2	NA	chr16	4588414	4589127	714	11	1.05e-14	4.02e-05	4.16e-05	0.12866	0.0678789	CDIP1	chr16	4587854	4589127	1274	13	2.44e-29	2.28e-12	5.95e-12	0.277593	0.122079	CDIP1	NA	NA	NA	NA	NA	NA	NA	NA	NA	NA	NA
High	2	NA	chr16	8962727	8963860	1134	8	1.67e-34	1.34e-10	1.75e-10	0.224846	0.064946	RP11-77H9.6, CARHSP1	chr16	8963018	8963860	843	7	9.73e-31	0.000663931	0.000715016	0.253369	0.0988977	RP11-77H9.6	NA	NA	NA	NA	NA	NA	NA	NA	NA	NA	NA
High	2	NA	chr16	15595854	15596423	570	9	1.35e-47	4.49e-35	1.89e-34	0.170963	0.102587	RP11-1021N1.1, C16orf45	chr16	15595854	15596423	570	9	1.3e-50	5.44e-18	2.87e-17	0.277916	0.182049	RP11-1021N1.1, C16orf45	NA	NA	NA	NA	NA	NA	NA	NA	NA	NA	NA
High	2	NA	chr16	23765304	23767194	1891	9	8.03e-48	3.5e-28	1.1e-27	0.176964	0.0828819	CHP2	chr16	23765258	23767194	1937	11	8.62e-145	8.9e-24	9.22e-23	0.391618	0.124298	CHP2	NA	NA	NA	NA	NA	NA	NA	NA	NA	NA	NA
High	2	NA	chr16	28995271	28996533	1263	14	3.97e-29	4.2e-18	8.07e-18	-0.11857	-0.0635639	SPNS1, RP11-264B17.3, LAT	chr16	28995271	28996533	1263	14	2.82e-15	1.85e-08	3.06e-08	-0.168033	-0.106924	SPNS1, RP11-264B17.3, LAT	NA	NA	NA	NA	NA	NA	NA	NA	NA	NA	NA
High	2	NA	chr16	29757318	29757461	144	7	4.46e-17	2.97e-14	4.7e-14	-0.0946774	-0.0619536	AC009133.17, C16orf54	chr16	29757318	29757461	144	7	5.84e-22	1.95e-12	5.13e-12	-0.256253	-0.176449	AC009133.17, C16orf54	NA	NA	NA	NA	NA	NA	NA	NA	NA	NA	NA
High	2	NA	chr16	31146682	31148196	1515	9	8.05e-36	2.43e-23	6.07e-23	0.146373	0.0630502	PRSS8	chr16	31146682	31148196	1515	10	9.54e-56	1.6e-20	1.11e-19	0.268384	0.172937	PRSS8	NA	NA	NA	NA	NA	NA	NA	NA	NA	NA	NA
High	2	NA	chr16	31382930	31383800	871	7	1.96e-17	4.56e-07	5.07e-07	0.1546	0.0626061	ITGAX	chr16	31382930	31383800	871	7	3.31e-33	1.73e-10	3.63e-10	0.236293	0.144642	ITGAX	NA	NA	NA	NA	NA	NA	NA	NA	NA	NA	NA
High	2	NA	chr16	57405979	57406955	977	7	3.59e-35	2.09e-22	5.04e-22	0.129826	0.0620624	CX3CL1	chr16	57405979	57406955	977	7	2.25e-33	1.03e-14	3.62e-14	0.241882	0.122688	CX3CL1	NA	NA	NA	NA	NA	NA	NA	NA	NA	NA	NA
High	2	NA	chr16	58717807	58718971	1165	10	2.39e-64	1.7e-16	3.03e-16	0.306997	0.0575293	SLC38A7	chr16	58718334	58718971	638	9	2.15e-25	0.000124425	0.000140397	0.235729	0.067529	SLC38A7	NA	NA	NA	NA	NA	NA	NA	NA	NA	NA	NA
High	2	NA	chr16	67195658	67200492	4835	20	4.68e-39	7.38e-40	3.76e-39	-0.127168	-0.0660532	FBXL8, RP11-5A19.5, HSF4	chr16	67195658	67198367	2710	15	1.37e-68	1.11e-22	1.02e-21	-0.21718	-0.136892	FBXL8, RP11-5A19.5, HSF4	NA	NA	NA	NA	NA	NA	NA	NA	NA	NA	NA
High	2	NA	chr16	67682005	67683817	1813	7	1.9e-09	5.9e-10	7.49e-10	0.0956675	0.0645667	RLTPR	chr16	67682005	67683817	1813	7	7.94e-20	3.02e-09	5.5e-09	0.244177	0.151937	RLTPR	NA	NA	NA	NA	NA	NA	NA	NA	NA	NA	NA
High	2	NA	chr16	67686832	67688696	1865	8	3.57e-95	5.87e-63	6.49e-62	0.289849	0.16475	RLTPR	chr16	67686832	67688696	1865	8	1.02e-58	5.11e-22	4.2e-21	0.375321	0.210875	RLTPR	NA	NA	NA	NA	NA	NA	NA	NA	NA	NA	NA
High	2	NA	chr16	73205994	73207335	1342	8	5.44e-16	7.09e-12	9.98e-12	0.101492	0.0621614	NA	chr16	73205994	73207335	1342	8	1.67e-36	1.71e-20	1.17e-19	0.247955	0.219483	NA	NA	NA	NA	NA	NA	NA	NA	NA	NA	NA	NA
High	2	NA	chr16	73265382	73266785	1404	7	1.67e-17	4.7e-15	7.73e-15	0.134881	0.0698758	AC140912.1	chr16	73265382	73266785	1404	7	4.01e-33	4.15e-13	1.2e-12	0.287504	0.181563	AC140912.1	NA	NA	NA	NA	NA	NA	NA	NA	NA	NA	NA
High	2	NA	chr16	84852577	84853871	1295	10	2.22e-29	6.3e-11	8.39e-11	0.181447	0.0581354	CRISPLD2	chr16	84852577	84853871	1295	10	1.87e-42	2.26e-13	6.74e-13	0.272898	0.115989	CRISPLD2	NA	NA	NA	NA	NA	NA	NA	NA	NA	NA	NA
High	2	NA	chr16	85478580	85479952	1373	10	3.73e-37	3.08e-17	5.67e-17	0.26051	0.0700254	NA	chr16	85478580	85480254	1675	11	1.8e-42	7.3e-22	5.93e-21	0.256638	0.163299	NA	NA	NA	NA	NA	NA	NA	NA	NA	NA	NA	NA
High	2	NA	chr16	87311948	87312869	922	7	1.86e-09	4.39e-07	4.88e-07	0.175566	0.0596213	C16orf95, RP11-178L8.5	chr16	87311948	87312869	922	7	2.15e-24	2.21e-10	4.59e-10	0.24733	0.106161	C16orf95, RP11-178L8.5	NA	NA	NA	NA	NA	NA	NA	NA	NA	NA	NA
High	2	NA	chr16	88932955	88935862	2908	10	9.51e-25	8.11e-26	2.27e-25	0.170935	0.0983244	PABPN1L	chr16	88932955	88935862	2908	10	1.82e-42	2.13e-23	2.1e-22	0.310689	0.188431	PABPN1L	NA	NA	NA	NA	NA	NA	NA	NA	NA	NA	NA
High	2	NA	chr16	88940941	88943641	2701	14	4.42e-15	1.26e-14	2.03e-14	0.192306	0.0531828	CBFA2T3	chr16	88940941	88943641	2701	14	6.23e-14	9.44e-08	1.44e-07	0.362143	0.105077	CBFA2T3	NA	NA	NA	NA	NA	NA	NA	NA	NA	NA	NA
High	2	NA	chr16	88963738	88970598	6861	23	1.06e-22	9.53e-36	4.12e-35	0.146348	0.0635555	CBFA2T3	chr16	88963738	88970598	6861	23	2.82e-11	6.95e-18	3.57e-17	0.223944	0.109423	CBFA2T3	NA	NA	NA	NA	NA	NA	NA	NA	NA	NA	NA
High	2	NA	chr16	89069935	89070903	969	7	1.07e-21	3.15e-10	4.05e-10	0.15259	0.0638914	NA	chr16	89069935	89070903	969	7	2.89e-11	4.14e-06	5.37e-06	0.146307	0.0960356	NA	NA	NA	NA	NA	NA	NA	NA	NA	NA	NA	NA
High	2	NA	chr16	89151047	89152029	983	7	8.22e-22	1.65e-10	2.16e-10	0.121936	0.0525554	NA	chr16	89151047	89152366	1320	9	2.3e-31	3.31e-12	8.45e-12	0.279571	0.16081	NA	NA	NA	NA	NA	NA	NA	NA	NA	NA	NA	NA
High	2	NA	chr16	89167018	89170207	3190	14	1.44e-18	2.2e-17	4.09e-17	0.161685	0.0586333	ACSF3	chr16	89168371	89170207	1837	8	5.74e-30	1.41e-12	3.79e-12	0.427755	0.234357	ACSF3	NA	NA	NA	NA	NA	NA	NA	NA	NA	NA	NA
High	2	NA	chr17	95730	96672	943	9	4.61e-16	2.01e-13	3.07e-13	0.128839	0.0736888	RPH3AL	chr17	95730	96796	1067	10	3.57e-32	2.37e-12	6.17e-12	0.299199	0.170197	RPH3AL	NA	NA	NA	NA	NA	NA	NA	NA	NA	NA	NA
High	2	NA	chr17	708009	710584	2576	11	1.4e-17	2.45e-10	3.17e-10	0.119697	0.0515741	NXN	chr17	707059	710977	3919	16	8.42e-51	1.27e-28	2.26e-27	0.284144	0.16719	NXN	NA	NA	NA	NA	NA	NA	NA	NA	NA	NA	NA
High	2	NA	chr17	5973536	5974582	1047	7	2.57e-99	3.55e-71	5.55e-70	0.271327	0.217108	WSCD1	chr17	5973536	5974582	1047	7	3.49e-28	4.79e-15	1.75e-14	0.258893	0.219572	WSCD1	NA	NA	NA	NA	NA	NA	NA	NA	NA	NA	NA
High	2	NA	chr17	6337223	6339466	2244	12	2.82e-23	2.88e-20	6.2e-20	0.133403	0.0573056	AIPL1	chr17	6338181	6339466	1286	9	2.9e-30	1.62e-11	3.78e-11	0.217999	0.129758	AIPL1	NA	NA	NA	NA	NA	NA	NA	NA	NA	NA	NA
High	2	NA	chr17	9549346	9550545	1200	7	1.2e-50	3.31e-31	1.18e-30	0.207861	0.104266	USP43, RP11-55L4.1	chr17	9549346	9550545	1200	7	1.2e-19	3.17e-06	4.16e-06	0.257521	0.106472	USP43, RP11-55L4.1	NA	NA	NA	NA	NA	NA	NA	NA	NA	NA	NA
High	2	NA	chr17	18011513	18012134	622	7	1.31e-15	2.62e-11	3.58e-11	0.101268	0.05999	MYO15A	chr17	18010740	18012134	1395	8	1.26e-41	4.6e-12	1.15e-11	0.198946	0.119136	DRG2, MYO15A	NA	NA	NA	NA	NA	NA	NA	NA	NA	NA	NA
High	2	NA	chr17	25798202	25799447	1246	9	2.48e-54	5.29e-32	1.96e-31	-0.156479	-0.0989552	KSR1	chr17	25798202	25799447	1246	9	3.5e-14	0.000201469	0.000223997	-0.140661	-0.0716815	KSR1	NA	NA	NA	NA	NA	NA	NA	NA	NA	NA	NA
High	2	NA	chr17	36665844	36667782	1939	8	6.44e-28	2.68e-14	4.26e-14	0.175609	0.0859745	ARHGAP23	chr17	36665844	36667782	1939	8	1.67e-43	4.51e-12	1.13e-11	0.322019	0.164877	ARHGAP23	NA	NA	NA	NA	NA	NA	NA	NA	NA	NA	NA
High	2	NA	chr17	36719518	36721297	1780	7	1.95e-10	9.9e-10	1.25e-09	-0.109949	-0.0581557	SRCIN1	chr17	36717733	36720382	2650	9	1.42e-17	3.34e-14	1.1e-13	-0.19965	-0.153957	SRCIN1	NA	NA	NA	NA	NA	NA	NA	NA	NA	NA	NA
High	2	NA	chr17	37330925	37331768	844	7	7.22e-23	1.81e-14	2.9e-14	-0.231717	-0.0893181	RP5-906A24.2, CACNB1	chr17	37330925	37331768	844	7	5.47e-08	0.0410868	0.0414375	-0.285071	-0.0624615	RP5-906A24.2, CACNB1	NA	NA	NA	NA	NA	NA	NA	NA	NA	NA	NA
High	2	NA	chr17	38464730	38465510	781	8	6.37e-85	8.86e-56	7.74e-55	0.195892	0.120126	RARA	chr17	38464679	38465510	832	8	3.84e-40	1.97e-21	1.52e-20	0.235102	0.154671	RARA	NA	NA	NA	NA	NA	NA	NA	NA	NA	NA	NA
High	2	NA	chr17	40337411	40337892	482	7	5.12e-11	1.2e-08	1.43e-08	0.0843274	0.0609323	HCRT	chr17	40337411	40337892	482	7	1.81e-16	1.49e-07	2.23e-07	0.201703	0.138845	HCRT	NA	NA	NA	NA	NA	NA	NA	NA	NA	NA	NA
High	2	NA	chr17	42247565	42248358	794	8	4.92e-30	1.55e-22	3.75e-22	0.121095	0.0700446	ASB16	chr17	42247565	42248358	794	8	4.34e-52	1.52e-21	1.19e-20	0.303255	0.169681	ASB16	NA	NA	NA	NA	NA	NA	NA	NA	NA	NA	NA
High	2	NA	chr17	43318045	43319382	1338	8	4.88e-35	6.19e-25	1.65e-24	0.187867	0.0929136	FMNL1, CTD-2020K17.3	chr17	43318045	43319382	1338	8	6.74e-53	6.1e-24	6.41e-23	0.302061	0.234791	FMNL1, CTD-2020K17.3	NA	NA	NA	NA	NA	NA	NA	NA	NA	NA	NA
High	2	NA	chr17	46621297	46622899	1603	12	4.95e-11	7.59e-09	9.16e-09	-0.140553	-0.0844125	HOXB-AS1, HOXB2	chr17	46621297	46622899	1603	13	5.63e-21	3.69e-10	7.44e-10	-0.306169	-0.191207	HOXB-AS1, HOXB2	NA	NA	NA	NA	NA	NA	NA	NA	NA	NA	NA
High	2	NA	chr17	46696661	46699155	2495	13	5.51e-20	8.87e-14	1.37e-13	0.122435	0.0619069	HOXB7, HOXB9	chr17	46696661	46697700	1040	7	6.69e-15	1.53e-06	2.07e-06	0.148061	0.0846073	HOXB7	NA	NA	NA	NA	NA	NA	NA	NA	NA	NA	NA
High	2	NA	chr17	48278086	48279265	1180	10	2.14e-10	2.83e-05	2.94e-05	0.120235	0.0548978	COL1A1	chr17	48278086	48280370	2285	12	8.47e-18	2.38e-06	3.16e-06	0.159469	0.09223	COL1A1	NA	NA	NA	NA	NA	NA	NA	NA	NA	NA	NA
High	2	NA	chr17	48545805	48546620	816	11	2.52e-34	7.34e-19	1.47e-18	-0.13755	-0.0580196	ACSF2, CHAD	chr17	48545805	48546620	816	12	8.1e-43	7.39e-22	5.99e-21	-0.252833	-0.158457	ACSF2, CHAD	NA	NA	NA	NA	NA	NA	NA	NA	NA	NA	NA
High	2	NA	chr17	48844124	48846189	2066	7	1.39e-07	9.38e-09	1.12e-08	0.11197	0.0553858	LINC00483	chr17	48844124	48846189	2066	7	6.36e-71	1.58e-29	3.13e-28	0.463223	0.279383	LINC00483	NA	NA	NA	NA	NA	NA	NA	NA	NA	NA	NA
High	2	NA	chr17	48911141	48913424	2284	24	4.6e-63	4.73e-43	2.69e-42	0.221584	0.0767502	WFIKKN2	chr17	48911983	48913424	1442	18	5.12e-13	4.71e-06	6.06e-06	0.186558	0.0829579	WFIKKN2	NA	NA	NA	NA	NA	NA	NA	NA	NA	NA	NA
High	2	NA	chr17	56609082	56609687	606	8	8.92e-21	5.64e-16	9.79e-16	0.0915997	0.0574158	RP11-112H10.4, SEPT4	chr17	56609082	56609687	606	8	2.47e-09	2.06e-06	2.75e-06	0.141221	0.0796596	RP11-112H10.4, SEPT4	NA	NA	NA	NA	NA	NA	NA	NA	NA	NA	NA
High	2	NA	chr17	60004914	60005984	1071	7	1.77e-21	9.34e-07	1.02e-06	0.172772	0.0533341	INTS2	chr17	60004778	60005984	1207	8	2.69e-33	1.6e-05	1.96e-05	0.367458	0.0856055	INTS2	NA	NA	NA	NA	NA	NA	NA	NA	NA	NA	NA
High	2	NA	chr17	70115862	70116681	820	7	2.74e-27	3.68e-09	4.52e-09	0.176587	0.0536914	SOX9-AS1	chr17	70115862	70120541	4680	20	2.61e-44	6.52e-19	3.81e-18	0.357116	0.0730106	SOX9, SOX9-AS1	NA	NA	NA	NA	NA	NA	NA	NA	NA	NA	NA
High	2	NA	chr17	70118162	70120541	2380	7	1.25e-56	9.56e-41	5.03e-40	0.355622	0.111328	SOX9, SOX9-AS1	chr17	70115862	70120541	4680	20	2.61e-44	6.52e-19	3.81e-18	0.357116	0.0730106	SOX9, SOX9-AS1	NA	NA	NA	NA	NA	NA	NA	NA	NA	NA	NA
High	2	NA	chr17	72442179	72443401	1223	7	4.5e-32	5.62e-20	1.2e-19	-0.085723	-0.0515147	GPRC5C	chr17	72442179	72443401	1223	7	1.09e-25	6.57e-13	1.84e-12	-0.171627	-0.13109	GPRC5C	NA	NA	NA	NA	NA	NA	NA	NA	NA	NA	NA
High	2	NA	chr17	75445261	75447478	2218	9	1.54e-39	3.41e-20	7.33e-20	0.0773334	0.0517387		chr17	75445261	75446661	1401	8	4.16e-32	2.21e-15	8.44e-15	0.189356	0.127877	2022-09-09	NA	NA	NA	NA	NA	NA	NA	NA	NA	NA	NA
High	2	NA	chr17	76036514	76037562	1049	7	1.15e-23	3.05e-17	5.63e-17	0.140325	0.109784	TNRC6C	chr17	76036514	76037562	1049	7	2.55e-37	5.83e-20	3.78e-19	0.227927	0.203853	TNRC6C	NA	NA	NA	NA	NA	NA	NA	NA	NA	NA	NA
High	2	NA	chr17	76849030	76850277	1248	7	4.42e-18	7.41e-05	7.6e-05	0.12696	0.0585598	TIMP2	chr17	76849030	76850277	1248	7	3.75e-28	5.66e-18	2.98e-17	0.272161	0.231595	TIMP2	NA	NA	NA	NA	NA	NA	NA	NA	NA	NA	NA
High	2	NA	chr17	77997198	77997997	800	7	5.57e-26	3.69e-22	8.79e-22	0.18271	0.151866	CTD-2529O21.2, TBC1D16	chr17	77997198	77997997	800	7	5.9e-27	1.42e-13	4.32e-13	0.292329	0.225864	CTD-2529O21.2, TBC1D16	NA	NA	NA	NA	NA	NA	NA	NA	NA	NA	NA
High	2	NA	chr17	78387382	78388911	1530	10	4.46e-43	3.66e-15	6.07e-15	0.174488	0.0505572	CTD-2047H16.4	chr17	78387382	78388593	1212	7	1.29e-16	2.76e-09	5.05e-09	0.213838	0.0857793	CTD-2047H16.4	NA	NA	NA	NA	NA	NA	NA	NA	NA	NA	NA
High	2	NA	chr17	79099246	79100287	1042	10	1.55e-11	4.02e-07	4.48e-07	0.117808	0.0628594	MIR338, AATK	chr17	79098558	79100682	2125	13	9.43e-16	2.7e-10	5.54e-10	0.196506	0.128435	MIR338, AATK, MIR657	NA	NA	NA	NA	NA	NA	NA	NA	NA	NA	NA
High	2	NA	chr17	79130988	79132083	1096	7	1.68e-15	3.83e-15	6.33e-15	0.102294	0.0784241	AATK	chr17	79130988	79132083	1096	7	2.35e-40	4.42e-16	1.83e-15	0.246174	0.177334	AATK	NA	NA	NA	NA	NA	NA	NA	NA	NA	NA	NA
High	2	NA	chr17	79138873	79140589	1717	9	5.72e-55	5.08e-30	1.72e-29	0.204801	0.0877572	AATK-AS1, AATK	chr17	79138873	79140589	1717	10	2.27e-29	1.03e-12	2.82e-12	0.175379	0.0899372	AATK-AS1, AATK	NA	NA	NA	NA	NA	NA	NA	NA	NA	NA	NA
High	2	NA	chr17	79918083	79921131	3049	12	8.38e-46	7.59e-15	1.24e-14	0.309966	0.0761981	NOTUM	chr17	79918527	79921131	2605	11	2.3e-30	8.47e-13	2.34e-12	0.346701	0.127699	NOTUM	NA	NA	NA	NA	NA	NA	NA	NA	NA	NA	NA
High	2	NA	chr17	80278279	80280330	2052	11	2.15e-111	1.53e-84	3.6e-83	0.297521	0.145761	SECTM1	chr17	80278279	80280330	2052	11	3.5e-111	1.32e-28	2.33e-27	0.434246	0.209449	SECTM1	NA	NA	NA	NA	NA	NA	NA	NA	NA	NA	NA
High	2	NA	chr17	81031724	81034137	2414	7	3.36e-21	6.42e-11	8.54e-11	0.174997	0.0685717	NA	chr17	81031249	81034871	3623	11	3.34e-32	2.48e-23	2.43e-22	0.331923	0.161195	NA	NA	NA	NA	NA	NA	NA	NA	NA	NA	NA	NA
High	2	NA	chr18	21269080	21270554	1475	9	3.48e-103	4.82e-42	2.67e-41	0.248484	0.123223	LAMA3	chr18	21269080	21270554	1475	9	3e-103	1.03e-20	7.36e-20	0.436628	0.175308	LAMA3	NA	NA	NA	NA	NA	NA	NA	NA	NA	NA	NA
High	2	NA	chr18	33876603	33878230	1628	7	5.16e-60	3.5e-49	2.47e-48	0.215454	0.131065	FHOD3	chr18	33876603	33878230	1628	7	3.53e-37	1.64e-20	1.13e-19	0.359786	0.274116	FHOD3	NA	NA	NA	NA	NA	NA	NA	NA	NA	NA	NA
High	2	NA	chr18	77185451	77186817	1367	7	1.15e-09	4.1e-08	4.75e-08	0.12094	0.053461	NFATC1	chr18	77185451	77186817	1367	7	5.38e-10	2.57e-06	3.4e-06	0.236886	0.124035	NFATC1	NA	NA	NA	NA	NA	NA	NA	NA	NA	NA	NA
High	2	NA	chr19	639289	640965	1677	7	9.08e-22	4.46e-16	7.77e-16	0.128278	0.0676281	FGF22	chr19	638588	641856	3269	11	1.16e-21	1.42e-13	4.32e-13	0.235336	0.111348	FGF22	NA	NA	NA	NA	NA	NA	NA	NA	NA	NA	NA
High	2	NA	chr19	1003348	1005641	2294	7	4.59e-34	3.76e-25	1.01e-24	0.262557	0.112462	GRIN3B	chr19	1003348	1005641	2294	7	3.98e-31	4.6e-19	2.73e-18	0.351343	0.209715	GRIN3B	NA	NA	NA	NA	NA	NA	NA	NA	NA	NA	NA
High	2	NA	chr19	1081936	1084367	2432	8	8.32e-40	2.67e-33	1.05e-32	0.234827	0.109502	HMHA1	chr19	1081936	1083429	1494	7	1.22e-30	6.55e-19	3.82e-18	0.237554	0.189064	HMHA1	NA	NA	NA	NA	NA	NA	NA	NA	NA	NA	NA
High	2	NA	chr19	1355910	1357017	1108	10	7.16e-143	1.09e-77	2.13e-76	0.312804	0.128895	MUM1	chr19	1355910	1357017	1108	11	2.12e-74	1.75e-29	3.42e-28	0.308926	0.172448	MUM1	NA	NA	NA	NA	NA	NA	NA	NA	NA	NA	NA
High	2	NA	chr19	2427708	2429209	1502	10	4.92e-26	5.01e-13	7.48e-13	0.247762	0.071134	TIMM13, LMNB2	chr19	2427708	2429209	1502	10	2.06e-40	5.97e-10	1.17e-09	0.352022	0.128878	TIMM13, LMNB2	NA	NA	NA	NA	NA	NA	NA	NA	NA	NA	NA
High	2	NA	chr19	3820207	3822189	1983	7	5.04e-37	7.77e-22	1.82e-21	0.207346	0.123808	ZFR2	chr19	3820207	3822189	1983	8	3.6e-74	6.71e-15	2.4e-14	0.476627	0.21709	ZFR2	NA	NA	NA	NA	NA	NA	NA	NA	NA	NA	NA
High	2	NA	chr19	5913854	5915494	1641	11	2.1e-19	2.62e-10	3.4e-10	0.124474	0.0632138	AC104532.2, CAPS, AC104532.4	chr19	5913854	5915494	1641	11	7.29e-21	5.54e-15	2e-14	0.250323	0.168351	AC104532.2, CAPS, AC104532.4	NA	NA	NA	NA	NA	NA	NA	NA	NA	NA	NA
High	2	NA	chr19	6475456	6477198	1743	7	1.43e-41	2.59e-44	1.54e-43	0.246846	0.156352	DENND1C	chr19	6475456	6477198	1743	7	3.4e-35	3.82e-22	3.2e-21	0.352542	0.244976	DENND1C	NA	NA	NA	NA	NA	NA	NA	NA	NA	NA	NA
High	2	NA	chr19	6712321	6713459	1139	10	4.56e-40	8.22e-30	2.74e-29	0.129826	0.0867256	C3	chr19	6712321	6713459	1139	10	3.12e-42	6.8e-18	3.52e-17	0.273555	0.151058	C3	NA	NA	NA	NA	NA	NA	NA	NA	NA	NA	NA
High	2	NA	chr19	7766717	7767584	868	7	5.71e-27	5.27e-13	7.87e-13	0.154799	0.086147	FCER2	chr19	7766717	7767584	868	7	5.07e-23	1.32e-10	2.82e-10	0.198306	0.13892	FCER2	NA	NA	NA	NA	NA	NA	NA	NA	NA	NA	NA
High	2	NA	chr19	7980718	7983877	3160	9	3.03e-59	3.14e-52	2.48e-51	0.226197	0.176334	TGFBR3L, CTD-3193O13.1	chr19	7980718	7985219	4502	17	2.47e-25	8.16e-17	3.66e-16	0.272588	0.118088	TGFBR3L, SNAPC2, CTD-3193O13.1	NA	NA	NA	NA	NA	NA	NA	NA	NA	NA	NA
High	2	NA	chr19	10400464	10403936	3473	15	6.16e-74	8.75e-91	2.65e-89	0.263681	0.175091	ICAM5	chr19	10400464	10403936	3473	15	4.63e-71	1.52e-31	3.87e-30	0.365041	0.210622	ICAM5	NA	NA	NA	NA	NA	NA	NA	NA	NA	NA	NA
High	2	NA	chr19	11405370	11406993	1624	7	5.2e-20	1.57e-16	2.81e-16	0.121459	0.0782157	TSPAN16	chr19	11405370	11406993	1624	7	5.52e-12	2.82e-08	4.58e-08	0.181334	0.133047	TSPAN16	NA	NA	NA	NA	NA	NA	NA	NA	NA	NA	NA
High	2	NA	chr19	11471954	11473353	1400	8	5.67e-21	6.83e-13	1.01e-12	0.143085	0.0750184	DKFZP761J1410	chr19	11471954	11473353	1400	8	2.03e-40	3.56e-15	1.33e-14	0.302245	0.18521	DKFZP761J1410	NA	NA	NA	NA	NA	NA	NA	NA	NA	NA	NA
High	2	NA	chr19	11648452	11649701	1250	8	6.94e-24	5.71e-20	1.22e-19	0.121688	0.0765837	CNN1	chr19	11649122	11649701	580	7	9.38e-10	5.01e-05	5.85e-05	0.184912	0.0888171	CNN1	NA	NA	NA	NA	NA	NA	NA	NA	NA	NA	NA
High	2	NA	chr19	12948848	12950850	2003	11	2.87e-36	5.39e-18	1.03e-17	0.203598	0.0695648	MAST1, HOOK2	chr19	12948848	12950850	2003	11	3.26e-15	4.26e-06	5.51e-06	0.21395	0.0738147	MAST1, HOOK2	NA	NA	NA	NA	NA	NA	NA	NA	NA	NA	NA
High	2	NA	chr19	12957979	12958913	935	7	3.99e-26	3.47e-16	6.08e-16	0.126309	0.0788458	MAST1, HOOK2	chr19	12957979	12958913	935	7	3.59e-25	2.3e-10	4.75e-10	0.174388	0.123571	MAST1, HOOK2	NA	NA	NA	NA	NA	NA	NA	NA	NA	NA	NA
High	2	NA	chr19	12997021	12998927	1907	9	1.55e-27	4.61e-19	9.33e-19	0.124328	0.067765	KLF1	chr19	12997021	12998927	1907	9	4.45e-36	3.25e-14	1.08e-13	0.317257	0.132952	KLF1	NA	NA	NA	NA	NA	NA	NA	NA	NA	NA	NA
High	2	NA	chr19	13120555	13125726	5172	16	6.36e-40	8.38e-30	2.79e-29	-0.139243	-0.0558872	NFIX, CTC-239J10.1	chr19	13120555	13123217	2663	7	3.81e-26	5.61e-15	2.02e-14	-0.225887	-0.149518	NFIX	NA	NA	NA	NA	NA	NA	NA	NA	NA	NA	NA
High	2	NA	chr19	15310387	15312233	1847	8	1.84e-28	2.74e-29	8.94e-29	0.183914	0.124368	NOTCH3	chr19	15310387	15312233	1847	9	2.44e-29	2.07e-13	6.2e-13	0.334351	0.162622	NOTCH3	NA	NA	NA	NA	NA	NA	NA	NA	NA	NA	NA
High	2	NA	chr19	15618559	15620014	1456	8	1.77e-07	0.000201821	0.000204747	0.109615	0.070678	CYP4F22	chr19	15618559	15620014	1456	8	2.56e-18	4.43e-13	1.27e-12	0.244144	0.172382	CYP4F22	NA	NA	NA	NA	NA	NA	NA	NA	NA	NA	NA
High	2	NA	chr19	17516282	17517221	940	7	3.5e-27	3.63e-22	8.64e-22	-0.211168	-0.12463	CTD-2521M24.9, MVB12A, BST2	chr19	17516282	17517221	940	7	1.61e-18	3.23e-09	5.86e-09	-0.420567	-0.201812	CTD-2521M24.9, MVB12A, BST2	NA	NA	NA	NA	NA	NA	NA	NA	NA	NA	NA
High	2	NA	chr19	17981930	17985163	3234	16	1.46e-46	3.28e-33	1.28e-32	0.212102	0.0558292	SLC5A5	chr19	17981292	17983747	2456	13	4.3e-28	2.61e-16	1.11e-15	0.168235	0.0648061	SLC5A5	NA	NA	NA	NA	NA	NA	NA	NA	NA	NA	NA
High	2	NA	chr19	19280969	19282451	1483	10	3.49e-35	5.92e-28	1.83e-27	0.136983	0.060977	MEF2BNB-MEF2B, MEF2B	chr19	19280969	19282451	1483	11	1.7e-65	1.59e-19	9.83e-19	0.26022	0.0987217	MEF2BNB-MEF2B, MEF2B	NA	NA	NA	NA	NA	NA	NA	NA	NA	NA	NA
High	2	NA	chr19	19383613	19385393	1781	8	1.85e-07	2.63e-05	2.73e-05	0.130291	0.0630854	AC138430.4, TM6SF2	chr19	19383613	19385393	1781	8	9.21e-11	7.05e-06	8.92e-06	0.240041	0.123767	AC138430.4, TM6SF2	NA	NA	NA	NA	NA	NA	NA	NA	NA	NA	NA
High	2	NA	chr19	19647899	19649144	1246	12	1.42e-47	2.08e-31	7.52e-31	0.192651	0.1234	YJEFN3, CILP2	chr19	19647899	19649144	1246	12	1.54e-103	1.83e-38	8.36e-37	0.302604	0.22656	YJEFN3, CILP2	NA	NA	NA	NA	NA	NA	NA	NA	NA	NA	NA
High	2	NA	chr19	35520846	35521856	1011	7	3.87e-14	5.63e-09	6.86e-09	0.220526	0.0591843	SCN1B	chr19	35520846	35521856	1011	7	4.25e-26	5.99e-11	1.33e-10	0.382627	0.143483	SCN1B	NA	NA	NA	NA	NA	NA	NA	NA	NA	NA	NA
High	2	NA	chr19	35842171	35843282	1112	7	1.9e-23	1.65e-12	2.41e-12	0.10955	0.0580066	FFAR1	chr19	35842171	35843282	1112	7	7.2e-25	8.19e-12	1.99e-11	0.237088	0.156121	FFAR1	NA	NA	NA	NA	NA	NA	NA	NA	NA	NA	NA
High	2	NA	chr19	36426701	36428519	1819	11	4.3e-64	1.48e-14	2.38e-14	0.296906	0.0563048	LRFN3	chr19	36426701	36428519	1819	11	2.7e-16	4.25e-08	6.75e-08	0.185028	0.065845	LRFN3	NA	NA	NA	NA	NA	NA	NA	NA	NA	NA	NA
High	2	NA	chr19	39574186	39575027	842	10	2.71e-43	2.91e-31	1.04e-30	0.239396	0.114313	PAPL	chr19	39574186	39575027	842	10	3.18e-16	4.14e-10	8.28e-10	0.16234	0.0843433	PAPL	NA	NA	NA	NA	NA	NA	NA	NA	NA	NA	NA
High	2	NA	chr19	45407868	45409955	2088	9	2.57e-27	8.73e-28	2.68e-27	0.208572	0.090829	APOE	chr19	45407868	45409955	2088	9	1.64e-52	3.64e-22	3.08e-21	0.313774	0.142211	APOE	NA	NA	NA	NA	NA	NA	NA	NA	NA	NA	NA
High	2	NA	chr19	45663415	45664763	1349	8	9.06e-53	6.46e-43	3.67e-42	0.195286	0.0911807	MARK4	chr19	45663415	45664763	1349	8	1.72e-49	5.21e-20	3.4e-19	0.233254	0.15018	MARK4	NA	NA	NA	NA	NA	NA	NA	NA	NA	NA	NA
High	2	NA	chr19	45825730	45827305	1576	7	3.14e-55	2.58e-31	9.24e-31	0.271653	0.114991	CKM	chr19	45825730	45827305	1576	7	4.68e-20	1.62e-10	3.42e-10	0.195647	0.108463	CKM	NA	NA	NA	NA	NA	NA	NA	NA	NA	NA	NA
High	2	NA	chr19	49841252	49843922	2671	11	1.03e-55	4.73e-35	1.98e-34	0.204029	0.106682	CD37, CTC-301O7.4, TEAD2	chr19	49842035	49843922	1888	8	2.07e-11	1.05e-07	1.6e-07	0.185119	0.139846	CD37, CTC-301O7.4, TEAD2	NA	NA	NA	NA	NA	NA	NA	NA	NA	NA	NA
High	2	NA	chr19	49943812	49944964	1153	9	1.26e-35	1.67e-21	3.84e-21	0.143066	0.076494	SLC17A7	chr19	49943812	49944964	1153	9	2.44e-34	8.4e-18	4.25e-17	0.253602	0.129855	SLC17A7	NA	NA	NA	NA	NA	NA	NA	NA	NA	NA	NA
High	2	NA	chr19	50192542	50195112	2571	12	6.16e-64	2.05e-44	1.23e-43	0.268053	0.157221	ADM5, CPT1C, CTB-33G10.6	chr19	50192100	50195112	3013	14	3.29e-54	2.38e-17	1.14e-16	0.327684	0.173922	PRMT1, ADM5, CPT1C, CTB-33G10.6	NA	NA	NA	NA	NA	NA	NA	NA	NA	NA	NA
High	2	NA	chr19	50831811	50834408	2598	11	1.37e-74	3.09e-47	2.04e-46	0.247509	0.106024	NR1H2, KCNC3	chr19	50831811	50832861	1051	8	6.13e-63	3.67e-22	3.1e-21	0.360695	0.207814	KCNC3	NA	NA	NA	NA	NA	NA	NA	NA	NA	NA	NA
High	2	NA	chr19	51017123	51018946	1824	10	7.9e-46	4.64e-39	2.33e-38	0.142205	0.0969809	ASPDH	chr19	51017123	51018946	1824	10	3.74e-29	4.11e-19	2.45e-18	0.189888	0.143616	ASPDH	NA	NA	NA	NA	NA	NA	NA	NA	NA	NA	NA
High	2	NA	chr19	51219167	51220537	1371	10	2.5e-21	7.6e-15	1.24e-14	0.129219	0.0711041	SHANK1	chr19	51219167	51220537	1371	11	2.96e-69	2.18e-28	3.71e-27	0.24863	0.193039	SHANK1	NA	NA	NA	NA	NA	NA	NA	NA	NA	NA	NA
High	2	NA	chr19	55660514	55661872	1359	7	1.16e-23	4.06e-22	9.62e-22	0.140047	0.0648107	TNNT1	chr19	55660514	55661872	1359	7	5.4e-10	1.4e-06	1.9e-06	0.231283	0.084742	TNNT1	NA	NA	NA	NA	NA	NA	NA	NA	NA	NA	NA
High	2	NA	chr19	55873515	55875605	2091	10	2.97e-22	2.77e-13	4.19e-13	0.143298	0.0594569	FAM71E2	chr19	55873515	55875605	2091	10	3.08e-20	2.08e-08	3.42e-08	0.223019	0.121381	FAM71E2	NA	NA	NA	NA	NA	NA	NA	NA	NA	NA	NA
High	2	NA	chr19	56047224	56048518	1295	8	4.33e-20	2.96e-13	4.46e-13	0.115561	0.057369	SBK2	chr19	56047224	56048518	1295	8	5.3e-11	0.000163624	0.000183188	0.223593	0.101448	SBK2	NA	NA	NA	NA	NA	NA	NA	NA	NA	NA	NA
High	2	NA	chr19	56686339	56687388	1050	7	1.57e-30	2.46e-19	5.07e-19	0.305235	0.107626	NA	chr19	56686339	56687388	1050	7	1.06e-56	1.43e-15	5.56e-15	0.349184	0.193645	NA	NA	NA	NA	NA	NA	NA	NA	NA	NA	NA	NA
High	2	NA	chr19	57702020	57703860	1841	21	2.89e-50	6.23e-25	1.66e-24	-0.243871	-0.0661296	ZNF264	chr19	57702020	57703860	1841	24	4.88e-10	1.1e-05	1.37e-05	-0.274328	-0.0714126	ZNF264	NA	NA	NA	NA	NA	NA	NA	NA	NA	NA	NA
High	2	NA	chr19	57873748	57875295	1548	11	2.94e-21	6.66e-20	1.41e-19	-0.150598	-0.0802744	ZNF547, TRAPPC2P1, AC003002.4	chr19	57874541	57875295	755	10	7.24e-06	0.000222051	0.000246063	-0.184965	-0.103483	ZNF547, TRAPPC2P1, AC003002.4	NA	NA	NA	NA	NA	NA	NA	NA	NA	NA	NA
High	2	NA	chr2	45264	47889	2626	12	2.68e-70	7.39e-38	3.55e-37	0.255315	0.0634892	FAM110C	chr2	45264	47889	2626	11	5.17e-63	7.31e-18	3.73e-17	0.27527	0.116403	FAM110C	NA	NA	NA	NA	NA	NA	NA	NA	NA	NA	NA
High	2	NA	chr2	1926366	1927209	844	7	9.13e-11	2.6e-05	2.71e-05	0.118512	0.0564577	MYT1L	chr2	1926366	1927209	844	7	7.16e-33	2.25e-16	9.66e-16	0.294971	0.198561	MYT1L	NA	NA	NA	NA	NA	NA	NA	NA	NA	NA	NA
High	2	NA	chr2	10182125	10184650	2526	14	3.24e-44	3.69e-30	1.26e-29	-0.19262	-0.0993294	KLF11	chr2	10182125	10183603	1479	10	1.21e-10	2.74e-05	3.28e-05	-0.310722	-0.118712	KLF11	NA	NA	NA	NA	NA	NA	NA	NA	NA	NA	NA
High	2	NA	chr2	21265912	21267334	1423	14	3.66e-43	4.67e-28	1.45e-27	0.147789	0.0738721	APOB	chr2	21265912	21267334	1423	14	8.41e-66	2.61e-10	5.35e-10	0.276227	0.104369	APOB	NA	NA	NA	NA	NA	NA	NA	NA	NA	NA	NA
High	2	NA	chr2	29202812	29204695	1884	7	9.65e-23	4.45e-19	9.02e-19	0.11713	0.0748679	FAM179A	chr2	29202812	29204695	1884	7	9.81e-24	3.31e-14	1.09e-13	0.205071	0.159571	FAM179A	NA	NA	NA	NA	NA	NA	NA	NA	NA	NA	NA
High	2	NA	chr2	33171334	33173301	1968	7	2.37e-24	2.29e-25	6.24e-25	0.102286	0.0629743	LTBP1	chr2	33171334	33173301	1968	9	2.2e-24	3.42e-19	2.05e-18	0.204307	0.152406	LTBP1	NA	NA	NA	NA	NA	NA	NA	NA	NA	NA	NA
High	2	NA	chr2	36824259	36825888	1630	11	1.15e-48	8.19e-09	9.85e-09	0.40377	0.0757945	FEZ2	chr2	36824259	36825888	1630	13	5.57e-30	3.03e-08	4.9e-08	0.383228	0.118281	FEZ2	NA	NA	NA	NA	NA	NA	NA	NA	NA	NA	NA
High	2	NA	chr2	38762037	38763533	1497	7	3.81e-35	4.72e-15	7.76e-15	0.215692	0.0839592	RP11-541E12.1	chr2	38762037	38763533	1497	7	5.44e-11	0.000717078	0.0007706	0.142166	0.0644179	RP11-541E12.1	NA	NA	NA	NA	NA	NA	NA	NA	NA	NA	NA
High	2	NA	chr2	69614274	69615301	1028	10	1.6e-29	7.59e-07	8.37e-07	0.232528	0.0507293	GFPT1	chr2	69614107	69615301	1195	13	1.18e-60	0.000648895	0.000699574	0.283412	0.0778144	GFPT1	NA	NA	NA	NA	NA	NA	NA	NA	NA	NA	NA
High	2	NA	chr2	74725040	74725925	886	7	2.73e-12	2.09e-09	2.59e-09	0.129525	0.0821197	LBX2, AC005041.17	chr2	74725040	74725925	886	7	4.58e-19	2.07e-09	3.83e-09	0.264422	0.178483	LBX2, AC005041.17	NA	NA	NA	NA	NA	NA	NA	NA	NA	NA	NA
High	2	NA	chr2	86564053	86566113	2061	18	2.52e-140	1.93e-109	1.13e-107	0.246208	0.114168	REEP1	chr2	86564053	86566113	2061	17	1.55e-53	5.94e-31	1.39e-29	0.218971	0.137463	REEP1	NA	NA	NA	NA	NA	NA	NA	NA	NA	NA	NA
High	2	NA	chr2	88427561	88428542	982	7	1.88e-66	1.1e-35	4.75e-35	0.235153	0.11457	FABP1	chr2	88427027	88428542	1516	8	7.26e-64	1.15e-24	1.33e-23	0.436987	0.229205	FABP1	NA	NA	NA	NA	NA	NA	NA	NA	NA	NA	NA
High	2	NA	chr2	88648947	88650823	1877	8	1.5e-33	1.89e-26	5.42e-26	0.223525	0.107694	NA	chr2	88649907	88650823	917	7	1e-54	1.35e-22	1.22e-21	0.25236	0.196057	NA	NA	NA	NA	NA	NA	NA	NA	NA	NA	NA	NA
High	2	NA	chr2	96011964	96013921	1958	9	7.34e-20	2.55e-12	3.68e-12	0.111485	0.0737997	KCNIP3	chr2	96010652	96013921	3270	11	1.14e-20	5.51e-10	1.09e-09	0.263917	0.117866	KCNIP3	NA	NA	NA	NA	NA	NA	NA	NA	NA	NA	NA
High	2	NA	chr2	106959205	106959878	674	8	1.57e-26	3.79e-21	8.51e-21	0.157973	0.0933546	NA	chr2	106959205	106959878	674	8	1.24e-32	1.38e-18	7.75e-18	0.301987	0.247064	NA	NA	NA	NA	NA	NA	NA	NA	NA	NA	NA	NA
High	2	NA	chr2	111489389	111491205	1817	8	4.45e-20	7.36e-16	1.27e-15	0.0999426	0.0613906	ACOXL	chr2	111489389	111490713	1325	7	2.71e-15	1.17e-09	2.22e-09	0.182806	0.109192	ACOXL	NA	NA	NA	NA	NA	NA	NA	NA	NA	NA	NA
High	2	NA	chr2	112895559	112896214	656	8	5.23e-73	6.8e-56	6.01e-55	0.193862	0.148833	FBLN7	chr2	112895559	112896214	656	8	1.41e-23	3.74e-14	1.23e-13	0.199211	0.157601	FBLN7	NA	NA	NA	NA	NA	NA	NA	NA	NA	NA	NA
High	2	NA	chr2	118942638	118943997	1360	10	1.39e-43	9.34e-19	1.86e-18	0.172532	0.051682	AC093901.1	chr2	118942638	118943736	1099	8	3e-28	5.82e-11	1.29e-10	0.261842	0.101859	AC093901.1	NA	NA	NA	NA	NA	NA	NA	NA	NA	NA	NA
High	2	NA	chr2	121554307	121554926	620	7	6.56e-17	1.46e-13	2.24e-13	0.119818	0.0817447	GLI2	chr2	121554418	121554926	509	7	7.44e-10	2.05e-05	2.49e-05	0.268529	0.159604	GLI2	NA	NA	NA	NA	NA	NA	NA	NA	NA	NA	NA
High	2	NA	chr2	133173433	133176249	2817	15	9.72e-56	4.48e-30	1.53e-29	0.32121	0.0763684	GPR39	chr2	133173433	133176249	2817	15	1.33e-14	1.12e-11	2.68e-11	0.192381	0.0863306	GPR39	NA	NA	NA	NA	NA	NA	NA	NA	NA	NA	NA
High	2	NA	chr2	158182140	158184641	2502	8	2.22e-17	2.77e-17	5.13e-17	0.212617	0.0534869	ERMN	chr2	158182968	158184641	1674	7	8.81e-13	1.36e-10	2.9e-10	0.242412	0.104845	ERMN	NA	NA	NA	NA	NA	NA	NA	NA	NA	NA	NA
High	2	NA	chr2	161348665	161350826	2162	14	1.29e-239	6.8e-151	1.01e-148	0.247674	0.152736	RBMS1	chr2	161349579	161351392	1814	13	1.15e-18	3.33e-14	1.1e-13	0.254513	0.155942	RBMS1	NA	NA	NA	NA	NA	NA	NA	NA	NA	NA	NA
High	2	NA	chr2	162930244	162932048	1805	11	1.74e-46	9.56e-13	1.41e-12	0.198219	0.055715	AC008063.2, DPP4	chr2	162930666	162932048	1383	8	2.2e-29	0.00212925	0.00223437	0.312097	0.112986	AC008063.2, DPP4	NA	NA	NA	NA	NA	NA	NA	NA	NA	NA	NA
High	2	NA	chr2	167231969	167233070	1102	9	7.37e-28	3.37e-15	5.6e-15	0.156808	0.05558	SCN9A	chr2	167231969	167233070	1102	9	1.08e-07	2.16e-05	2.62e-05	0.134627	0.0523937	SCN9A	NA	NA	NA	NA	NA	NA	NA	NA	NA	NA	NA
High	2	NA	chr2	170335723	170336837	1115	8	6.36e-60	8.57e-45	5.23e-44	0.207021	0.134065	BBS5, RP11-724O16.1	chr2	170335723	170336455	733	7	1.71e-06	0.000313147	0.000342848	0.193076	0.104836	BBS5, RP11-724O16.1	NA	NA	NA	NA	NA	NA	NA	NA	NA	NA	NA
High	2	NA	chr2	176982108	176984634	2527	9	3.18e-16	3e-11	4.08e-11	-0.215744	-0.0828065	HOXD10	chr2	176980837	176983285	2449	12	2.11e-17	4.14e-14	1.35e-13	-0.239103	-0.160811	HOXD10	NA	NA	NA	NA	NA	NA	NA	NA	NA	NA	NA
High	2	NA	chr2	189155606	189158094	2489	18	1.17e-78	1.7e-69	2.44e-68	0.217293	0.112551	GULP1	chr2	189155606	189158094	2489	18	7.42e-35	1.11e-18	6.28e-18	0.169591	0.0651282	GULP1	NA	NA	NA	NA	NA	NA	NA	NA	NA	NA	NA
High	2	NA	chr2	198650208	198651576	1369	10	1.6e-16	6.2e-11	8.27e-11	-0.159815	-0.0693185	BOLL	chr2	198650208	198651576	1369	10	1.38e-23	3.19e-11	7.25e-11	-0.255212	-0.163094	BOLL	NA	NA	NA	NA	NA	NA	NA	NA	NA	NA	NA
High	2	NA	chr2	217497617	217499384	1768	11	1.38e-20	9.87e-20	2.08e-19	0.107753	0.0519162	IGFBP2	chr2	217497617	217499384	1768	11	1.4e-28	1.34e-17	6.61e-17	0.144347	0.0828586	IGFBP2	NA	NA	NA	NA	NA	NA	NA	NA	NA	NA	NA
High	2	NA	chr2	220424853	220428308	3456	11	5.81e-19	4.92e-15	8.07e-15	0.12911	0.0543564	OBSL1	chr2	220424259	220428308	4050	14	2.46e-27	7.01e-23	6.51e-22	0.215211	0.137937	RP11-256I23.2, OBSL1	NA	NA	NA	NA	NA	NA	NA	NA	NA	NA	NA
High	2	NA	chr2	233877857	233878714	858	7	1.81e-22	4.58e-15	7.54e-15	0.0807984	0.0539871	AC106876.2, NGEF	chr2	233877857	233879149	1293	9	1.52e-36	2.35e-15	8.93e-15	0.25837	0.138606	AC106876.2, NGEF	NA	NA	NA	NA	NA	NA	NA	NA	NA	NA	NA
High	2	NA	chr2	240428153	240429013	861	7	1.14e-20	3.18e-09	3.91e-09	0.189084	0.0689967	NA	chr2	240428153	240429013	861	8	2.39e-27	2.03e-12	5.35e-12	0.240509	0.150984	NA	NA	NA	NA	NA	NA	NA	NA	NA	NA	NA	NA
High	2	NA	chr2	242800973	242802192	1220	9	2.93e-31	2.8e-20	6.04e-20	0.0905834	0.0515346	PDCD1	chr2	242800973	242802192	1220	9	2.31e-21	7.78e-15	2.76e-14	0.165518	0.123289	PDCD1	NA	NA	NA	NA	NA	NA	NA	NA	NA	NA	NA
High	2	NA	chr2	242810917	242812631	1715	8	1.42e-22	2.32e-16	4.11e-16	0.089992	0.0544718	CXXC11	chr2	242810917	242812631	1715	7	1.84e-14	4.16e-10	8.32e-10	0.173818	0.12542	CXXC11	NA	NA	NA	NA	NA	NA	NA	NA	NA	NA	NA
High	2	NA	chr20	1205357	1207383	2027	11	2.55e-52	2.53e-44	1.5e-43	0.122191	0.0829388	RAD21L1	chr20	1205357	1207383	2027	13	1.4e-43	1.52e-27	2.38e-26	0.28694	0.134748	RAD21L1	NA	NA	NA	NA	NA	NA	NA	NA	NA	NA	NA
High	2	NA	chr20	3730325	3733637	3313	9	1.7e-10	3.94e-09	4.82e-09	0.133139	0.0632492	HSPA12B	chr20	3730325	3733476	3152	8	2.16e-42	1.85e-16	8.01e-16	0.294837	0.180185	HSPA12B	NA	NA	NA	NA	NA	NA	NA	NA	NA	NA	NA
High	2	NA	chr20	6032689	6035902	3214	10	2.25e-14	1.41e-16	2.53e-16	0.245319	0.0894925	LRRN4	chr20	6032689	6035902	3214	10	8.07e-27	2.59e-13	7.64e-13	0.321193	0.154225	LRRN4	NA	NA	NA	NA	NA	NA	NA	NA	NA	NA	NA
High	2	NA	chr20	30028062	30028893	832	7	2.49e-10	1.31e-07	1.49e-07	0.122589	0.0632323	DEFB123	chr20	30028062	30028893	832	7	1.64e-32	7.12e-16	2.87e-15	0.263702	0.200308	DEFB123	NA	NA	NA	NA	NA	NA	NA	NA	NA	NA	NA
High	2	NA	chr20	30308440	30311963	3524	18	5.35e-157	3.06e-54	2.58e-53	0.400456	0.0720749	AL160175.1, BCL2L1	chr20	30308440	30311703	3264	17	8.63e-36	6.39e-14	2.04e-13	0.249929	0.060528	AL160175.1, BCL2L1	NA	NA	NA	NA	NA	NA	NA	NA	NA	NA	NA
High	2	NA	chr20	30406582	30407388	807	12	5.09e-85	1.33e-43	7.72e-43	0.176452	0.0873172	MYLK2	chr20	30406582	30407388	807	12	4.49e-68	2.55e-13	7.55e-13	0.27793	0.138672	MYLK2	NA	NA	NA	NA	NA	NA	NA	NA	NA	NA	NA
High	2	NA	chr20	30777558	30779307	1750	8	1.76e-41	7.6e-35	3.15e-34	0.200201	0.15469	TSPY26P	chr20	30777558	30779307	1750	8	3.01e-43	2.2e-22	1.93e-21	0.294498	0.218089	TSPY26P	NA	NA	NA	NA	NA	NA	NA	NA	NA	NA	NA
High	2	NA	chr20	31407338	31408213	876	7	4.05e-14	4.05e-06	4.32e-06	0.205333	0.0562259	MAPRE1	chr20	31407338	31408213	876	10	4.16e-74	1.18e-06	1.61e-06	0.47242	0.0960911	MAPRE1	NA	NA	NA	NA	NA	NA	NA	NA	NA	NA	NA
High	2	NA	chr20	31754868	31756024	1157	7	5.45e-15	4.09e-13	6.15e-13	0.105219	0.0718617	BPIFA2	chr20	31754868	31756024	1157	7	5.04e-31	2.96e-13	8.68e-13	0.32816	0.162652	BPIFA2	NA	NA	NA	NA	NA	NA	NA	NA	NA	NA	NA
High	2	NA	chr20	31780882	31781697	816	8	9.51e-28	4.26e-17	7.8e-17	0.104163	0.0667107	BPIFA4P	chr20	31780882	31781697	816	8	1.03e-58	2.2e-24	2.42e-23	0.331408	0.214402	BPIFA4P	NA	NA	NA	NA	NA	NA	NA	NA	NA	NA	NA
High	2	NA	chr20	31870206	31871352	1147	9	4.78e-22	7.25e-18	1.38e-17	0.113291	0.0682644	BPIFB1	chr20	31870206	31871352	1147	8	1.12e-35	5.74e-13	1.62e-12	0.256651	0.161787	BPIFB1	NA	NA	NA	NA	NA	NA	NA	NA	NA	NA	NA
High	2	NA	chr20	35503983	35504553	571	7	1.76e-45	5.78e-32	2.13e-31	0.142908	0.0765699	TLDC2	chr20	35503983	35504553	571	7	7.96e-142	1.08e-32	3.18e-31	0.353378	0.253182	TLDC2	NA	NA	NA	NA	NA	NA	NA	NA	NA	NA	NA
High	2	NA	chr20	42186621	42187837	1217	8	1.34e-117	2.39e-83	5.52e-82	0.212366	0.14302	SGK2	chr20	42186621	42187837	1217	8	1.98e-119	5.34e-34	1.67e-32	0.386277	0.292118	SGK2	NA	NA	NA	NA	NA	NA	NA	NA	NA	NA	NA
High	2	NA	chr20	42983920	42984878	959	12	4.52e-72	9.8e-59	9.57e-58	0.111399	0.0783393	HNF4A	chr20	42983920	42984878	959	12	1.58e-110	7.73e-44	5.97e-42	0.341203	0.24849	HNF4A	NA	NA	NA	NA	NA	NA	NA	NA	NA	NA	NA
High	2	NA	chr20	43029468	43029997	530	8	2.77e-81	2.84e-59	2.82e-58	0.143386	0.112136	HNF4A	chr20	43028501	43029997	1497	9	5.86e-72	8.47e-28	1.35e-26	0.349765	0.230281	HNF4A	NA	NA	NA	NA	NA	NA	NA	NA	NA	NA	NA
High	2	NA	chr20	43729410	43730241	832	11	2.65e-13	7.59e-09	9.16e-09	0.12244	0.050999	KCNS1	chr20	43729410	43730241	832	11	1.4e-09	1.81e-05	2.21e-05	0.10862	0.0584272	KCNS1	NA	NA	NA	NA	NA	NA	NA	NA	NA	NA	NA
High	2	NA	chr20	44451667	44453207	1541	9	9.36e-52	6.33e-33	2.45e-32	0.268913	0.0973804	TNNC2	chr20	44451667	44453207	1541	9	6.72e-48	1.39e-24	1.58e-23	0.295367	0.145546	TNNC2	NA	NA	NA	NA	NA	NA	NA	NA	NA	NA	NA
High	2	NA	chr20	44880263	44882514	2252	8	1.29e-27	2.3e-14	3.68e-14	0.144407	0.066802	CDH22	chr20	44880263	44882514	2252	8	1.1e-28	1.76e-13	5.31e-13	0.330715	0.129951	CDH22	NA	NA	NA	NA	NA	NA	NA	NA	NA	NA	NA
High	2	NA	chr20	45141911	45142336	426	7	2.91e-59	4.73e-44	2.78e-43	-0.239355	-0.173862	ZNF334	chr20	45141911	45142336	426	7	7.74e-07	5.04e-05	5.88e-05	-0.185854	-0.172331	ZNF334	NA	NA	NA	NA	NA	NA	NA	NA	NA	NA	NA
High	2	NA	chr20	51587797	51590841	3045	11	1.63e-81	3.74e-58	3.58e-57	-0.330331	-0.0952412	TSHZ2	chr20	51587797	51590841	3045	11	9.71e-34	7.47e-18	3.8e-17	-0.407252	-0.12695	TSHZ2	NA	NA	NA	NA	NA	NA	NA	NA	NA	NA	NA
High	2	NA	chr20	57615398	57618487	3090	11	3.56e-72	7.58e-46	4.85e-45	0.402166	0.104892	SLMO2	chr20	57615398	57618487	3090	11	1.13e-47	6.29e-16	2.56e-15	0.355631	0.159803	SLMO2	NA	NA	NA	NA	NA	NA	NA	NA	NA	NA	NA
High	2	NA	chr20	61001775	61003303	1529	8	2.79e-54	4.55e-44	2.68e-43	0.0964433	0.0752751	RBBP8NL	chr20	61001775	61003303	1529	8	1.34e-59	5.61e-27	8.32e-26	0.256941	0.203792	RBBP8NL	NA	NA	NA	NA	NA	NA	NA	NA	NA	NA	NA
High	2	NA	chr20	61866960	61867533	574	8	2.08e-49	5.71e-32	2.11e-31	0.19491	0.0986152	BIRC7	chr20	61866960	61867533	574	8	1.49e-09	0.000356995	0.000390005	0.192873	0.0901914	BIRC7	NA	NA	NA	NA	NA	NA	NA	NA	NA	NA	NA
High	2	NA	chr20	62037503	62038660	1158	7	1.17e-07	1.02e-06	1.11e-06	0.113701	0.0618803	KCNQ2	chr20	62037503	62038660	1158	7	9.55e-52	5.39e-17	2.47e-16	0.354747	0.235934	KCNQ2	NA	NA	NA	NA	NA	NA	NA	NA	NA	NA	NA
High	2	NA	chr20	62178498	62179752	1255	7	2.52e-34	9e-21	1.99e-20	0.17057	0.0947872	SRMS	chr20	62178498	62179752	1255	7	4.35e-17	2.86e-09	5.23e-09	0.164509	0.127827	SRMS	NA	NA	NA	NA	NA	NA	NA	NA	NA	NA	NA
High	2	NA	chr20	62400520	62403096	2577	7	1.41e-21	3.1e-14	4.89e-14	0.168046	0.067593	ZBTB46	chr20	62400520	62403096	2577	7	6.41e-30	8.87e-14	2.76e-13	0.313896	0.152287	ZBTB46	NA	NA	NA	NA	NA	NA	NA	NA	NA	NA	NA
High	2	NA	chr20	62737547	62739073	1527	11	6.3e-11	4.28e-10	5.47e-10	0.0786612	0.0529535	NPBWR2	chr20	62737547	62739073	1527	11	8.39e-61	2.61e-26	3.52e-25	0.268835	0.159121	NPBWR2	NA	NA	NA	NA	NA	NA	NA	NA	NA	NA	NA
High	2	NA	chr21	38068043	38070148	2106	9	7.14e-13	2.56e-11	3.51e-11	-0.103456	-0.0602085	NA	chr21	38067741	38070823	3083	18	2.63e-24	4.51e-13	1.29e-12	-0.207288	-0.130364	NA	NA	NA	NA	NA	NA	NA	NA	NA	NA	NA	NA
High	2	NA	chr21	38076709	38079403	2695	14	1.46e-14	1.18e-15	2.01e-15	-0.0895735	-0.0633469	SIM2	chr21	38076709	38079403	2695	14	2.3e-21	3.35e-17	1.57e-16	-0.219531	-0.177686	SIM2	NA	NA	NA	NA	NA	NA	NA	NA	NA	NA	NA
High	2	NA	chr21	38935977	38937316	1340	7	3.63e-29	3.84e-18	7.42e-18	0.193083	0.114596	NA	chr21	38935977	38937316	1340	7	6.04e-12	5.93e-08	9.29e-08	0.215873	0.136102	NA	NA	NA	NA	NA	NA	NA	NA	NA	NA	NA	NA
High	2	NA	chr21	45705175	45706101	927	12	5.59e-46	4.61e-21	1.03e-20	0.187522	0.0866108	AIRE	chr21	45705175	45706101	927	13	3.68e-31	1.24e-13	3.8e-13	0.198972	0.12382	AIRE	NA	NA	NA	NA	NA	NA	NA	NA	NA	NA	NA
High	2	NA	chr21	46844971	46846468	1498	7	8.57e-12	3.69e-08	4.3e-08	0.103949	0.052185	COL18A1, COL18A1-AS1	chr21	46844971	46846468	1498	7	2.37e-12	7.32e-07	1.02e-06	0.190659	0.101544	COL18A1, COL18A1-AS1	NA	NA	NA	NA	NA	NA	NA	NA	NA	NA	NA
High	2	NA	chr21	46874243	46876904	2662	9	7.21e-21	2.19e-16	3.91e-16	0.130581	0.0748232	COL18A1	chr21	46875142	46876904	1763	8	7.28e-36	5.57e-14	1.79e-13	0.309679	0.158822	COL18A1	NA	NA	NA	NA	NA	NA	NA	NA	NA	NA	NA
High	2	NA	chr22	30901249	30902642	1394	10	1.02e-25	1.43e-09	1.79e-09	0.144566	0.0532159	SEC14L4	chr22	30901249	30902642	1394	10	6.52e-19	1.59e-10	3.37e-10	0.214896	0.117022	SEC14L4	NA	NA	NA	NA	NA	NA	NA	NA	NA	NA	NA
High	2	NA	chr22	42949526	42950376	851	9	1.37e-08	0.000148306	0.000150882	0.135469	0.0706415	SERHL2	chr22	42949526	42949946	421	8	5.09e-12	0.0001624	0.000181868	0.233704	0.105311	SERHL2	NA	NA	NA	NA	NA	NA	NA	NA	NA	NA	NA
High	2	NA	chr22	44568337	44568812	476	9	5.92e-14	3.92e-09	4.81e-09	0.11571	0.061993	PARVB	chr22	44568337	44568812	476	9	1.33e-08	6.88e-06	8.71e-06	0.114487	0.0689455	PARVB	NA	NA	NA	NA	NA	NA	NA	NA	NA	NA	NA
High	2	NA	chr22	50585197	50585427	231	8	2.84e-15	3.5e-10	4.49e-10	0.117205	0.0578515	MOV10L1	chr22	50585197	50585427	231	8	6.25e-44	6.84e-21	4.96e-20	0.213845	0.168129	MOV10L1	NA	NA	NA	NA	NA	NA	NA	NA	NA	NA	NA
High	2	NA	chr3	10436197	10436688	492	7	5.95e-10	0.000174174	0.000176913	0.175182	0.05763	ATP2B2, MIR885	chr3	10436197	10437269	1073	8	6.82e-29	7.72e-12	1.88e-11	0.248756	0.159334	ATP2B2, MIR885	NA	NA	NA	NA	NA	NA	NA	NA	NA	NA	NA
High	2	NA	chr3	11762192	11763707	1516	7	3.06e-27	6.3e-12	8.9e-12	0.18037	0.0741953	VGLL4, AC090939.1	chr3	11762192	11763707	1516	8	9.21e-36	0.000101445	0.000115408	0.373659	0.153518	VGLL4, AC090939.1	NA	NA	NA	NA	NA	NA	NA	NA	NA	NA	NA
High	2	NA	chr3	13678918	13679636	719	7	3.13e-31	6.37e-23	1.56e-22	0.194312	0.117112	FBLN2	chr3	13678918	13679636	719	7	3.33e-105	8.89e-25	1.03e-23	0.360517	0.218514	FBLN2	NA	NA	NA	NA	NA	NA	NA	NA	NA	NA	NA
High	2	NA	chr3	14443428	14444175	748	10	1.41e-41	2.03e-15	3.42e-15	0.284913	0.0772396	SLC6A6	chr3	14443428	14444175	748	9	5.24e-25	2.13e-06	2.85e-06	0.358912	0.113827	SLC6A6	NA	NA	NA	NA	NA	NA	NA	NA	NA	NA	NA
High	2	NA	chr3	29322342	29323182	841	8	1.26e-82	1.43e-40	7.48e-40	0.20551	0.116415	RBMS3, RBMS3-AS3	chr3	29322342	29323182	841	9	3.14e-13	1e-06	1.38e-06	0.148896	0.0836862	RBMS3, RBMS3-AS3	NA	NA	NA	NA	NA	NA	NA	NA	NA	NA	NA
High	2	NA	chr3	49459143	49460521	1379	9	1.73e-20	2.73e-19	5.59e-19	0.127177	0.0689912	NICN1-AS1, AMT, NICN1	chr3	49459143	49460521	1379	10	6.44e-08	0.00547326	0.00565777	0.16521	0.0610352	NICN1-AS1, AMT, NICN1	NA	NA	NA	NA	NA	NA	NA	NA	NA	NA	NA
High	2	NA	chr3	50358972	50360690	1719	14	2.01e-32	8.86e-08	1.02e-07	0.226722	0.0569645	HYAL2, TUSC2	chr3	50359363	50360690	1328	9	1.71e-12	8.07e-06	1.02e-05	0.186774	0.0909861	HYAL2, TUSC2	NA	NA	NA	NA	NA	NA	NA	NA	NA	NA	NA
High	2	NA	chr3	69811645	69812973	1329	7	9.95e-13	1.23e-07	1.4e-07	0.105964	0.0585176	MITF	chr3	69811645	69812973	1329	7	1.14e-11	7.71e-05	8.89e-05	0.203522	0.133794	MITF	NA	NA	NA	NA	NA	NA	NA	NA	NA	NA	NA
High	2	NA	chr3	109034944	109036102	1159	7	1.95e-13	5.94e-12	8.41e-12	0.115271	0.0801134	DPPA2	chr3	109034944	109036102	1159	8	1.01e-34	3.71e-12	9.39e-12	0.329343	0.20076	DPPA2	NA	NA	NA	NA	NA	NA	NA	NA	NA	NA	NA
High	2	NA	chr3	112359488	112360446	959	8	1.65e-19	1.97e-14	3.15e-14	0.0819913	0.0515161	CCDC80	chr3	112359488	112360446	959	8	6.45e-14	3.69e-09	6.65e-09	0.137596	0.102468	CCDC80	NA	NA	NA	NA	NA	NA	NA	NA	NA	NA	NA
High	2	NA	chr3	118864587	118865478	892	14	3.6e-23	1.62e-13	2.48e-13	0.142047	0.0589705	C3orf30, IGSF11	chr3	118864587	118865478	892	15	1.92e-24	4.32e-10	8.62e-10	0.213448	0.115091	C3orf30, IGSF11	NA	NA	NA	NA	NA	NA	NA	NA	NA	NA	NA
High	2	NA	chr3	120626135	120627170	1036	7	7.42e-87	6.48e-53	5.26e-52	0.265522	0.194015	STXBP5L	chr3	120626135	120628291	2157	10	4.69e-67	8.91e-22	7.12e-21	0.355277	0.239901	STXBP5L	NA	NA	NA	NA	NA	NA	NA	NA	NA	NA	NA
High	2	NA	chr3	122513738	122514814	1077	9	4.7e-49	2.87e-14	4.54e-14	0.190493	0.0545609	DIRC2	chr3	122513738	122514814	1077	9	2.36e-25	3.19e-05	3.8e-05	0.19482	0.0542147	DIRC2	NA	NA	NA	NA	NA	NA	NA	NA	NA	NA	NA
High	2	NA	chr3	133613567	133615880	2314	14	3.03e-71	3.32e-51	2.51e-50	0.163202	0.110479	RAB6B	chr3	133613567	133615880	2314	15	2.86e-37	3.7e-15	1.38e-14	0.237454	0.0993321	RAB6B	NA	NA	NA	NA	NA	NA	NA	NA	NA	NA	NA
High	2	NA	chr3	150690183	150691510	1328	9	1.24e-67	2.45e-40	1.28e-39	0.257524	0.15419	CLRN1-AS1, RP11-166N6.2, CLRN1	chr3	150690183	150691510	1328	9	1.8e-51	9.77e-24	1.01e-22	0.358125	0.245288	CLRN1-AS1, RP11-166N6.2, CLRN1	NA	NA	NA	NA	NA	NA	NA	NA	NA	NA	NA
High	2	NA	chr3	167097564	167098267	704	10	7.53e-72	6.62e-49	4.64e-48	0.15277	0.0887836	ZBBX	chr3	167097564	167098267	704	10	3.97e-06	0.000227189	0.000251618	0.196579	0.0791681	ZBBX	NA	NA	NA	NA	NA	NA	NA	NA	NA	NA	NA
High	2	NA	chr3	169899570	169900473	904	7	9.81e-52	3.85e-17	7.08e-17	0.212675	0.0856541	NA	chr3	169899570	169900473	904	7	4.79e-24	6.05e-06	7.72e-06	0.291561	0.132982	NA	NA	NA	NA	NA	NA	NA	NA	NA	NA	NA	NA
High	2	NA	chr3	183957821	183960177	2357	14	7.88e-39	1.99e-25	5.44e-25	0.162397	0.0647429	EIF2B5, VWA5B2, MIR1224, ALG3	chr3	183957794	183960177	2384	15	8.22e-92	6.19e-39	3e-37	0.334008	0.186066	EIF2B5, VWA5B2, MIR1224, ALG3	NA	NA	NA	NA	NA	NA	NA	NA	NA	NA	NA
High	2	NA	chr3	194118166	194120150	1985	9	2.52e-19	4.36e-20	9.34e-20	-0.0965717	-0.0613487	GP5	chr3	194118166	194120150	1985	9	7.41e-26	1.23e-14	4.24e-14	-0.247744	-0.151178	GP5	NA	NA	NA	NA	NA	NA	NA	NA	NA	NA	NA
High	2	NA	chr3	195942717	195943636	920	9	8.54e-28	3.79e-17	6.97e-17	0.153902	0.0659206	SLC51A, PCYT1A	chr3	195942717	195943636	920	9	1.63e-44	3.03e-16	1.28e-15	0.232885	0.148292	SLC51A, PCYT1A	NA	NA	NA	NA	NA	NA	NA	NA	NA	NA	NA
High	2	NA	chr3	197401134	197402207	1074	10	4.92e-107	2.46e-59	2.46e-58	0.282136	0.169877	KIAA0226, MIR922	chr3	197401399	197402207	809	9	2.73e-08	3.14e-05	3.74e-05	0.226976	0.14814	KIAA0226, MIR922	NA	NA	NA	NA	NA	NA	NA	NA	NA	NA	NA
High	2	NA	chr4	1503917	1505838	1922	11	7.16e-39	5.98e-18	1.14e-17	0.330331	0.0904603	NA	chr4	1503238	1505838	2601	12	5.4e-91	4.58e-27	6.84e-26	0.479576	0.202917	NA	NA	NA	NA	NA	NA	NA	NA	NA	NA	NA	NA
High	2	NA	chr4	1577932	1580377	2446	12	2.38e-19	1.8e-15	3.03e-15	0.126853	0.0727494	RP11-1398P2.1	chr4	1577932	1580132	2201	11	2.94e-12	2.72e-07	3.94e-07	0.204138	0.128528	RP11-1398P2.1	NA	NA	NA	NA	NA	NA	NA	NA	NA	NA	NA
High	2	NA	chr4	3287376	3289826	2451	9	5.03e-30	2.78e-17	5.14e-17	0.204219	0.0871963	NA	chr4	3287376	3288876	1501	7	7.57e-27	1.07e-10	2.31e-10	0.2516	0.163335	NA	NA	NA	NA	NA	NA	NA	NA	NA	NA	NA	NA
High	2	NA	chr4	46126066	46126448	383	7	1.2e-12	1.34e-09	1.68e-09	0.186026	0.101353	GABRG1	chr4	46126066	46126448	383	7	1.81e-08	0.000612088	0.000661134	0.240507	0.0980723	GABRG1	NA	NA	NA	NA	NA	NA	NA	NA	NA	NA	NA
High	2	NA	chr4	46390832	46392972	2141	19	2.54e-79	2.69e-63	3e-62	0.199877	0.0823478	RP11-436F23.1, GABRA2	chr4	46390832	46392972	2141	22	9.52e-31	2.36e-21	1.78e-20	0.166586	0.0808405	RP11-436F23.1, GABRA2	NA	NA	NA	NA	NA	NA	NA	NA	NA	NA	NA
High	2	NA	chr4	53727431	53729461	2031	11	1.44e-65	3.48e-31	1.24e-30	0.209783	0.0726818	RASL11B	chr4	53727431	53729461	2031	11	2.93e-69	1.28e-17	6.32e-17	0.292689	0.0945709	RASL11B	NA	NA	NA	NA	NA	NA	NA	NA	NA	NA	NA
High	2	NA	chr4	56501441	56503521	2081	15	1.51e-41	8.2e-29	2.64e-28	0.195247	0.0781125	NMU	chr4	56502116	56502864	749	10	4.06e-07	0.0027717	0.00289719	0.113529	0.0640615	NMU	NA	NA	NA	NA	NA	NA	NA	NA	NA	NA	NA
High	2	NA	chr4	95678703	95680414	1712	10	3.67e-57	1.82e-49	1.31e-48	0.246242	0.180842	BMPR1B	chr4	95678703	95680414	1712	10	5.12e-164	1.51e-42	1.05e-40	0.406937	0.25454	BMPR1B	NA	NA	NA	NA	NA	NA	NA	NA	NA	NA	NA
High	2	NA	chr4	111560462	111562545	2084	9	3.56e-20	1.43e-14	2.31e-14	-0.184116	-0.0750914	PITX2	chr4	111560462	111563111	2650	10	6.05e-31	4.16e-20	2.75e-19	-0.266725	-0.181377	PITX2	NA	NA	NA	NA	NA	NA	NA	NA	NA	NA	NA
High	2	NA	chr4	118954386	118955501	1116	7	4e-44	4.92e-39	2.46e-38	0.207881	0.160344	NDST3	chr4	118954386	118955501	1116	7	8.51e-27	4.23e-16	1.75e-15	0.25999	0.192081	NDST3	NA	NA	NA	NA	NA	NA	NA	NA	NA	NA	NA
High	2	NA	chr4	119808935	119810092	1158	8	2.67e-26	2.55e-20	5.52e-20	0.0965902	0.0601489	SYNPO2	chr4	119809845	119810092	248	7	2.04e-08	1.19e-05	1.47e-05	0.0955692	0.0615533	SYNPO2	NA	NA	NA	NA	NA	NA	NA	NA	NA	NA	NA
High	2	NA	chr4	141676849	141678312	1464	7	8.11e-66	1.56e-56	1.41e-55	0.259707	0.140163	RP11-102N12.3, TBC1D9	chr4	141676849	141678312	1464	7	7.03e-32	2.08e-17	1e-16	0.277075	0.173466	RP11-102N12.3, TBC1D9	NA	NA	NA	NA	NA	NA	NA	NA	NA	NA	NA
High	2	NA	chr4	154604770	154606177	1408	7	1.34e-34	1.7e-34	6.99e-34	0.205825	0.153796	NA	chr4	154604770	154606177	1408	7	1.85e-41	1.58e-20	1.09e-19	0.279998	0.221436	NA	NA	NA	NA	NA	NA	NA	NA	NA	NA	NA	NA
High	2	NA	chr4	184020261	184021405	1145	7	1.19e-37	1.51e-12	2.2e-12	0.210115	0.0838154	WWC2, WWC2-AS2	chr4	184020261	184021405	1145	8	1.38e-20	8.32e-11	1.82e-10	0.249539	0.122421	WWC2, WWC2-AS2	NA	NA	NA	NA	NA	NA	NA	NA	NA	NA	NA
High	2	NA	chr4	186434993	186436021	1029	8	9.96e-23	1.02e-07	1.16e-07	0.260108	0.0664649	PDLIM3	chr4	186434993	186436021	1029	8	2.6e-30	4.71e-10	9.35e-10	0.351742	0.156096	PDLIM3	NA	NA	NA	NA	NA	NA	NA	NA	NA	NA	NA
High	2	NA	chr5	139839	140418	580	7	1.69e-30	8.63e-22	2.02e-21	0.160823	0.100024	CTD-2231H16.1, PLEKHG4B	chr5	139839	140418	580	7	1.6e-22	3.2e-12	8.18e-12	0.270443	0.189174	CTD-2231H16.1, PLEKHG4B	NA	NA	NA	NA	NA	NA	NA	NA	NA	NA	NA
High	2	NA	chr5	850745	851892	1148	9	1.39e-34	7.23e-27	2.12e-26	0.18244	0.114118	ZDHHC11, BRD9	chr5	850745	851892	1148	9	5.06e-59	6.75e-22	5.49e-21	0.315858	0.229605	ZDHHC11, BRD9	NA	NA	NA	NA	NA	NA	NA	NA	NA	NA	NA
High	2	NA	chr5	36606102	36607417	1316	16	5.72e-67	1.3e-48	9.03e-48	0.255882	0.13519	SLC1A3	chr5	36606102	36606601	500	7	7.23e-09	0.00231256	0.00242294	0.179593	0.0695902	SLC1A3	NA	NA	NA	NA	NA	NA	NA	NA	NA	NA	NA
High	2	NA	chr5	38445220	38446192	973	9	6.46e-28	3.05e-16	5.38e-16	0.150478	0.0823215	EGFLAM	chr5	38445220	38446192	973	9	2.62e-49	4.54e-23	4.32e-22	0.301324	0.203718	EGFLAM	NA	NA	NA	NA	NA	NA	NA	NA	NA	NA	NA
High	2	NA	chr5	52774551	52776694	2144	9	6.82e-76	3.84e-58	3.66e-57	0.207671	0.134443	FST	chr5	52774551	52776694	2144	9	3.15e-76	1.75e-26	2.4e-25	0.288701	0.186486	FST	NA	NA	NA	NA	NA	NA	NA	NA	NA	NA	NA
High	2	NA	chr5	53813260	53814625	1366	8	1.16e-63	4.07e-41	2.18e-40	0.126802	0.0678298	SNX18	chr5	53813164	53814625	1462	9	3.67e-29	1.03e-14	3.6e-14	0.21807	0.141929	SNX18	NA	NA	NA	NA	NA	NA	NA	NA	NA	NA	NA
High	2	NA	chr5	55529124	55530254	1131	7	6.27e-38	2.25e-25	6.15e-25	0.22494	0.125129	ANKRD55	chr5	55529124	55530254	1131	7	5.46e-21	7.4e-12	1.81e-11	0.266602	0.193635	ANKRD55	NA	NA	NA	NA	NA	NA	NA	NA	NA	NA	NA
High	2	NA	chr5	74349644	74350815	1172	7	2.43e-21	9.56e-13	1.41e-12	0.206084	0.0709715	NA	chr5	74349644	74350815	1172	7	2.92e-15	2.14e-08	3.52e-08	0.277439	0.112493	NA	NA	NA	NA	NA	NA	NA	NA	NA	NA	NA	NA
High	2	NA	chr5	83016630	83017921	1292	10	1.36e-44	7.2e-18	1.37e-17	0.222436	0.117363	HAPLN1	chr5	83016630	83018422	1793	13	1.31e-26	4.63e-19	2.74e-18	0.225938	0.13247	HAPLN1	NA	NA	NA	NA	NA	NA	NA	NA	NA	NA	NA
High	2	NA	chr5	92928458	92932481	4024	18	6.51e-16	3.5e-20	7.51e-20	-0.12573	-0.0546699	NR2F1	chr5	92928615	92932481	3867	17	2.91e-28	1.95e-13	5.85e-13	-0.217617	-0.112988	NR2F1	NA	NA	NA	NA	NA	NA	NA	NA	NA	NA	NA
High	2	NA	chr5	111753754	111756360	2607	13	1.35e-49	2.8e-42	1.56e-41	0.244568	0.139192	EPB41L4A-AS2, EPB41L4A	chr5	111754296	111756360	2065	10	7.97e-18	3.4e-11	7.7e-11	0.301553	0.182101	EPB41L4A-AS2, EPB41L4A	NA	NA	NA	NA	NA	NA	NA	NA	NA	NA	NA
High	2	NA	chr5	115908322	115913291	4970	19	3.36e-55	6.42e-61	6.63e-60	0.152947	0.0757103	CTB-118N6.2, SEMA6A	chr5	115907550	115912383	4834	20	3.6e-40	2.53e-36	9.97e-35	0.31248	0.124418	CTB-118N6.2, SEMA6A	NA	NA	NA	NA	NA	NA	NA	NA	NA	NA	NA
High	2	NA	chr5	125929611	125931275	1665	11	1.27e-40	2.84e-20	6.14e-20	0.254028	0.0763075	ALDH7A1	chr5	125929132	125931275	2144	11	1.26e-18	7.27e-11	1.59e-10	0.239957	0.077792	ALDH7A1	NA	NA	NA	NA	NA	NA	NA	NA	NA	NA	NA
High	2	NA	chr5	140260961	140261810	850	7	1.02e-11	1e-07	1.14e-07	-0.0922264	-0.0513901	PCDHA1, PCDHA2, PCDHA3, PCDHA4, PCDHA5, PCDHA6, PCDHA7, PCDHA8, PCDHA9, PCDHA10, PCDHA11, PCDHA12, PCDHA13	chr5	140260925	140262304	1380	9	7.89e-23	7.97e-13	2.21e-12	-0.245925	-0.11617	PCDHA1, PCDHA2, PCDHA3, PCDHA4, PCDHA5, PCDHA6, PCDHA7, PCDHA8, PCDHA9, PCDHA10, PCDHA11, PCDHA12, PCDHA13	NA	NA	NA	NA	NA	NA	NA	NA	NA	NA	NA
High	2	NA	chr5	141392688	141393931	1244	7	1.06e-24	2.12e-06	2.28e-06	0.20295	0.0654124	NA	chr5	141391951	141393931	1981	12	9.16e-20	0.000166565	0.000186324	0.249468	0.0609534	GNPDA1	NA	NA	NA	NA	NA	NA	NA	NA	NA	NA	NA
High	2	NA	chr5	157097845	157099197	1353	11	7.85e-67	4.81e-44	2.82e-43	0.171127	0.0869476	C5orf52, SOX30	chr5	157097845	157099197	1353	11	2.38e-82	1.92e-24	2.14e-23	0.291682	0.159337	C5orf52, SOX30	NA	NA	NA	NA	NA	NA	NA	NA	NA	NA	NA
High	2	NA	chr5	169532686	169533372	687	10	3.92e-24	4.43e-14	6.94e-14	0.20483	0.0657484	FOXI1	chr5	169532686	169533372	687	10	1.89e-32	1.01e-13	3.11e-13	0.31656	0.146445	FOXI1	NA	NA	NA	NA	NA	NA	NA	NA	NA	NA	NA
High	2	NA	chr5	172710360	172711094	735	7	8.59e-55	7.84e-38	3.76e-37	0.243916	0.154514	NA	chr5	172710360	172711094	735	7	1.34e-18	5.16e-10	1.02e-09	0.288589	0.146527	NA	NA	NA	NA	NA	NA	NA	NA	NA	NA	NA	NA
High	2	NA	chr5	178593785	178594990	1206	10	3.51e-32	9.39e-19	1.87e-18	0.154214	0.0739868	ADAMTS2	chr5	178593785	178594990	1206	10	3.44e-23	1.43e-06	1.95e-06	0.254654	0.0928709	ADAMTS2	NA	NA	NA	NA	NA	NA	NA	NA	NA	NA	NA
High	2	NA	chr6	4774309	4776669	2361	11	1.21e-94	4.37e-39	2.2e-38	0.383895	0.132798	CDYL, RP3-430A16.1	chr6	4774309	4775638	1330	7	2.69e-15	1.95e-08	3.23e-08	0.243492	0.142958	CDYL, RP3-430A16.1	NA	NA	NA	NA	NA	NA	NA	NA	NA	NA	NA
High	2	NA	chr6	27647713	27648605	893	9	3.48e-19	2.6e-16	4.61e-16	-0.068978	-0.0559385	NA	chr6	27647713	27649120	1408	10	1.12e-67	6.41e-32	1.71e-30	-0.327474	-0.256521	NA	NA	NA	NA	NA	NA	NA	NA	NA	NA	NA	NA
High	2	NA	chr6	28477957	28478579	623	7	5.54e-07	0.000138389	0.000140963	0.113099	0.0543266	GPX6	chr6	28477957	28479410	1454	10	7.07e-27	1.27e-09	2.4e-09	0.259379	0.152389	GPX6	NA	NA	NA	NA	NA	NA	NA	NA	NA	NA	NA
High	2	NA	chr6	28493019	28494732	1714	14	1.21e-10	1.58e-06	1.71e-06	0.0908722	0.0546343	GPX5, GPX6	chr6	28493019	28494863	1845	15	1.16e-25	5.64e-13	1.6e-12	0.303727	0.102697	GPX5, GPX6	NA	NA	NA	NA	NA	NA	NA	NA	NA	NA	NA
High	2	NA	chr6	28945182	28945507	326	7	1.92e-20	3.69e-16	6.46e-16	-0.106692	-0.0581312	RN7SL471P	chr6	28945182	28945507	326	8	1.12e-35	1.76e-19	1.08e-18	-0.261408	-0.212131	RN7SL471P	NA	NA	NA	NA	NA	NA	NA	NA	NA	NA	NA
High	2	NA	chr6	29323191	29325133	1943	9	1.23e-19	4.54e-16	7.9e-16	0.208675	0.102411	OR5V1	chr6	29323191	29325133	1943	9	1.4e-44	7.82e-22	6.32e-21	0.377313	0.273828	OR5V1	NA	NA	NA	NA	NA	NA	NA	NA	NA	NA	NA
High	2	NA	chr6	29394438	29395657	1220	12	2.97e-12	1.03e-05	1.08e-05	0.109661	0.0541909	OR5V1, OR11A1	chr6	29394438	29396270	1833	15	4.19e-29	9.94e-15	3.5e-14	0.259994	0.145527	OR5V1, OR11A1	NA	NA	NA	NA	NA	NA	NA	NA	NA	NA	NA
High	2	NA	chr6	29424926	29427915	2990	13	9.86e-14	5.02e-10	6.4e-10	0.129197	0.0612881	OR2H1	chr6	29424926	29427915	2990	13	1.7e-39	1.15e-18	6.48e-18	0.356952	0.161001	OR2H1	NA	NA	NA	NA	NA	NA	NA	NA	NA	NA	NA
High	2	NA	chr6	30078080	30081408	3329	23	4.08e-42	1.48e-45	9.25e-45	0.24684	0.108725	TRIM31-AS1, TRIM31	chr6	30078080	30081408	3329	27	1.64e-131	3.59e-71	1.44e-68	0.425794	0.282371	TRIM31-AS1, TRIM31	NA	NA	NA	NA	NA	NA	NA	NA	NA	NA	NA
High	2	NA	chr6	30649909	30653799	3891	34	2.4e-32	1.61e-36	7.23e-36	-0.13665	-0.0676628	PPP1R18	chr6	30649909	30654638	4730	40	4.35e-137	1.17e-71	5.23e-69	-0.360985	-0.231717	PPP1R18	NA	NA	NA	NA	NA	NA	NA	NA	NA	NA	NA
High	2	NA	chr6	31105337	31107321	1985	18	2.21e-87	7.23e-42	3.96e-41	0.183696	0.0721509	PSORS1C1, PSORS1C2	chr6	31105337	31107321	1985	18	1.67e-75	3.57e-22	3.02e-21	0.300509	0.135265	PSORS1C1, PSORS1C2	NA	NA	NA	NA	NA	NA	NA	NA	NA	NA	NA
High	2	NA	chr6	31542459	31543686	1228	14	1.33e-30	1.68e-12	2.45e-12	0.11545	0.0539255	TNF	chr6	31542459	31543686	1228	14	8.67e-19	1.19e-08	2.02e-08	0.192062	0.0885961	TNF	NA	NA	NA	NA	NA	NA	NA	NA	NA	NA	NA
High	2	NA	chr6	32171330	32172871	1542	14	1.16e-15	1.76e-08	2.08e-08	0.0951622	0.053554	NOTCH4	chr6	32168681	32173532	4852	31	5.67e-31	6.05e-19	3.55e-18	0.258626	0.122673	NOTCH4	NA	NA	NA	NA	NA	NA	NA	NA	NA	NA	NA
High	2	NA	chr6	32187229	32189610	2382	18	1.9e-14	7.12e-12	1e-11	0.106701	0.0505549	NOTCH4	chr6	32186496	32189610	3115	20	2.53e-28	2.84e-17	1.34e-16	0.25842	0.150861	NOTCH4	NA	NA	NA	NA	NA	NA	NA	NA	NA	NA	NA
High	2	NA	chr6	32370637	32376095	5459	19	2.13e-24	6.98e-27	2.05e-26	0.113174	0.060686	BTNL2	chr6	32373620	32376095	2476	9	1.53e-36	4.19e-23	4e-22	0.288902	0.211026	BTNL2	NA	NA	NA	NA	NA	NA	NA	NA	NA	NA	NA
High	2	NA	chr6	32709470	32711102	1633	8	1.36e-12	2.58e-07	2.9e-07	0.149161	0.0679255	HLA-DQA2	chr6	32709470	32711102	1633	8	1.73e-13	5.56e-09	9.81e-09	0.254491	0.188694	HLA-DQA2	NA	NA	NA	NA	NA	NA	NA	NA	NA	NA	NA
High	2	NA	chr6	32780861	32782405	1545	8	7.61e-07	1.3e-05	1.37e-05	0.116011	0.0592389	HLA-DOB, TAP2	chr6	32780861	32782405	1545	8	4.07e-24	4.8e-11	1.07e-10	0.259929	0.18471	HLA-DOB, TAP2	NA	NA	NA	NA	NA	NA	NA	NA	NA	NA	NA
High	2	NA	chr6	32972093	32978775	6683	62	5.44e-59	1.67e-86	4.3e-85	0.191024	0.0728137	HLA-DOA	chr6	32972093	32978775	6683	64	5.17e-66	1.53e-58	3.61e-56	0.387913	0.145345	HLA-DOA	NA	NA	NA	NA	NA	NA	NA	NA	NA	NA	NA
High	2	NA	chr6	33156164	33162506	6343	64	2.4e-96	6.86e-60	6.99e-59	0.213265	0.0533644	COL11A2, RXRB	chr6	33156164	33162506	6343	65	1.27e-93	1.47e-55	2.57e-53	0.312565	0.106352	COL11A2, RXRB	NA	NA	NA	NA	NA	NA	NA	NA	NA	NA	NA
High	2	NA	chr6	33179469	33181870	2402	31	2.88e-205	2.54e-73	4.24e-72	0.291253	0.0837199	RING1	chr6	33179949	33181870	1922	24	2.06e-60	5.31e-16	2.18e-15	0.242749	0.124044	RING1	NA	NA	NA	NA	NA	NA	NA	NA	NA	NA	NA
High	2	NA	chr6	35108061	35109548	1488	14	4.42e-57	5.36e-30	1.81e-29	0.21792	0.107834	TCP11	chr6	35108114	35109548	1435	13	1.89e-32	9.7e-14	3e-13	0.288216	0.15858	TCP11	NA	NA	NA	NA	NA	NA	NA	NA	NA	NA	NA
High	2	NA	chr6	36236936	36238410	1475	9	4.35e-35	2.44e-26	6.95e-26	0.157941	0.0600026	PNPLA1	chr6	36236936	36238410	1475	9	1.88e-22	4.85e-12	1.21e-11	0.21274	0.0837225	PNPLA1	NA	NA	NA	NA	NA	NA	NA	NA	NA	NA	NA
High	2	NA	chr6	36842476	36843333	858	9	2.53e-44	2.93e-05	3.04e-05	0.286497	0.0582197	C6orf89, PPIL1	chr6	36842251	36843333	1083	11	1.71e-75	0.0305562	0.0308946	0.484826	0.0805494	C6orf89, PPIL1	NA	NA	NA	NA	NA	NA	NA	NA	NA	NA	NA
High	2	NA	chr6	39901897	39903199	1303	10	1.38e-69	4.06e-50	2.97e-49	0.207266	0.142929	MOCS1	chr6	39901897	39903199	1303	11	8.48e-44	7.87e-19	4.55e-18	0.267063	0.173224	MOCS1	NA	NA	NA	NA	NA	NA	NA	NA	NA	NA	NA
High	2	NA	chr6	41006345	41007692	1348	7	1.74e-23	5.02e-17	9.17e-17	0.183278	0.0934329	UNC5CL, OARD1	chr6	41006345	41007692	1348	7	1.01e-81	8.4e-27	1.19e-25	0.370501	0.249281	UNC5CL, OARD1	NA	NA	NA	NA	NA	NA	NA	NA	NA	NA	NA
High	2	NA	chr6	43251876	43253387	1512	8	9.37e-23	2.32e-12	3.36e-12	-0.138697	-0.0725122	TTBK1	chr6	43251876	43253387	1512	8	8.19e-29	2.18e-10	4.54e-10	-0.334521	-0.157474	TTBK1	NA	NA	NA	NA	NA	NA	NA	NA	NA	NA	NA
High	2	NA	chr6	44265054	44266472	1419	7	1.47e-86	7.82e-58	7.38e-57	0.335943	0.16755	TMEM151B, RP11-444E17.6, TCTE1	chr6	44265054	44266472	1419	7	1.73e-53	5.57e-22	4.57e-21	0.405698	0.204143	TMEM151B, RP11-444E17.6, TCTE1	NA	NA	NA	NA	NA	NA	NA	NA	NA	NA	NA
High	2	NA	chr6	80713408	80714760	1353	12	4.96e-89	4.5e-13	6.74e-13	0.282741	0.0671045	TTK	chr6	80713408	80714474	1067	13	1.51e-28	0.000626004	0.00067562	0.268765	0.054286	TTK	NA	NA	NA	NA	NA	NA	NA	NA	NA	NA	NA
High	2	NA	chr6	89855447	89856484	1038	9	7.2e-67	7.46e-51	5.59e-50	0.0928665	0.0576786	PM20D2	chr6	89855447	89856484	1038	9	1.64e-15	3.47e-10	7.01e-10	0.13259	0.0727727	PM20D2	NA	NA	NA	NA	NA	NA	NA	NA	NA	NA	NA
High	2	NA	chr6	116381609	116382876	1268	7	2.26e-33	5.34e-15	8.75e-15	0.175395	0.0600606	FRK	chr6	116381609	116382876	1268	7	4.76e-44	1.15e-20	8.11e-20	0.347702	0.206222	FRK	NA	NA	NA	NA	NA	NA	NA	NA	NA	NA	NA
High	2	NA	chr6	134209935	134211217	1283	14	3.62e-25	5.97e-19	1.2e-18	-0.176649	-0.0664621	TCF21, RP3-323P13.2	chr6	134209935	134211217	1283	14	4.78e-31	5.32e-12	1.33e-11	-0.204069	-0.132878	TCF21, RP3-323P13.2	NA	NA	NA	NA	NA	NA	NA	NA	NA	NA	NA
High	2	NA	chr6	163147733	163149674	1942	17	7.08e-47	3.19e-16	5.6e-16	0.193932	0.0567242	PACRG, PARK2	chr6	163147733	163149674	1942	17	4.13e-27	3.12e-06	4.09e-06	0.240397	0.0790235	PACRG, PARK2	NA	NA	NA	NA	NA	NA	NA	NA	NA	NA	NA
High	2	NA	chr6	168416740	168418527	1788	12	2.81e-77	1.2e-36	5.38e-36	0.249301	0.134912	KIF25	chr6	168416740	168417743	1004	7	2.04e-22	4.63e-05	5.43e-05	0.379247	0.159975	KIF25	NA	NA	NA	NA	NA	NA	NA	NA	NA	NA	NA
High	2	NA	chr6	169558175	169560206	2032	10	4.55e-15	4.98e-11	6.68e-11	0.175759	0.0674836	RP11-417E7.1	chr6	169558175	169560206	2032	10	5.28e-30	1.06e-14	3.69e-14	0.284353	0.169594	RP11-417E7.1	NA	NA	NA	NA	NA	NA	NA	NA	NA	NA	NA
High	2	NA	chr6	169717664	169718132	469	7	6.39e-25	1.17e-15	2e-15	0.131465	0.0844402	NA	chr6	169717664	169718132	469	7	1.41e-15	8.56e-07	1.19e-06	0.253175	0.134845	NA	NA	NA	NA	NA	NA	NA	NA	NA	NA	NA	NA
High	2	NA	chr7	159774	162838	3065	10	1.07e-12	2.74e-11	3.74e-11	0.146163	0.0611326	RP11-90P13.1	chr7	160687	162838	2152	10	2.87e-14	3.67e-12	9.3e-12	0.19817	0.133693	RP11-90P13.1	NA	NA	NA	NA	NA	NA	NA	NA	NA	NA	NA
High	2	NA	chr7	208985	210429	1445	7	7.56e-10	4.94e-09	6.03e-09	0.0878452	0.0629139	FAM20C	chr7	208985	210429	1445	7	1.12e-10	5.38e-06	6.89e-06	0.215187	0.125503	FAM20C	NA	NA	NA	NA	NA	NA	NA	NA	NA	NA	NA
High	2	NA	chr7	226444	228114	1671	9	1.84e-23	4.85e-11	6.53e-11	0.179719	0.067654	FAM20C, AC145676.2	chr7	226444	228114	1671	9	3.94e-17	7.04e-10	1.37e-09	0.260801	0.134751	FAM20C, AC145676.2	NA	NA	NA	NA	NA	NA	NA	NA	NA	NA	NA
High	2	NA	chr7	751009	753808	2800	19	6.07e-51	1.87e-32	7.07e-32	-0.140889	-0.0527891	PRKAR1B	chr7	751009	753007	1999	19	1.98e-43	7.22e-17	3.26e-16	-0.32006	-0.143354	PRKAR1B	NA	NA	NA	NA	NA	NA	NA	NA	NA	NA	NA
High	2	NA	chr7	998707	1000336	1630	8	5.17e-17	2.47e-13	3.75e-13	0.0993873	0.0592048	COX19	chr7	998707	1000336	1630	8	1.06e-13	8.18e-09	1.41e-08	0.222318	0.122845	COX19	NA	NA	NA	NA	NA	NA	NA	NA	NA	NA	NA
High	2	NA	chr7	1248277	1251125	2849	20	3.09e-56	1.08e-42	6.12e-42	0.172552	0.0627804	NA	chr7	1249043	1251338	2296	17	1.17e-41	9.33e-13	2.56e-12	0.289758	0.102616	NA	NA	NA	NA	NA	NA	NA	NA	NA	NA	NA	NA
High	2	NA	chr7	1265197	1267057	1861	8	4.92e-44	2.64e-22	6.33e-22	0.238046	0.110443	NA	chr7	1265197	1267228	2032	9	2.02e-21	9.57e-12	2.3e-11	0.260681	0.128826	NA	NA	NA	NA	NA	NA	NA	NA	NA	NA	NA	NA
High	2	NA	chr7	1327102	1330396	3295	10	6.25e-20	3.58e-17	6.59e-17	0.137553	0.0775024	NA	chr7	1327102	1330396	3295	10	8.05e-35	5.77e-14	1.85e-13	0.287229	0.148089	NA	NA	NA	NA	NA	NA	NA	NA	NA	NA	NA	NA
High	2	NA	chr7	1733132	1734325	1194	9	3.69e-46	3.02e-25	8.18e-25	0.127722	0.0617452	ELFN1, AC074389.6	chr7	1733132	1734325	1194	9	9.62e-64	3.14e-29	5.98e-28	0.228123	0.172534	ELFN1, AC074389.6	NA	NA	NA	NA	NA	NA	NA	NA	NA	NA	NA
High	2	NA	chr7	1785966	1787944	1979	7	3.2e-29	1.21e-19	2.51e-19	0.219327	0.0894651	ELFN1	chr7	1786484	1787944	1461	7	3.73e-60	7.49e-19	4.34e-18	0.379135	0.228229	ELFN1	NA	NA	NA	NA	NA	NA	NA	NA	NA	NA	NA
High	2	NA	chr7	1792778	1793263	486	9	3.93e-30	2.84e-16	5.02e-16	0.127469	0.0706061	NA	chr7	1792778	1793263	486	9	6.02e-34	2.75e-16	1.17e-15	0.249108	0.162899	NA	NA	NA	NA	NA	NA	NA	NA	NA	NA	NA	NA
High	2	NA	chr7	2057287	2060179	2893	13	4.81e-28	1.69e-14	2.72e-14	-0.209203	-0.0521426	MAD1L1	chr7	2058865	2060179	1315	9	4.51e-19	1.75e-11	4.09e-11	-0.163662	-0.112714	MAD1L1	NA	NA	NA	NA	NA	NA	NA	NA	NA	NA	NA
High	2	NA	chr7	4242769	4244372	1604	10	4.67e-18	2.7e-08	3.16e-08	0.119844	0.0537294	SDK1	chr7	4242769	4244372	1604	10	4e-23	9.85e-10	1.89e-09	0.324011	0.128785	SDK1	NA	NA	NA	NA	NA	NA	NA	NA	NA	NA	NA
High	2	NA	chr7	4307392	4309035	1644	10	6.1e-19	3.63e-12	5.2e-12	0.156805	0.069162	SDK1	chr7	4307392	4309035	1644	10	1.57e-27	1.59e-12	4.25e-12	0.261949	0.164591	SDK1	NA	NA	NA	NA	NA	NA	NA	NA	NA	NA	NA
High	2	NA	chr7	4762371	4765312	2942	12	1.75e-25	3.62e-14	5.7e-14	-0.172218	-0.0506392	FOXK1	chr7	4762070	4765312	3243	14	4.52e-42	4.28e-14	1.39e-13	-0.269462	-0.0754281	FOXK1	NA	NA	NA	NA	NA	NA	NA	NA	NA	NA	NA
High	2	NA	chr7	4858267	4859763	1497	7	2.18e-22	2.22e-16	3.95e-16	0.122304	0.0884762	RADIL	chr7	4858267	4859763	1497	7	1.53e-08	7.94e-05	9.14e-05	0.212217	0.113723	RADIL	NA	NA	NA	NA	NA	NA	NA	NA	NA	NA	NA
High	2	NA	chr7	5646477	5648122	1646	9	8.58e-24	5.31e-23	1.31e-22	0.144112	0.085704	NA	chr7	5646477	5648122	1646	9	1.3e-48	2.07e-21	1.58e-20	0.351951	0.205331	NA	NA	NA	NA	NA	NA	NA	NA	NA	NA	NA	NA
High	2	NA	chr7	16505094	16506521	1428	9	5.24e-80	6.82e-57	6.23e-56	0.257624	0.149998	SOSTDC1	chr7	16505094	16506521	1428	9	3.02e-48	7.03e-24	7.34e-23	0.334859	0.192105	SOSTDC1	NA	NA	NA	NA	NA	NA	NA	NA	NA	NA	NA
High	2	NA	chr7	22765321	22767571	2251	10	2.72e-11	1.28e-08	1.52e-08	0.135311	0.0509488	IL6, AC073072.5	chr7	22765321	22767571	2251	10	6.66e-12	2.23e-07	3.27e-07	0.264916	0.110367	IL6, AC073072.5	NA	NA	NA	NA	NA	NA	NA	NA	NA	NA	NA
High	2	NA	chr7	23052616	23053981	1366	11	8.36e-161	7.48e-105	3.84e-103	0.298948	0.22113	FAM126A	chr7	23052616	23054024	1409	12	3.1e-44	5.25e-24	5.55e-23	0.337295	0.241622	FAM126A	NA	NA	NA	NA	NA	NA	NA	NA	NA	NA	NA
High	2	NA	chr7	23513039	23514478	1440	8	3.37e-51	1.43e-45	8.95e-45	0.255968	0.123008	NA	chr7	23513039	23514478	1440	8	7.27e-62	5.63e-28	9.11e-27	0.243542	0.18092	NA	NA	NA	NA	NA	NA	NA	NA	NA	NA	NA	NA
High	2	NA	chr7	27152583	27156062	3480	29	4.78e-78	2.3e-54	1.95e-53	0.232599	0.0953632	HOXA-AS2, HOXA3	chr7	27153580	27156062	2483	26	2.79e-93	1.65e-23	1.65e-22	0.331757	0.165269	HOXA-AS2, HOXA3	NA	NA	NA	NA	NA	NA	NA	NA	NA	NA	NA
High	2	NA	chr7	27159883	27165187	5305	18	3.68e-72	5.2e-98	2.08e-96	0.222635	0.12944	HOXA-AS2, HOXA3	chr7	27159883	27163929	4047	16	8.27e-73	7.56e-39	3.61e-37	0.425297	0.22899	HOXA-AS2, HOXA3	NA	NA	NA	NA	NA	NA	NA	NA	NA	NA	NA
High	2	NA	chr7	29518198	29519656	1459	9	3.65e-79	3.08e-48	2.1e-47	0.295452	0.181229	CHN2	chr7	29518387	29519656	1270	8	1.19e-07	3.42e-05	4.07e-05	0.232801	0.140617	CHN2	NA	NA	NA	NA	NA	NA	NA	NA	NA	NA	NA
High	2	NA	chr7	29604021	29606349	2329	10	1.25e-176	1.26e-73	2.14e-72	0.326927	0.179667	PRR15	chr7	29604764	29606985	2222	9	1.61e-16	0.00126104	0.00133763	0.356593	0.0805723	PRR15	NA	NA	NA	NA	NA	NA	NA	NA	NA	NA	NA
High	2	NA	chr7	29845970	29848503	2534	8	7.74e-18	1.66e-20	3.62e-20	0.150016	0.124038	WIPF3	chr7	29845970	29847991	2022	7	6.63e-44	1.33e-18	7.49e-18	0.256486	0.185498	WIPF3	NA	NA	NA	NA	NA	NA	NA	NA	NA	NA	NA
High	2	NA	chr7	31232532	31233100	569	7	1.26e-10	1e-08	1.2e-08	0.0863192	0.0624037	NA	chr7	31232532	31233100	569	7	2.53e-21	4.19e-08	6.67e-08	0.158719	0.0982317	NA	NA	NA	NA	NA	NA	NA	NA	NA	NA	NA	NA
High	2	NA	chr7	37025706	37026993	1288	7	1.26e-26	1.01e-15	1.73e-15	0.256117	0.0821584	ELMO1	chr7	37025706	37026993	1288	7	3.85e-22	2.02e-08	3.33e-08	0.307281	0.164684	ELMO1	NA	NA	NA	NA	NA	NA	NA	NA	NA	NA	NA
High	2	NA	chr7	41744920	41746034	1115	8	9.09e-29	1.2e-20	2.64e-20	0.119053	0.0673643	INHBA-AS1, AC005027.3	chr7	41744920	41746034	1115	8	3.48e-30	1.5e-08	2.51e-08	0.184223	0.093584	INHBA-AS1, AC005027.3	NA	NA	NA	NA	NA	NA	NA	NA	NA	NA	NA
High	2	NA	chr7	43287968	43289504	1537	7	9.92e-35	1.96e-29	6.45e-29	0.145272	0.0820291	HECW1, AC004692.4	chr7	43287968	43289504	1537	7	2.14e-32	1.06e-14	3.69e-14	0.220823	0.159898	HECW1, AC004692.4	NA	NA	NA	NA	NA	NA	NA	NA	NA	NA	NA
High	2	NA	chr7	44104584	44106631	2048	9	3.44e-22	5.23e-21	1.17e-20	0.218071	0.100591	DBNL, AC017116.11, PGAM2	chr7	44104584	44107504	2921	10	3.54e-46	2.85e-27	4.37e-26	0.306437	0.197086	DBNL, AC017116.11, PGAM2	NA	NA	NA	NA	NA	NA	NA	NA	NA	NA	NA
High	2	NA	chr7	48074771	48076004	1234	8	9.31e-16	8.39e-09	1.01e-08	0.164904	0.102295	C7orf57	chr7	48075128	48076004	877	7	1.25e-16	2.95e-08	4.78e-08	0.238253	0.181033	C7orf57	NA	NA	NA	NA	NA	NA	NA	NA	NA	NA	NA
High	2	NA	chr7	50632994	50634611	1618	11	6.41e-91	9.48e-45	5.77e-44	0.195522	0.0713511	DDC	chr7	50632994	50634648	1655	12	3.35e-59	2.52e-16	1.08e-15	0.301184	0.078103	DDC	NA	NA	NA	NA	NA	NA	NA	NA	NA	NA	NA
High	2	NA	chr7	54731309	54733223	1915	7	1.83e-53	2.25e-36	1e-35	0.23921	0.143113	NA	chr7	54731309	54733223	1915	7	9.46e-32	3.01e-15	1.13e-14	0.260687	0.176691	NA	NA	NA	NA	NA	NA	NA	NA	NA	NA	NA	NA
High	2	NA	chr7	73243736	73246406	2671	9	2.85e-28	7.58e-21	1.68e-20	0.210494	0.057975	CLDN4	chr7	73243736	73246406	2671	9	5.62e-35	6.72e-27	9.81e-26	0.397653	0.203886	CLDN4	NA	NA	NA	NA	NA	NA	NA	NA	NA	NA	NA
High	2	NA	chr7	73894573	73895278	706	7	3.31e-33	2.42e-27	7.26e-27	0.141375	0.119568	GTF2IRD1	chr7	73894573	73895278	706	7	9.65e-26	7.1e-12	1.74e-11	0.27764	0.157235	GTF2IRD1	NA	NA	NA	NA	NA	NA	NA	NA	NA	NA	NA
High	2	NA	chr7	75911119	75912462	1344	7	5.93e-73	8.55e-49	5.98e-48	0.292413	0.163703	SRRM3	chr7	75911119	75912462	1344	7	3.09e-27	5.43e-11	1.21e-10	0.356997	0.190809	SRRM3	NA	NA	NA	NA	NA	NA	NA	NA	NA	NA	NA
High	2	NA	chr7	75956146	75957902	1757	7	1.28e-23	5.06e-14	7.9e-14	-0.101748	-0.0579954	YWHAG	chr7	75956146	75957902	1757	10	3.84e-20	1.18e-09	2.24e-09	-0.178534	-0.0735451	YWHAG	NA	NA	NA	NA	NA	NA	NA	NA	NA	NA	NA
High	2	NA	chr7	82072141	82074400	2260	13	3.54e-45	4.47e-26	1.26e-25	0.192782	0.11796	CACNA2D1	chr7	82072141	82074400	2260	12	2.02e-73	2.59e-22	2.25e-21	0.304482	0.16875	CACNA2D1	NA	NA	NA	NA	NA	NA	NA	NA	NA	NA	NA
High	2	NA	chr7	83277941	83278504	564	7	1.22e-11	2.54e-09	3.14e-09	0.125152	0.0870652	SEMA3E	chr7	83277941	83278594	654	8	1.52e-09	1.06e-06	1.46e-06	0.183816	0.111041	SEMA3E	NA	NA	NA	NA	NA	NA	NA	NA	NA	NA	NA
High	2	NA	chr7	96633726	96637152	3427	15	6.07e-47	2.1e-31	7.57e-31	0.255884	0.0859056	DLX6, DLX6-AS1, DLX6-AS2	chr7	96633726	96637152	3427	16	5.18e-37	6.06e-19	3.55e-18	0.357706	0.105185	DLX6, DLX6-AS1, DLX6-AS2	NA	NA	NA	NA	NA	NA	NA	NA	NA	NA	NA
High	2	NA	chr7	100303729	100305063	1335	9	1.24e-27	1.89e-12	2.75e-12	0.235487	0.0560962	POP7	chr7	100303839	100305063	1225	7	1.8e-15	0.0086502	0.00888237	0.211065	0.0624289	POP7	NA	NA	NA	NA	NA	NA	NA	NA	NA	NA	NA
High	2	NA	chr7	100491714	100494800	3087	16	3.07e-44	1.55e-26	4.47e-26	0.209464	0.0520141	ACHE	chr7	100491714	100494800	3087	16	2.35e-60	4.4e-15	1.62e-14	0.414587	0.0738203	ACHE	NA	NA	NA	NA	NA	NA	NA	NA	NA	NA	NA
High	2	NA	chr7	100609534	100610873	1340	7	1.71e-78	6.5e-25	1.73e-24	0.14215	0.0644929	MUC3A, RP11-395B7.2	chr7	100609534	100610873	1340	7	9.16e-30	1.23e-05	1.52e-05	0.136423	0.0549266	MUC3A, RP11-395B7.2	NA	NA	NA	NA	NA	NA	NA	NA	NA	NA	NA
High	2	NA	chr7	112120730	112122217	1488	9	5.51e-24	3.38e-15	5.61e-15	0.152372	0.0776933	IFRD1, LSMEM1	chr7	112120730	112121259	530	8	9.59e-19	1.18e-08	2e-08	0.246084	0.140334	IFRD1, LSMEM1	NA	NA	NA	NA	NA	NA	NA	NA	NA	NA	NA
High	2	NA	chr7	116138462	116140342	1881	16	3.28e-50	4.63e-32	1.72e-31	0.234974	0.0793754	CAV2, AC002066.1	chr7	116138462	116140593	2132	17	6.84e-22	1.64e-13	4.96e-13	0.197611	0.125506	CAV2, AC002066.1	NA	NA	NA	NA	NA	NA	NA	NA	NA	NA	NA
High	2	NA	chr7	134463017	134464288	1272	8	3.83e-28	4.1e-21	9.18e-21	0.114523	0.0767402	CALD1	chr7	134463017	134464295	1279	10	3.47e-42	2.47e-19	1.49e-18	0.271116	0.164538	CALD1	NA	NA	NA	NA	NA	NA	NA	NA	NA	NA	NA
High	2	NA	chr7	135412196	135413232	1037	9	1.4e-18	2.65e-10	3.43e-10	0.12647	0.0619885	SLC13A4, FAM180A	chr7	135412196	135413232	1037	9	8.55e-11	2.45e-05	2.95e-05	0.228705	0.11607	SLC13A4, FAM180A	NA	NA	NA	NA	NA	NA	NA	NA	NA	NA	NA
High	2	NA	chr7	135433353	135434988	1636	11	4.56e-14	3.91e-10	5e-10	0.103249	0.0587984	FAM180A	chr7	135433353	135433790	438	8	3.82e-12	0.0128503	0.0131281	0.186329	0.0853335	FAM180A	NA	NA	NA	NA	NA	NA	NA	NA	NA	NA	NA
High	2	NA	chr7	142552171	142554539	2369	8	1.2e-15	5.55e-10	7.06e-10	0.135535	0.0846689	EPHB6	chr7	142552587	142554539	1953	7	1.62e-13	7.67e-08	1.19e-07	0.318048	0.179966	EPHB6	NA	NA	NA	NA	NA	NA	NA	NA	NA	NA	NA
High	2	NA	chr7	142635549	142638303	2755	11	5.54e-22	3.01e-16	5.32e-16	0.161792	0.0594728	C7orf34, KEL	chr7	142636470	142638303	1834	7	7.08e-08	0.000255251	0.000281301	0.195178	0.0963536	C7orf34, KEL	NA	NA	NA	NA	NA	NA	NA	NA	NA	NA	NA
High	2	NA	chr7	155275613	155276880	1268	9	1.48e-10	3.67e-07	4.1e-07	0.110287	0.0626316	CNPY1	chr7	155276050	155276880	831	8	5.77e-09	9.04e-05	0.000103338	0.203143	0.106833	CNPY1	NA	NA	NA	NA	NA	NA	NA	NA	NA	NA	NA
High	2	NA	chr7	156296491	156297493	1003	7	2.19e-34	2.82e-16	5e-16	-0.127608	-0.0546376	LINC01006	chr7	156296491	156297493	1003	7	3.39e-10	0.000108999	0.000123651	-0.144252	-0.0712877	LINC01006	NA	NA	NA	NA	NA	NA	NA	NA	NA	NA	NA
High	2	NA	chr7	157260426	157261698	1273	7	7.38e-19	3.38e-12	4.86e-12	0.12619	0.0747358	AC006372.4	chr7	157257942	157263638	5697	19	9.8e-49	4.13e-30	8.97e-29	0.32823	0.149701	AC006372.4	NA	NA	NA	NA	NA	NA	NA	NA	NA	NA	NA
High	2	NA	chr7	157319491	157320662	1172	9	3.67e-10	2.9e-07	3.25e-07	0.0861535	0.0590437	AC006372.1	chr7	157319491	157320662	1172	9	1.63e-41	1.54e-14	5.29e-14	0.316745	0.163635	AC006372.1	NA	NA	NA	NA	NA	NA	NA	NA	NA	NA	NA
[truncated: 4,092 more rows]

## Sheet: SupplementaryTable6
Supplementary Table 6: Summary statistics generation from gene expression analysis of MSI-H versus MSS/MSI-L tumors following single-cell deconvolution. Positive fold change corresponds to genes that displayed increased expression in MSI-H versus MSS/MSI-L tumors. Reporting was limited to genes that corresponded to DMRs significant in right and/or left colon organoids that displayed some level of…
[truncated: 100 more rows]

[truncated: 2 more sheets: SupplementaryTable7, SupplementaryTable8]
